# Supplementary material for: Transcriptomics and Metabolomics Analyses Provide Novel Insights into Glucose-Induced Trophic Transition of the Marine Diatom Nitzschia laevis
Source: Mar Drugs. 2021 Jul 27;19(8):426. doi: 10.3390/md19080426 (PMC8401676; doi:10.3390/md19080426)
Supplement: Supplementary file 1 [file marinedrugs-19-00426-s001.zip]

Archive with 6 entries (6 files):
- Table S1 The gene expression levels of all unigenes.xlsx
- Table S2 The Pearson correlation coefficients for all gene expression levels.xlsx
- Table S3 KEGG pathway classification of most up-regulated and down-regulated DEGs.xlsx
- Table S4 All peaks of Metabolomics identified and quantified.xlsx
- Table S5 Genes related in carotenoids biosynthesis and fatty acids metabolism.xlsx
- SupplementaryFigure.pdf
