# Supplementary material for: Transcriptomics and Metabolomics Analyses Provide Novel Insights into Glucose-Induced Trophic Transition of the Marine Diatom Nitzschia laevis
Source: Mar Drugs. 2021 Jul 27;19(8):426. doi: 10.3390/md19080426 (PMC8401676; doi:10.3390/md19080426)
Supplement: Supplementary file 1 [file marinedrugs-19-00426-s001.zip › Table S1 The gene expression levels of all unigenes.xlsx]

## Sheet: AllUnigene_TPM
Gene_id	-G3h_1	-G3h_2	-G3h_3	-G6h_1	-G6h_2	-G6h_3	-G12h_1	-G12h_2	-G12h_3	+G3h_1	+G3h_2	+G3h_3	+G6h_1	+G6h_2	+G6h_3	+G12h_1	+G12h_2	+G12h_3
TRINITY_DN0_c0_g1	207.64	204.12	199.86	118.92	174.87	184.19	174.91	176.82	155.76	191.14	168.41	136.2	156.29	181.27	144.09	174.19	149.77	143.15
TRINITY_DN10000_c0_g1	1.06	0.99	0.22	8.05	2.09	0.72	0.78	0.4	0.47	0.34	1.01	0.71	0.88	1.55	0.65	0.72	2.51	1.11
TRINITY_DN10003_c0_g1	30.4	30.43	39.32	47.66	34.99	37.75	28.6	30.92	34.63	30.39	34.29	36.06	35.52	29.4	36.06	25.69	31.13	27.85
TRINITY_DN10007_c0_g1	3.85	0	0	0	0	0	0	0	0	0	1.8	0	0	0	0	0	0	0
TRINITY_DN10008_c0_g1	0	0	0	0	0.37	0	0.37	0.38	0	0.32	0	0	0	0	0	0.38	0.34	0.36
TRINITY_DN10008_c0_g2	0	0.32	0.62	0.53	0	1.68	0	0.17	0.33	0.44	0.16	0.45	0.33	0	0.17	0.51	0.16	0.5
TRINITY_DN1000_c0_g1	26.86	30.58	51.38	65.05	30.31	35.42	25.89	24.23	35.2	30.67	40.02	49.23	50.85	30.6	54.25	34.91	52.17	31.5
TRINITY_DN1000_c0_g2	111.11	111.13	116.8	58.16	74.99	68.71	93.97	87.52	104.59	30.07	23.39	19.66	30.23	43.98	27.95	166.92	113.09	160.65
TRINITY_DN10011_c0_g2	0	0	0	0.41	0	0	0.41	0	0.78	0	0	0.35	0	0	0	0	0	0
TRINITY_DN10015_c0_g1	3.02	0	2.55	0	0	0	0	0	0	0	0	0	0	0	0	0	0	0
TRINITY_DN10015_c0_g2	0	0	0	0	0	0	0	0	0	0	0	0	0	0	0	0	0	0
TRINITY_DN10018_c0_g1	0	0	0	8.12	9.35	4.47	0	2.6	0	0	0	0	6.43	0	6.12	2.59	10.43	0
TRINITY_DN1001_c0_g1	151.95	143.37	141.09	123.77	117.94	126.23	122.93	124.5	139.99	81.63	79.6	72.85	56.87	60.77	57.11	86.73	95.01	80.18
TRINITY_DN10020_c0_g1	0	0.91	0	0	1.85	0	0.97	0	0	0	0	0	0	0	0	0	0	0
TRINITY_DN10023_c0_g1	133.56	121.23	91.11	101.2	162.77	127.95	134.43	158.75	142.4	118.83	97.85	92.17	128.18	124.41	127.48	112.05	109.85	103.05
TRINITY_DN10028_c0_g1	9.06	8.75	3.1	7.99	8.86	1.74	15.63	11.95	15.52	19.75	15.28	8.97	14.84	31.59	17.66	21.94	32.23	15.97
TRINITY_DN10028_c0_g2	15.76	23.05	22.23	21.29	19.17	15.26	35.74	37.45	36.86	31.83	21.47	21.55	35.08	21.79	32.91	95.84	124.17	64.83
TRINITY_DN10029_c0_g1	0	0.17	0.33	0.19	0.36	0.18	0	0.18	0	0.31	0.17	0.63	0.71	0	0.89	1.09	1.52	1.07
TRINITY_DN1002_c0_g1	14.23	16.03	14.67	24.81	23.51	20.32	15.48	18.45	16.35	4.69	4.65	5.29	11.93	7.57	11.87	8.58	10.65	8.33
TRINITY_DN10031_c0_g1	0	0	0	0	0	0	0	1.04	0.92	0	0	0	0	0	1.78	1.04	0	0
TRINITY_DN10035_c0_g1	0	0	0	0	0	0	0	0	0	0	0	0	0	0	0	0	0	0
TRINITY_DN10035_c0_g2	27.82	28.12	31.68	27.73	28.38	33.22	25.65	25.99	23.79	26.72	26.44	30.59	29.3	27.87	25.64	21.59	21.67	24.25
TRINITY_DN10036_c0_g1	2.61	2.91	4.01	3.9	4.4	3.36	1.79	2.49	2.18	1.64	2.56	2.47	2.04	1.5	2.52	1.78	1.91	1.52
TRINITY_DN10036_c0_g2	9.29	11.15	15.38	24.78	11.93	13.5	9.29	9.81	12.2	21.05	23.76	26.96	34.12	22.75	35.91	19.98	33.68	18.2
TRINITY_DN10036_c1_g1	0	0	0	0	0	0.79	0	0	0	0	0	0.68	0	0	0	0	0	0
TRINITY_DN10036_c1_g2	0.09	0.13	0.34	0.2	0.51	0.18	0.18	0.05	0	0.08	0.27	0.25	0.23	0.44	0.42	0.09	0.22	0.23
TRINITY_DN10038_c0_g1	0	0	0	0	0	0	0	0	0	0	0	0	0	0	0	0	0	0
TRINITY_DN1003_c0_g1	15.27	18.34	24.08	86.66	32.49	42.91	15.01	16.88	20.24	51.5	53.5	54.34	55.19	51.68	62.19	23.9	25.25	22.11
TRINITY_DN10041_c0_g2	0.48	0	0	0	0	0.48	0	0	0	0	0.47	0	0.47	0.55	0	0	0	0
TRINITY_DN10041_c0_g3	0.36	0.36	0	0.2	0.19	0.76	0	0.19	0.37	0	0.18	0	0.19	0.41	0.19	0.19	0	0
TRINITY_DN10042_c0_g1	0	0	0	0	0	0	1.38	4.22	0	0	0	0	2.4	0	0	0	0	1.27
TRINITY_DN10044_c0_g1	0	0	0	0	0	0	0	0	0	0	0	0.8	0	0	0	0	1.71	0
TRINITY_DN10045_c0_g1	0	0	0	0	0	0	0	0	0	0	0	0	0	0	0	0	0	0
TRINITY_DN10047_c0_g1	0.55	0.27	1.8	1.26	0	0.84	0	1.17	1.1	0.5	1.36	0.49	1.39	0	1.67	1.45	0.53	0.28
TRINITY_DN10049_c0_g1	0	0	0	0	0	0	0.92	0	0	0	0	0	0	1.01	2.45	0	0.79	0.86
TRINITY_DN1004_c0_g1	19.41	19.96	24.59	51.16	33.79	37.7	40.54	42.36	41.92	27.26	30.31	30.8	42.14	35.5	41.27	54.01	63.09	48.58
TRINITY_DN10051_c0_g1	0	0.22	0	0.13	0.12	0	0.12	0.24	0.23	0	0	0.1	0.23	0	0	0.59	0.11	0
TRINITY_DN10052_c0_g1	0.62	0.76	0.47	1.62	0.88	0.8	0.15	0.66	0.36	0.31	0.35	0.84	1.66	0.39	1.26	0	0.83	0.07
TRINITY_DN10052_c0_g2	0.32	0.16	0	0	0	0	0.04	0.51	0	0.29	0	0.15	0.51	0	0.33	0.17	0	0.49
TRINITY_DN10053_c0_g1	0.42	0	0.39	0	0.44	0.43	5.75	0	0	1.15	3.75	0.38	0	0.97	0	0	0	0
TRINITY_DN10053_c0_g2	0	0	0.06	0.07	0.13	0	3.49	0	0	0	0	0	0	0	0	0	0	0
TRINITY_DN10053_c0_g3	0	0	0	0	1.54	0	0.8	0	0	2.76	0	0	0.73	0	0	0	1.39	0
TRINITY_DN10053_c0_g4	1.11	0	0	0	0	0	0.11	0	0	6.76	0	0	0.12	0	0	0	0.11	0
TRINITY_DN10053_c1_g1	0	0.49	0	0.49	0	0	0	0	0	3.41	70.66	0	0	13.09	0	0	0.92	0
TRINITY_DN10053_c1_g2	0	0	0	0.8	0	0.79	0	0	0	0	3.17	0	0	0	0	0	0	0
TRINITY_DN10053_c2_g1	0	0	0	1.94	0	0	0	0	0	0	0	0	0	0	0	0	0	0
TRINITY_DN10055_c0_g2	0	0	0	0	0	0	1.5	0	0	0	2.06	1.84	0	0	0	0.77	1.31	0
TRINITY_DN10056_c0_g1	0	0	2.98	14.87	0	0	0	7.96	0	0	0	0	0	0	0	0	0	3.58
TRINITY_DN10057_c0_g1	0	0.15	0	0.34	0	0.16	0	0.16	0	0.14	0	0.14	0.32	0.18	0	0.16	0.31	0.64
TRINITY_DN1005_c0_g1	3.5	3.36	4.76	9.15	9.05	6.56	8.77	11.72	8.26	2.43	2.77	4.12	17.49	6.45	14.54	5.63	9.31	4.9
TRINITY_DN10061_c0_g1	0	1.53	0	0	0	0	0	0	0	0	0	0	0	0	2.8	0	0	0
TRINITY_DN10062_c0_g1	0.14	0.14	0	1.08	0.15	0.15	0.14	0.3	0	0.25	0	0	0.58	0.63	0	0	0.41	0
TRINITY_DN10067_c0_g1	7.59	3.82	0	0	10.95	10.77	0	16.84	7.29	0	0	0	0	0	3.21	0	0	0
TRINITY_DN10068_c0_g1	21.71	22.72	28.51	38.22	29.81	46.89	46.24	48.93	42.79	20.54	18.37	15.96	34.5	30.88	32.35	13.1	12.59	13.12
TRINITY_DN1006_c0_g1	72.21	67.58	52.54	35.52	55.46	36.28	63.01	81.57	67.04	57.57	49.71	40.61	38.93	56.48	33.92	51.6	44.99	56.36
TRINITY_DN1006_c1_g1	15.25	17.45	19.17	39.75	37.02	38.9	24.48	28.82	30.1	23.96	19.68	23.52	50.5	33.43	48.36	29.81	41.85	33.81
TRINITY_DN10071_c0_g1	0	0	0	0	0.36	0	0	0	0.35	0.16	0	0	0.36	0	0.18	0.55	0.34	0
TRINITY_DN10071_c0_g2	0.31	0.26	0.77	0.06	0.61	0.22	0.16	0.22	0.22	0.38	0.7	0.49	0.44	0.89	0.39	0.28	0.16	0.44
TRINITY_DN10071_c0_g3	0.59	0	0.53	0	0	0.59	1.24	0	0	1.07	0	0	0.57	0	1.14	0	1.64	0
TRINITY_DN10074_c0_g1	0	0	0	2.53	1.39	0	0	0	0	0	0	1.17	0	0	2.53	0	0	0
TRINITY_DN10075_c0_g1	6.99	9.58	9.83	16.14	6.25	11.89	47.42	7.18	6.39	11.16	17.9	15.49	23.08	13.91	23.49	10.33	19.35	11.23
TRINITY_DN10077_c0_g1	0	0.29	0	0.3	0.59	0.59	0.59	0.61	0	0	0	0.26	0	0.65	0	0.3	1.1	0
TRINITY_DN10077_c0_g2	0	0	0.15	0.53	0.17	0.33	0.17	0	0.33	0.14	0.16	0	0.5	0.36	0	0.34	0.16	0
TRINITY_DN10077_c0_g3	1.13	0	0	2.08	0	0	0	0	0	0	0	0	0	0	0	0	0	0
TRINITY_DN10077_c0_g4	0	0	0	0.31	0.31	0	0	0	0	0.27	0.29	0.27	0.3	0.34	0	0.31	0	0
TRINITY_DN10077_c0_g5	0	0	0	0	0	0	0	0	0	3.87	0	0	0	0	0	0	0	0
TRINITY_DN10077_c0_g6	0	0	0	1.06	0	0	0.17	0	0	0	0	0.15	0.17	0	0	0.17	0.16	0
TRINITY_DN10078_c0_g1	0	0.47	0	1.19	0.31	0.16	0.64	0.17	0.46	0.55	0.3	0.15	0	0.36	0.47	0	0.45	0.62
TRINITY_DN10079_c0_g1	0.14	0.32	0.04	1.41	0.67	1.68	0.94	1.4	0.52	0.25	0.09	0.17	1.53	1.59	0.88	0.43	0.5	0.19
TRINITY_DN1007_c0_g1	5.2	6.9	6.56	15.3	12.03	10.76	7.1	9.38	7.46	5.19	5.3	5.9	7.52	6.8	7.08	6.72	6.95	7.04
TRINITY_DN10080_c0_g1	0	0	0	0	0	0	0	0	0	0	0	0	0	0	0	0	0	0
TRINITY_DN10080_c0_g2	1.81	1.78	1.55	0	0	0	0	1.99	0	3.29	0	0	0	0	0	5.95	0	0
TRINITY_DN10081_c0_g1	0	0	0	5.32	0	0	0	0	0	0	0	0	8.38	0	0	0	8.37	3.08
TRINITY_DN10083_c0_g1	15.2	15.88	18.74	20.09	19.49	18.52	13.63	13.24	13.8	17.54	17.49	17.02	17.09	17.27	18.25	13.46	13.2	14.07
TRINITY_DN10084_c0_g1	2.79	0.46	1.27	5.62	4.77	6.08	3.39	3.48	0.46	2.1	5	5.73	7.79	2.13	5.46	0.99	3.05	2.34
TRINITY_DN10085_c0_g1	0	0	0	0	0	0	0	0	0	1.46	0	1.08	0	0	1.2	0	0.76	0
TRINITY_DN10086_c0_g1	10.36	10.57	13.85	20.18	17.1	12.63	10.7	10.88	10.67	3.65	4.21	5.53	8.21	5.73	9.42	7.06	11.06	8.85
TRINITY_DN10087_c0_g1	0	0	0	6.06	6.89	0	0	0	10.31	0	0	0	0	0	0	0	0	0
TRINITY_DN10088_c0_g1	17.52	16.95	17.86	30.86	22.54	24.3	17.75	19.28	20.68	15.33	16.71	16.29	21.52	17.22	21.7	16.76	18.78	17.82
TRINITY_DN1008_c0_g1	111.46	119.75	147.9	87.48	54.24	54.5	58.64	43.32	75.12	132.33	152.33	155.56	146.46	121.68	142.38	141.1	199.28	133.87
TRINITY_DN10090_c0_g1	0.35	0	0	0.36	0	0	0	0	0	0.31	0.34	0	0.69	0	0	0.73	0	1.05
TRINITY_DN10091_c0_g1	1.91	1.9	6.33	11.76	4.33	6.19	2.78	4.48	4.53	2.42	3.38	7.12	9.88	4.37	8.35	2.43	7.94	1.93
TRINITY_DN10093_c0_g1	6.94	6.96	12.41	9.13	11.82	9.42	3.59	3.52	4.03	1.61	2.16	2.93	2.31	2.87	3.61	3.57	2.46	2.74
TRINITY_DN10094_c0_g1	0.53	0.56	0.77	0.56	0.37	0.23	0.29	0.17	0.26	0.78	0.59	0.49	0.45	0.41	0.56	0.31	0.55	0.33
TRINITY_DN10095_c0_g1	2324.64	2239.09	1039.15	344.47	1112.32	699.88	1289.01	1271.22	1101.96	1815.39	1135.5	830.24	287.29	944.51	273.33	1259.57	419.89	699.29
TRINITY_DN10096_c0_g1	28.27	28.76	35.19	37.27	38.07	36.28	64.93	59.81	67.79	20.73	23.06	28.25	38.32	32.31	36.52	94.38	105.36	103.79
TRINITY_DN10099_c0_g1	15.63	16.2	15.62	42.47	29.2	30.41	22.06	27.29	27.56	21.72	19.33	19.17	20.64	19.27	20.68	10.56	10.77	9.88
TRINITY_DN1009_c0_g1	27.27	22.4	18.41	22.32	19.92	15.23	22.84	23.78	26.74	30	23.83	22.47	26.79	21.91	23.65	31.03	34.74	27.31
TRINITY_DN1009_c1_g1	9.47	11.78	11.51	15.05	9.88	7.97	10.12	9.68	11.44	6.1	6.04	6.52	9.08	6.62	8.51	9.16	12.19	9.41
TRINITY_DN1009_c2_g1	28.06	30.47	35.11	42.05	35.21	39.05	34.64	37.73	39.33	54.51	56.64	58.46	68.14	58.91	67.88	49.38	59.35	48.18
TRINITY_DN1009_c2_g2	2.12	2.94	4.66	6.72	4.86	4.29	2.15	3.16	3.01	1.26	0.98	1.66	2.94	1.77	3.51	2.39	2.78	2.16
TRINITY_DN100_c0_g1	33.27	27.83	28.18	60.41	66.79	58.78	43.05	56.91	52.29	15.29	14	17.08	35.07	25.06	34.3	18.42	24.85	18.26
TRINITY_DN100_c0_g2	14.86	15.81	15.75	27.98	19.87	17.53	16.16	17.05	18.83	14.93	13.61	14.86	22.51	15.55	20.27	14.05	17.94	12.99
TRINITY_DN100_c0_g3	6.73	8.48	8.37	16.44	12.12	12.78	8.54	8.77	8.75	12.52	13.99	15.01	18.96	15.46	19.58	10.47	9.86	9.13
TRINITY_DN100_c10_g1	5.45	5.88	7.33	9.96	9.51	8.39	5.45	6.25	8.85	7.61	8	8.41	9.16	6.98	10.71	5.41	6.67	5.54
TRINITY_DN100_c11_g1	20.86	18.76	13.89	21.7	26.45	22.87	18.82	20.39	16.37	17.64	15.15	13.02	18.7	17.06	17.03	13.13	12.74	15.25
TRINITY_DN100_c12_g1	0.72	1.08	0.67	4.51	4.84	2.2	5.62	8.85	4.29	0.65	0.71	0.32	4.32	3.72	0.72	7.28	5.13	4.84
TRINITY_DN100_c1_g1	33.52	24.13	6.74	5.06	17.14	13.8	14.96	18.54	15.86	23.31	11.68	10.48	6.09	11.46	6.13	5.72	2.39	5.48
TRINITY_DN100_c1_g2	27.58	33.5	23.54	13.65	27.24	22.33	38.19	37.89	40.66	41.11	27.12	22.02	21.73	57	27.48	76.65	33.82	74.03
TRINITY_DN100_c2_g1	6.65	6.94	8.48	15.46	18.4	18.18	11.64	13.45	12.23	6.57	5.66	5.33	12.74	9.91	14.11	11.17	9.98	12.41
TRINITY_DN100_c3_g1	33.3	29.57	22.7	61.99	50.79	48.58	67.74	72.03	75.01	34.21	32.11	31.45	62.14	62.55	61.91	44.31	44.13	43.2
TRINITY_DN100_c4_g1	35.8	21.97	18.42	33.68	39.24	34.5	41.61	58.78	61.36	31.28	19.45	29.6	88.32	46.7	82.45	39.28	47.4	32.72
TRINITY_DN100_c5_g1	1.49	1.73	2.11	17.24	14.69	12.91	5.04	6.23	4.88	6.71	5.18	6.51	13.2	9.58	14.31	5.48	5.4	6.04
TRINITY_DN100_c6_g1	10.12	10.54	10.14	13.02	11.07	9.93	7.49	9.26	8.11	10.62	10.11	10.65	12.05	10.63	10.75	7.81	6.9	8.42
TRINITY_DN100_c7_g1	3.23	3.8	1.49	5.77	7.97	5.52	3.51	4.45	3.87	3.95	3.47	3.4	7	8.1	6.81	4.6	3.67	4.21
TRINITY_DN100_c8_g1	59.86	54.62	33.46	30.47	52.79	34.54	51.09	45.62	40.94	71.52	51.59	41.72	39.94	51.71	32.08	46.39	27.48	33.88
TRINITY_DN100_c9_g1	3.23	2.16	4.66	5.58	2.73	2.71	4.35	5.06	5.66	0.59	0.77	0.4	1.35	0.61	0.46	1.93	2.58	1.69
TRINITY_DN10100_c0_g1	0	0	0	0	0	0.26	0.52	0.27	0	0	0	0	0	0	0	0	0.72	0.26
TRINITY_DN10102_c0_g1	16.6	16.32	21.21	23.18	22.99	22.46	16.89	18.62	17.67	17.6	16.91	16.78	16.27	16.96	18.27	14.16	14.06	15.29
TRINITY_DN10104_c0_g1	4.51	5.42	5.7	9.58	6.54	5.26	4.95	5.41	5.83	4.81	5.24	5.62	7.32	4.74	6.89	4.1	5.47	4.39
TRINITY_DN10105_c0_g1	15.45	14.29	16.1	27.97	17.23	20.3	14.38	18.21	18.09	12.34	14.15	13.87	17.35	11.04	17.79	9.79	12.88	13.08
TRINITY_DN10106_c0_g1	11.43	10.58	10.61	14.98	12.66	11.83	14.08	15.81	16.11	11.66	12.12	10.69	13.54	12.7	15.75	11.25	14.14	11.56
TRINITY_DN10107_c0_g1	8.63	9.69	12.52	16.14	13.99	17.67	12.96	12.1	13.57	16.93	15.54	16.37	18.19	19.26	15.01	8.78	7.97	9.2
TRINITY_DN10108_c0_g1	4.61	4.61	4.87	9.27	10.44	12.83	10.85	13.7	10.16	3.86	3.54	4.1	9.77	8.52	10.58	3.74	3.22	4.18
TRINITY_DN10109_c0_g1	0	0	0	0	0	0	0.84	0	1.54	0	0	0	0.76	0	0	0.86	0	0
TRINITY_DN1010_c0_g1	19.29	19.64	24.13	41.89	33.73	35.63	22.83	27.82	26.38	19	19.67	24.54	30.92	20.58	28.69	19.72	19.75	21.2
TRINITY_DN10110_c0_g1	4.59	5.04	7.57	8.28	6.41	4.74	3.49	2.93	4.02	0.83	0.94	1.09	1.99	0.98	3.48	2.03	2.24	1.98
TRINITY_DN10111_c0_g1	4.85	4.75	5.36	6.25	6.69	6.21	4.24	4.84	4.09	2.31	2.21	3.03	4.27	3.04	4.2	4.38	4.48	4.27
TRINITY_DN10112_c0_g1	0	0	0	1.34	0	1.45	0	0	0	0	0	0	0	0	0	0	0	0
TRINITY_DN10112_c0_g2	0	0.12	0.23	0	0.12	0	0.12	0	0.12	0	0.24	0	0	0.13	0.12	0	0.12	0.12
TRINITY_DN10113_c0_g1	6.42	8.41	2.48	0	0	0	0	7.83	3.75	0	3.29	4.94	3.4	3.89	0	12.89	3.47	0
TRINITY_DN10114_c0_g1	1.43	3.21	2.07	5.32	3.26	3.23	1.97	1.14	2.08	6.68	6.03	6.85	20.79	10.9	15.67	14.91	21.13	12.12
TRINITY_DN10114_c0_g2	0	0	0	0	0	0	0	0	0	0	0	0	2.45	6.41	0	0	0	5.4
TRINITY_DN10116_c0_g1	6.8	8.02	9.98	22.68	14.38	14.13	7.24	9.57	7.79	4.51	5.51	6.5	13.36	8.46	13.85	6.34	7.38	6.79
TRINITY_DN10118_c0_g1	0.42	0.28	0.13	0	0	0	0.14	0.15	0	0.13	0.14	0	0.14	0	0.15	0	0.55	0
TRINITY_DN1011_c0_g1	25.73	25.33	31.22	35.27	24.89	28.48	32.13	34.43	37.61	19.94	19.93	21.13	28.8	21.62	30.19	15.67	16.82	15.37
TRINITY_DN1011_c0_g2	30.09	27.8	29.1	34.06	44.08	39.13	38.45	44.1	47.66	34.18	32.83	35.4	55.69	57.14	60.44	54.39	73.38	61.93
TRINITY_DN1011_c0_g3	11.29	11.04	13.07	24.95	16.96	14.27	11.53	13.96	14.69	16.75	17.35	18.1	32.13	23.14	32.24	15.55	24.11	17.67
TRINITY_DN1011_c1_g1	10.17	13.91	15.15	17.07	8.06	8.51	7.67	6.78	8.53	23	22.27	27.75	29.15	20.3	27.96	28.54	45.01	25.5
TRINITY_DN1011_c1_g2	2.99	2.25	6.44	15.62	6.96	11.82	5.12	6.25	6.13	7.18	6.77	3.63	2.95	1.9	5.07	3.08	13.1	9.56
TRINITY_DN10120_c0_g1	0	0	0	0.5	0.24	0.24	0.24	0	0	0	0	0	0.23	0	0	0	0	0
TRINITY_DN10121_c0_g1	0	0	0	0	0	0	0	0	0	0	0	0	1.2	3	0	0	3.48	1.27
TRINITY_DN10122_c0_g1	34.9	35.27	30.69	24.63	46.26	47.49	46.77	62.97	43.12	45.2	38.15	30.66	39	68.41	46.11	60.95	33.07	68.76
TRINITY_DN10124_c0_g1	0.24	0	0	0.26	0	0.25	0.25	0	0.24	0	0.24	0	0	0	0	0.25	0.46	0.74
TRINITY_DN10125_c0_g1	21.81	13.9	5.31	24.6	21.02	19.01	36.28	41.51	39.45	35.59	24.37	23.57	37.67	29.24	42.61	39.58	34.9	40.71
TRINITY_DN10126_c0_g1	0	0.16	0	0.36	0.17	0.34	0.34	0	0.5	0.44	0.66	0.6	1.68	0.74	2.04	1.55	1.12	0.17
TRINITY_DN10127_c0_g1	0	1.53	0	0	0	0	0	0	1.49	0	0	0	0	0	0	0	0	3.07
TRINITY_DN10127_c0_g2	0	0	0	1.05	0.51	0	0.25	0	0	0	0	0	0	0	0.5	0.78	0.71	0
TRINITY_DN10129_c0_g1	3.23	4.32	4.44	10.28	5.29	5.2	2.94	3.64	3.46	5.64	5.93	7.36	7.39	5.73	6.87	2.4	3.69	2.84
TRINITY_DN1012_c0_g1	21.01	27.62	27.37	36.69	25.56	22.6	21.76	25.4	27.13	23.71	21.84	25	34.24	24.51	33.07	22.18	30.57	22.93
TRINITY_DN10130_c0_g1	0	0	0.46	0.51	0	0	0	0	0	1.39	0	0	0.5	0	0	0	0	0
TRINITY_DN10133_c0_g2	0	0	0	0.17	0	0.48	0.16	0.33	0.16	0	0.16	0.14	0.16	0.53	0	0	0.15	0
TRINITY_DN10135_c0_g1	0	0	2	2.03	0	0	0	0	0	0	0	0	0	0	0	0	2.09	0
TRINITY_DN1013_c0_g1	19.57	22.05	27.94	37.09	25.19	23.22	17.23	19.91	19.77	17.2	17.32	22.64	26.21	17.22	27.3	12.54	17.7	13.7
TRINITY_DN10141_c0_g1	6.93	3.41	22.14	6.37	6.93	21.4	15.97	10.04	6.63	15.72	19.73	11.67	26.98	13.39	5.29	6.25	8.32	10.24
TRINITY_DN1014_c0_g1	947.7	970.79	418.89	207.12	945.36	610.93	875.74	979.37	690.71	992.55	568.06	417.32	411.84	1015.19	451.17	1150.5	399.47	1129.3
TRINITY_DN10151_c0_g1	21.33	16.62	12.41	9.41	8.95	9.8	32.93	15.29	21.78	10.8	8.54	9.46	7.24	9.67	6.07	15.75	8.39	14.36
TRINITY_DN10152_c0_g1	2.65	0	0	16.09	10.29	5.04	0	8.97	7.57	0	0	0	2.37	0	2.29	0	2.36	2.6
TRINITY_DN10154_c0_g1	0.23	0.11	0.3	0.58	0.3	0.15	0.41	0.39	0.44	0.23	0.17	0.42	0.63	0.63	0.99	0.67	0.96	0.36
TRINITY_DN10154_c0_g2	0	0	0	3.21	0	0	0	0	0	0	0	0	0	0	0	0	0	0
TRINITY_DN10157_c0_g1	9.11	9.96	14.89	16.09	9.53	11.06	10.16	10.1	11.99	5.8	9.06	9.24	12.83	8.19	11.76	8.63	12.41	9.87
TRINITY_DN10159_c0_g1	0	0	0	0.27	0	0	0	0	0	0	0	0.46	0.26	0.86	1.03	0.27	0.73	0
TRINITY_DN1015_c0_g1	4.32	3.4	3.07	12.24	15.3	14.14	8.02	16.37	13.11	3.86	3.2	2.37	8.11	6.53	8.88	6.85	6.4	10.36
TRINITY_DN1015_c1_g1	3.01	2.55	3.83	7.5	5.35	4.79	2.35	3.51	3.3	1.57	1.53	1.83	3.83	2.68	4.18	1.7	2.43	1.56
TRINITY_DN1015_c1_g2	3.34	4.43	5.02	6.7	4.97	3.89	2.57	3.54	3.57	2.9	3.42	3.39	4.09	3.29	3.76	3.69	4.62	3.25
TRINITY_DN1015_c1_g3	6.73	6.01	8.93	12.68	6.95	8.09	5.84	6.48	7.14	3.64	3.92	5.66	6.15	4.17	6.34	2.95	5.43	3.18
TRINITY_DN1015_c2_g1	220.11	137	17.54	17.52	123.95	53.62	277.64	241.52	170.58	322.14	60.14	29.61	36.6	241.81	23.98	350.69	63.84	407.9
TRINITY_DN1015_c3_g1	6.12	5.91	9.59	10.23	8.68	9.77	9.32	9.62	10.66	6.82	7.33	7.28	10.42	8.02	9.16	16.97	16.14	17.54
TRINITY_DN1015_c4_g1	2.9	2.84	4.92	0	2.81	0	15.97	6.51	5.54	5.29	2.7	4.73	0	13.54	7.48	0	0	5.71
TRINITY_DN10161_c0_g1	0	3.97	0	0	0	0	0	0	0	0	0	0	0	0	0	0	0	0
TRINITY_DN10163_c0_g1	0	0.13	0.12	0.14	0.4	0.26	0	0.14	0.13	0.11	0.13	0	0	0.14	0	0.27	0.25	0.66
TRINITY_DN10169_c0_g3	0.22	0	0	0.95	0	0	0.46	0	0.22	0	0.22	0	0	0.25	0.23	0.23	0.21	0
TRINITY_DN1016_c0_g1	10.4	8.45	5.79	7.6	12.31	7.41	12.87	15.06	15.4	18.43	15.23	15.26	34.02	17.7	28.53	14.68	18.05	12.98
TRINITY_DN10170_c0_g1	0	0	0	0	0	0	0	0	0	0	24.86	0	0	0	0	0	0	0
TRINITY_DN10172_c0_g1	27.14	28.79	39.23	46.97	33.35	37.46	31.55	30.18	31.84	30.45	35.94	38.72	37.91	33.97	33.77	36.43	38.53	34.71
TRINITY_DN10177_c0_g1	0	0	0	1.8	0.97	0	1.02	0	0	0	0	0	0	1.11	0	0	0	0
TRINITY_DN1017_c0_g1	12.22	14.19	15.46	24.3	15.77	14.49	9.35	9.43	10.02	7.23	8.09	10.55	11.49	7.68	11.61	6.49	9.45	7.02
TRINITY_DN1017_c0_g2	120.09	133.91	132.16	463.78	310.12	264.7	178.94	178.73	194.23	125.4	119.93	144.08	342.99	211.08	322.82	188.89	309.77	187.89
TRINITY_DN1017_c0_g3	24.96	23.03	22.18	32.91	26.32	23.72	29.08	29	31.96	14.29	15.13	14.59	21.26	16.41	20.4	20.88	25.17	20.21
TRINITY_DN1017_c1_g1	101.93	111.38	128.66	102.66	93.93	100.55	63.83	62	81.49	250.65	284.1	274.91	197.75	157.1	184.59	124.94	177.34	114.16
TRINITY_DN10180_c0_g1	0.14	0.18	0.05	1.84	0.83	0.26	0.05	0.33	0.27	0.14	0.19	0.25	0.19	0.31	0.21	0.39	0.44	0.34
TRINITY_DN10182_c0_g2	0.19	0.13	0	0.5	0.33	0.07	0.13	0.13	0.06	0.11	0.06	0.23	0.33	0.07	0.47	0	0.06	0.2
TRINITY_DN10183_c0_g1	4.67	5.57	5.68	12.49	11	10.84	6.09	8.11	7.39	5.33	5.72	7.63	10.86	6.95	10.16	5.57	6.84	5.58
TRINITY_DN10184_c0_g1	0	1.05	0	0	0	5.2	0	0	0	2.89	1.01	0	0	0	0	0	0	0
TRINITY_DN10185_c0_g1	3.81	4.66	4.95	6.55	4.78	4.02	2.99	3.62	3.5	4.82	4.67	4.79	5.65	4.97	5.41	2.72	3.06	2.85
TRINITY_DN10187_c0_g1	40.56	38.15	29.8	19.78	42.15	36.18	36.02	39.65	37.33	30.18	31.7	29.17	21.89	31.67	25.55	27.52	28.33	32.88
TRINITY_DN10187_c0_g2	0	0.79	0.37	0.82	0	0.81	1.25	0.43	0	0	0	0.35	0	0	0.4	0	0	0
TRINITY_DN10188_c0_g1	3.85	3.51	2.35	7.53	7.56	7.38	7.28	7.4	7.98	2.34	1.55	1.25	4.34	2.12	3.9	5.69	6.69	4.71
TRINITY_DN1018_c0_g1	2.45	1.62	1.66	2.01	1.39	1.09	6.71	5.6	6.22	0.42	0.24	0.19	0.57	0.23	0.5	6.77	8.45	6.25
TRINITY_DN10190_c0_g1	0	0.12	0.2	0.46	0.59	0.38	0.12	0.17	0.21	0.65	0.61	0.26	0.72	0.27	0.77	1.38	0.89	1.34
TRINITY_DN10191_c0_g1	0	0	0	0	0	0	0	0	0	0	1.56	0	3.03	1.92	0	0	0	0
TRINITY_DN10191_c0_g2	0.06	0.11	0	0.71	0.36	0.06	0.23	0.24	0.29	0.15	0.46	0	0.36	0.19	0	0.12	0.28	0.3
TRINITY_DN10193_c0_g1	15.62	17.17	23.6	21.07	14.88	18.61	20.25	18.24	19.56	45.05	56.53	59.32	43.77	35.22	43.04	15.38	21.49	16.97
TRINITY_DN10195_c0_g1	36.25	38.5	54.64	37.73	30.21	31.12	68.45	70.74	65.06	48.22	56.83	59.86	63.89	53.02	69.1	129.33	176.42	139.58
TRINITY_DN10196_c0_g2	0	0	0.61	0	0	0	0	0	0	0	0	0	0	0	0	0	0	0
TRINITY_DN10197_c0_g1	2.79	2.53	1.68	2.65	2.15	1.6	2.12	2.06	1.83	0.89	0.7	0.93	0.85	1.17	0.48	2.12	2.44	2.07
TRINITY_DN1019_c0_g1	15.4	16.77	22.89	44.05	33.42	39.43	17.87	25.69	21.1	31.09	33.05	31.89	33.32	33.34	34.19	11.13	11.57	11.88
TRINITY_DN101_c0_g1	14.28	14.43	14.22	41.32	22.94	22.15	39.11	43.05	47.96	16.72	17.63	17.47	37.73	27.35	37.33	27.96	37.49	29.99
TRINITY_DN10201_c0_g1	8.27	7.9	9.18	18.82	14.74	14.7	9.44	9.05	10.98	12.65	13.11	14.03	19.51	14.26	18.08	9.79	10.41	10.49
TRINITY_DN10205_c0_g1	0	0	0	3.18	0	0	0	0	0	0	0	0.97	0	0	0	0	1.04	0
TRINITY_DN1020_c0_g1	8.43	10.14	9.71	49.76	28.09	29.32	28	41.74	32.8	4.15	4.53	4.44	12.43	9.07	12.53	21.25	28.48	23.59
TRINITY_DN10211_c0_g1	45.07	47.59	56.17	29.64	26.74	24.76	29.61	26.38	32.96	11.86	11.68	12.38	9.43	13.36	7.91	30.9	33.78	32.06
TRINITY_DN10212_c0_g1	10.8	11.13	12.97	26.4	22.21	19.53	10.38	12.14	12.24	10.29	9.28	12.09	20.02	9.73	20.77	8.68	10.17	8.43
TRINITY_DN10216_c0_g1	8.66	6.66	6.32	4.18	4.99	6.43	6.57	6.05	7.29	2.62	3.89	3.53	4.29	4.05	4.25	4.79	5.93	5.67
TRINITY_DN10216_c0_g2	1.67	2.63	1.02	0.8	2.06	0.93	2.02	2.37	1.94	0.17	0.25	0.1	0.22	0.15	0	3.29	1.37	2.96
TRINITY_DN10217_c0_g1	6.77	3.31	10.99	5.73	9.32	3.2	6.01	3.82	6.47	11.03	15.68	24.11	48.52	9.1	21.13	15.73	19.33	10.02
TRINITY_DN10217_c0_g2	0	0.13	0	0.45	0	0	0.42	0	0.28	0	0.27	0.12	0.28	0.3	0.14	0.71	0.4	0.28
TRINITY_DN1021_c0_g1	15.68	15.62	17.66	21.07	16.35	16.94	25	22.17	30.85	15.69	19.48	14.6	23.55	18.8	22.88	20.85	28.81	19.6
TRINITY_DN10228_c0_g1	0	0	0	0	0	0	1.92	0	0.88	0	0	0.78	0	0	1.7	0	1.65	0
TRINITY_DN10228_c0_g2	0	0	0	0	1.05	0	0	0	2.02	0	0	0	0.99	2.43	0.97	0	0	0
TRINITY_DN10229_c0_g1	0	0	0	0	0	0	0	0	0	0	0	0	1.16	0	1.13	1.35	3.35	2.45
TRINITY_DN10229_c0_g2	0	0	1.29	0.16	0.33	0.31	0.77	0	0	0.54	0.3	0.28	0.31	0.35	1.56	0.99	1.35	1.09
TRINITY_DN1022_c0_g1	18.56	21.71	22.07	33.63	25.87	24.47	31.3	35.24	33.05	19.84	16.01	17.3	22.71	23.84	25.43	31.48	33.33	36.8
TRINITY_DN10230_c0_g1	51.31	54.09	63.43	55.82	59.15	58.24	46.53	51.39	48.52	55.2	58.4	64.3	57.44	55.86	58.11	53.41	46.74	58.75
TRINITY_DN10232_c0_g1	13806.4	16088.3	13085.7	11755.5	16654.6	16612.9	21611.3	20390	23012.7	16261.3	15188.3	16459.4	12429	17469.9	11325.4	26044.2	19411.9	24357.6
TRINITY_DN10236_c0_g1	5.21	3.96	4.77	7.45	4.71	3.8	2	2.69	2.87	1.98	2.31	3.07	4.94	1.9	3.85	4.34	4.04	2.81
TRINITY_DN10237_c0_g1	31.86	36.87	25.61	96.07	96.31	83.44	82.66	77.54	77.98	65.67	55.96	51.68	65.46	74.07	63.89	73.18	75.11	78.1
TRINITY_DN1023_c0_g1	7.63	10.74	12.76	32.31	24.57	19.84	12.37	12.01	15.96	3.6	4.22	5.25	15.19	9.18	14.38	10.05	15.16	9.39
TRINITY_DN10243_c0_g1	0.33	0.33	0.21	2.46	0.46	0.46	0.34	0.12	0.11	0.6	0.33	0.41	0.69	0.74	0.23	0.35	1.2	0.46
TRINITY_DN10244_c0_g1	54.75	59.07	90.87	113.33	67.15	60.31	91.69	101.58	56.84	61.42	56.3	82.56	79.92	71.31	77.62	57.07	84.39	51.36
TRINITY_DN10245_c0_g2	0.15	0	0.29	0.17	0.32	0	0.16	0.16	0.46	0.27	0	0	0	0	0.16	0.16	0.15	0
TRINITY_DN10246_c0_g1	5.34	5.56	8.14	9.39	4.67	7.1	3.47	3.69	3.86	7.4	7.8	9.28	7.67	5.58	9.31	4.53	5.84	4.26
TRINITY_DN10247_c0_g2	0	0	0	0	0	6.27	0	0	3.17	0	0	0	2.93	0	0	0	0	0
TRINITY_DN10248_c0_g1	0	0	0	0	0	0	0	0	0	6.05	0	0	0	0	0	0	0	0
TRINITY_DN10249_c0_g1	0	0	0	0	0	0	0	0	0	1.24	0	1.14	0	0	0	0	0	0
TRINITY_DN10249_c0_g2	0.11	0	0.11	1.26	0	0	0.12	0	0.12	0	0	0.1	0	0	0	0	0.22	0
TRINITY_DN1024_c0_g1	26.6	24.71	25.41	26.91	22.38	24.15	25.74	26.34	28.96	21.56	20.61	22.36	27.53	19.92	27.22	19.84	22.93	18.84
TRINITY_DN1024_c0_g2	125.51	123.1	168.38	153.91	109.08	130.19	107.7	108.91	120.09	123.04	155.36	177.74	162.19	109.39	154.17	106.56	150.46	105.75
TRINITY_DN10250_c0_g1	6.27	7.35	7.03	14.18	11.96	10.3	8.28	10.03	10.66	4.5	4.43	5.33	10.34	7.66	9.99	6.36	7.18	6.52
TRINITY_DN10251_c0_g1	0	0	0	0	1.92	0	0	0	0	1.78	1.83	0	0	0	0	0	1.74	0
TRINITY_DN10251_c0_g2	0.15	0.3	0.29	0.84	0.16	0.31	0.31	0.16	0.15	0.41	0	0	0.16	0.34	0.32	0.48	0.15	0.31
TRINITY_DN10252_c0_g1	2.16	2.25	2.37	3.16	1.71	1.42	2.23	1.06	1.86	0.41	1.1	0.42	0.75	0.31	1.15	1.04	2.88	2.82
TRINITY_DN10253_c0_g1	13.39	10.15	12.56	19.92	11.71	12.79	28.8	27.41	31.48	15.54	17.89	22.25	26	21.17	24.19	31.18	39.04	29.09
TRINITY_DN10255_c0_g1	30.13	28.51	24.76	28.53	37.85	34.87	24.28	29.62	24.97	29.58	26.33	28.25	24.75	31.39	27.43	25.23	18.11	25.17
TRINITY_DN10257_c0_g1	11.38	12.54	13.69	25.04	21.67	22.48	17.09	22.17	19.38	7.1	7.86	7.65	13.4	9.17	14.14	7.52	9.93	8.42
TRINITY_DN10258_c0_g1	0	0	0	0	1.27	1.24	0	0	0	0	0	0	0	0	0	0	0	0
TRINITY_DN1025_c0_g1	0.43	0	0.61	0.23	0.45	0.22	0	0.23	0.22	0.39	0.22	0	0.66	1.71	0.66	0	0.63	0.88
TRINITY_DN1025_c0_g2	105.29	116.61	138.15	125.16	139.72	141.68	173.72	165.11	161.02	143.1	148.22	153.02	199.69	189.93	187.14	181.94	170.25	184.82
TRINITY_DN1025_c1_g1	19.04	21.72	21.06	25.81	22.78	22.88	20.49	17.86	18.3	20.46	17.66	18.26	22.49	21.62	22.24	22.01	23.08	22.52
TRINITY_DN1025_c1_g2	13.23	20.59	13.84	23.06	26.9	30.84	57.66	53.1	48.69	6.23	5.16	5.09	29.57	29.4	29.04	19.08	17.69	23.85
TRINITY_DN10260_c0_g1	2.09	0	0	0	0	2	0	0	0	0	1.95	0	0	0	0	0	0	0
TRINITY_DN10261_c0_g1	0.96	10.68	1.69	6.29	6.76	1.89	4.07	13.51	5.54	1.74	0	7.34	11.8	7.78	4.46	0	0.87	3.8
TRINITY_DN10262_c0_g1	2.43	0	0	0	0	0	0	0	0	0	0	0	0	0	0	0	0	0
TRINITY_DN10266_c0_g1	0	0	0	0	0.55	1.09	0	0	0	0	0	0	0	1.25	0	0.58	0	0
TRINITY_DN10267_c0_g1	1.31	0	0.4	0.44	0	0.44	0	0	0	0	0.43	1.16	0	0	1.29	0	1.24	0
TRINITY_DN10268_c0_g1	0	0	0	0	0	0	0	0	0	0	0	0	0	0	0	0	0	0
TRINITY_DN10268_c0_g2	0	0.21	0	0	0	0	0.11	0.22	0	0	0.32	0.19	0.22	0.24	0.22	0.11	0	0.11
TRINITY_DN10269_c0_g1	0	0	0	2.31	0	0	0.54	0	0	0.47	0	0	0.51	0	0	0	0	2.65
TRINITY_DN1026_c0_g1	40.25	43.15	55.82	29.65	37.28	36.8	33.3	36.45	33.48	52.35	54.55	56.59	57.12	60.95	55.07	45.03	46.78	51.18
TRINITY_DN10270_c0_g1	50.63	51.38	30.25	23.38	40.65	39.79	35.35	39.33	36.72	13.33	10.18	9.08	10.41	11.04	11.14	18.61	11.66	21.18
TRINITY_DN10272_c0_g1	0	0	0.08	1.15	0.25	0	0	0.17	0	0.28	0.32	0.07	0.25	0.18	0.08	0.25	0.31	0.25
TRINITY_DN10273_c0_g1	0	0	0	0.93	0	0.18	0.18	0.54	0.35	0	0	0	0.7	0.19	1.24	0.72	0.33	0.7
TRINITY_DN10275_c0_g1	0	1.47	1.29	1.34	0	2.9	0	0	0	0	0	2.49	1.38	5.22	0	0	0	0
TRINITY_DN10275_c0_g2	0	0	0	0	0	0	0	1.59	0	1.32	1.37	0	0	1.69	0	0	0	0
TRINITY_DN10276_c0_g1	6.83	6.35	6.42	15.42	9.24	9.92	5.82	7.18	8.06	4.11	4.65	4.19	6.97	4.5	8.58	5.02	7.31	6.07
TRINITY_DN1027_c0_g1	40.27	45.12	43.4	27.36	45.08	34.04	26.48	30.23	28.12	3.7	5.11	9.47	11.39	4.13	9.64	58.73	82.88	64.77
TRINITY_DN1027_c1_g1	29.93	29.06	29.93	36.91	28.61	27.79	25.12	27.63	29.86	23.56	23.95	24.86	27.85	26.87	29.73	15.76	18.9	15.66
TRINITY_DN10281_c0_g1	2.39	0	0	2.06	2.32	6.82	0	0	2.27	4.39	0	1.98	6.42	0	2.07	5.27	0	2.34
TRINITY_DN10285_c0_g1	0	0	0.72	0	0	0	0	0	0	0	0	0	0	0.45	0	0.42	0	0.4
TRINITY_DN10285_c0_g2	0	0	0	1.23	0	0	0	0	0	0	1.29	0	1.26	0	0	0	0	0
TRINITY_DN10286_c0_g1	28.92	33.54	50.41	49.64	33.77	40.32	36.28	32.8	40.14	45.67	53.05	61.08	64.21	44.37	66.23	48.76	67.21	44.36
TRINITY_DN1028_c0_g1	2.36	2.05	1.58	6.71	6.7	6.29	7.05	7.71	5.55	1.84	1.25	2.7	13.6	3.47	8.62	3.85	6.06	3.24
TRINITY_DN10290_c0_g2	0	0	0.13	0.3	0	0	0	0.14	0	0	0.13	0	0.14	0.15	0.14	0.14	0.39	0
TRINITY_DN10291_c0_g1	0.43	0.63	0.35	1.18	0.7	0.83	0.21	0.14	0.27	0.33	0.75	0.58	1.89	1.05	1.04	0.52	0.86	0.74
TRINITY_DN10291_c0_g2	0	0	0	0	1.95	0	0	0	0	0	1.86	0	1.8	2.31	0	0	0	0
TRINITY_DN10294_c0_g1	0	0	0	0	0	0	0	0	0	3.62	0	0	0	0	0	0	0	1.95
TRINITY_DN10297_c0_g1	0	0.2	0	0.89	0	0.42	0.21	0.44	0.21	0	0.62	0	0	0.23	0	0.22	0.4	0.42
TRINITY_DN10299_c0_g1	0	0	0	0.8	0.85	0	0	0.91	0	0	0	0	0	0	0	0.91	0	0.84
TRINITY_DN1029_c0_g1	16.53	14.73	4.43	21.52	15.1	41.03	62.63	76.05	68.2	34.02	16.83	41.66	160.85	88	144.68	137.42	128.51	119.42
TRINITY_DN102_c0_g1	11.72	12.35	14.34	19.66	15.7	14.73	14.96	17.41	18.37	9.58	11.14	12.07	14.98	10.28	14.98	10.43	13.07	10.31
TRINITY_DN102_c1_g1	14.87	18.63	21.07	27.19	27.14	26.36	17.3	22.74	21.5	18.84	25.5	24.98	25.93	26.53	26.41	23.04	22.14	25.72
TRINITY_DN102_c2_g1	116.08	118.49	169.59	189.68	119.13	140.39	119.05	115.78	124.95	135.32	159.62	177.63	223.68	137.29	195.95	144.94	210.01	136.1
TRINITY_DN10301_c0_g1	0	0	0	0	3.38	0	0	0	0	0	0	0	3.1	0	0	0	3.14	0
TRINITY_DN10305_c0_g1	0.92	0.46	1.26	0	3.79	1.4	1.44	0	0	0.42	0.45	0	1.37	0	3.17	6.4	3.89	2.79
TRINITY_DN10308_c0_g1	1.53	3.24	0.55	0	0.37	0.9	2.32	0.58	0	2.59	3.36	0.44	3.28	2.36	0.37	3.63	1.36	0.81
TRINITY_DN1030_c0_g2	3.58	3.15	4.09	5.81	3.55	4.11	3.13	3.5	3.09	1.31	1.18	2.17	2.66	1.29	2.61	1.49	3.71	2.83
TRINITY_DN1030_c1_g1	7.45	7.67	7.79	9.99	10.44	8.66	7.99	8.61	7.1	6.47	6.65	7.15	5.32	5.17	4.92	7.14	6.83	8.08
TRINITY_DN10312_c0_g1	0.63	0.74	0.92	4.85	2.22	0.99	0.76	0.9	0.76	0.76	0.96	0.39	0.77	1.07	0.78	0.55	4.82	0.77
TRINITY_DN10314_c0_g1	8.73	8.2	10.49	9.39	8.83	9.21	10.47	11.64	10.17	8.98	8.75	10.46	11.71	12.39	12.41	17.3	21.06	16.86
TRINITY_DN10318_c0_g1	0.11	0.11	0.11	0.5	0.35	0.12	0.11	0.36	0	0	0.45	0	0.35	0	0	0.23	0.11	0.46
TRINITY_DN10318_c0_g2	185.55	192.59	151.89	80.16	152.69	120.08	152.27	126.98	162.34	352.72	243.13	195.44	203.12	342.81	218.51	345.94	272.6	304.99
TRINITY_DN10318_c0_g3	0.32	0.32	0.31	0.12	0.23	1.68	0.11	0.11	0.22	0.1	0.22	0.3	0.45	0.12	0.11	0.45	0.21	0.33
TRINITY_DN1031_c0_g1	20.72	23.6	30.46	38.52	24.26	20.82	19.02	19.35	18.39	14.98	15.41	17.61	20.41	14.08	19.83	16.29	24.51	16.73
TRINITY_DN10321_c0_g1	1.48	0.29	0.83	0.62	0	1.21	1.84	1.26	0.3	0.8	0.29	0.53	1.19	0.34	0.3	0.63	0.28	1.81
TRINITY_DN10322_c0_g1	0.72	1.49	1.02	1.8	1.5	1.72	4.67	4.78	4.93	0.44	0.46	0.52	2.23	3	2.35	2.94	3.7	4.07
TRINITY_DN10322_c0_g2	5.81	6.8	7.05	11.71	12.2	10.65	8.26	9.26	9.73	4.43	5.4	6.8	10.71	5.87	9.94	5.47	7.61	5.35
TRINITY_DN10323_c0_g2	2.71	3.65	3	7.07	4.37	3.83	2.35	2.45	2.47	3.37	3.31	2.72	3.84	3.48	3.66	3	3.13	2.84
TRINITY_DN10324_c0_g1	0	0	0	0	0	0	0	0	0	0	0	0	0	0	0	0	0	0
TRINITY_DN10325_c0_g1	0	0	0	0.62	0.39	0.39	0.39	0.2	0	0.34	0.38	0.52	3.1	0.86	1.56	1.79	1.84	0.58
TRINITY_DN10326_c0_g1	0	0	0	0	0	0	0.13	0	0	0	0.37	0.11	0.13	0	0	0.39	0.97	0.76
TRINITY_DN10328_c0_g2	0	0	0	1.41	0	0.73	0	0	0	0	0.71	0	0	0.85	0.69	0.79	0	0
TRINITY_DN10329_c0_g1	0	0	0	0.87	0	0	0	0	0	0	0	0.79	0	1.08	0	0	0	0.92
TRINITY_DN1032_c0_g1	19.42	21.22	20.67	17.19	16.96	11.12	12.8	11.11	13.34	9.42	8.49	7.39	9.01	7.65	8.51	14.86	17.72	12.22
TRINITY_DN1032_c1_g1	10.07	13.56	13.19	35.32	21.7	21.4	17.2	23.65	22.56	11.55	12.7	12.95	30.95	22.73	30.58	12.79	21.77	15.21
TRINITY_DN1032_c1_g2	6.41	6.86	11.88	33.3	12.58	17.07	11.76	12.86	11.41	7.76	9.33	10.73	19.55	10.16	21.68	8.74	13.28	10.2
TRINITY_DN1032_c1_g3	13.44	12.12	12.1	26.17	20.66	21.9	21.2	24.62	23.1	14.47	12.07	11.48	24.12	17.31	22.02	10.69	11.23	10.74
TRINITY_DN1032_c2_g1	1.63	2.13	1.8	6.51	4.1	4.07	2.28	2.82	2.45	2.71	2.86	3.06	3.87	2.87	3.74	2.41	2.57	2.63
TRINITY_DN1032_c3_g1	12.51	15.11	11.89	21.38	25.67	23.64	17.12	20.07	17.12	13.88	12.52	13.43	17.59	22.49	19.15	12.19	10.09	12.32
TRINITY_DN1032_c3_g2	9.01	11.14	7.3	11.64	20.99	19.29	15.56	19.03	19.88	13.16	9.2	9.02	13.02	15.26	13.12	11.48	8.86	11.3
TRINITY_DN10331_c0_g1	0.27	0.45	0.14	1.1	0.38	0.33	0.52	0.58	0.54	0.29	0.15	0.22	0.44	0.47	0.41	0.85	1.46	0.49
TRINITY_DN10332_c0_g1	0	0	0	0	0	0	0	0	0	0	0	0	0	0	0	0	0	0
TRINITY_DN10334_c0_g1	0	0	0	0	0	0	0.14	0	0	0	0.42	0	0.72	0.16	0.73	1.46	1.51	2.01
TRINITY_DN10335_c0_g1	0.16	0	0	0	0.49	0	0	0.17	0	0	0	0	0	0	0	0	0.31	0.16
TRINITY_DN10336_c0_g1	0.35	0	0	1.52	0.54	1.08	0	0	0.36	0.31	0.53	0.79	2.16	1.38	0.91	0.74	2	0
TRINITY_DN10336_c0_g2	0	0	0	0	0	0	11.13	0	0	0	0	0	0	0	0	0	0	0
TRINITY_DN10337_c0_g1	0.2	0	0	0.67	0.21	0.21	0.21	0	0.21	0.37	0.2	0	0.42	0.46	0	0	0	0.21
TRINITY_DN10337_c0_g2	0.42	0.14	0	0.47	0.15	0.58	0.14	0	0	0.13	0.28	0.13	0.29	0.16	0.44	0.29	0	0.29
TRINITY_DN10338_c0_g1	0	1.24	8.75	11.48	3.77	0	0	0	0	3.43	2.39	3.17	1.17	1.46	1.15	1.37	4.53	1.24
TRINITY_DN10340_c1_g5	0	0	0	0	0	0	0	0	0	0	0	0	0	0	0	0	0	0
TRINITY_DN10340_c1_g7	0	0.15	0.28	0	0	0	0	0.16	0	0.13	0	0	0	0.17	0	0.16	0	0.15
TRINITY_DN10343_c0_g1	0.19	0	0.55	0	0	0.4	0	0.41	0	0	0.39	0	0.2	0	0	0	0.57	0
TRINITY_DN10343_c0_g2	0.22	0.22	0	0	0	0	0	0.24	0.23	0	0	0	0.23	0	0.46	0	0.22	0
TRINITY_DN10344_c0_g1	3	3.01	2.12	46.78	27.3	28.47	7.31	14.33	8.72	9.34	8.81	6.72	21.76	14.4	20.78	9.19	15.74	11.87
TRINITY_DN10345_c0_g1	0	0.84	0	0.8	1.71	0.83	0	0	0	0	0	0	0	0	0.79	0	0	0
TRINITY_DN10346_c0_g1	0.21	0	0	0.23	0	0	0	0	0	0.19	0	0	0.44	0.24	0	0.23	0	0
TRINITY_DN10347_c0_g1	0	0	0	0	0	0	0	0	0	0	0	0	0	0	0	0	0	0
TRINITY_DN10347_c0_g2	0.17	0.17	0.66	0	0	0	0.18	0.55	0.35	0.16	0.17	0.32	0	0.58	0	0.18	0.34	0.18
TRINITY_DN10348_c0_g1	20.78	21.08	17.36	3.06	5.34	3.65	16.95	14.07	11.24	23.17	19.69	18.04	5.4	10.68	6.4	21.04	28.19	31.44
TRINITY_DN1034_c0_g1	74.07	76.38	95.7	83.2	88.09	93.13	93.88	101.68	87.2	121.44	128.17	137.18	173.76	132.84	165	154.99	172.43	164.4
TRINITY_DN10350_c0_g1	3.13	3.75	4.41	1.56	2.83	2.01	1.26	1.46	2.05	2.01	1.64	0.86	1.12	2.07	2.12	4.74	4.36	4.24
TRINITY_DN10352_c0_g1	0	0	0.35	0	0	0	1.18	0.4	0	2.39	0.74	1.68	0.75	1.3	0	1.6	1.43	1.14
TRINITY_DN10353_c0_g1	0	0	0	2.06	0	0	0	0	0	0	0	0	0.69	0	0	0	0	0
TRINITY_DN10357_c0_g1	0	0.32	0.46	0.7	0	0	0.33	0	0.16	0.43	0.16	0	0.16	0.18	0.17	0.17	0.16	0.16
TRINITY_DN1035_c0_g1	104.37	111.98	156.9	137.02	143.25	163.8	131.39	139.07	132.27	102.02	106.26	107.42	129.07	116.08	137.66	123.59	131.74	129.57
TRINITY_DN10361_c0_g1	0.33	0.22	0.42	1.22	0.11	0.11	0.11	0.12	0	0.3	0.22	0.3	0.11	0.25	0	0.23	0.65	0
TRINITY_DN10363_c0_g1	0.31	0.46	0.15	0.68	0.16	0.16	0.8	0.16	0.47	0	0.16	0.43	0.32	0.18	0.49	0.16	0.92	0.16
TRINITY_DN10363_c0_g2	0.09	0.36	0.09	0.91	0.09	0.19	0.37	0.19	0.09	0.24	0.45	0.08	0.37	0.4	0.28	0.19	0.09	0.28
TRINITY_DN1036_c0_g1	57.75	60.82	78.26	93.57	69.58	70.85	46.58	47.34	51.11	133.65	166.36	173.08	153.43	120.5	154.16	94.34	112.28	90.61
TRINITY_DN10371_c0_g1	0	0.54	0	1.08	0.56	0	0	0.59	0	0	0.53	0	3.21	0	0.53	0	0	0
TRINITY_DN10372_c0_g1	0.32	0	0	0.34	0.67	0.66	0.33	0.34	0	0	0	0	0	0	0	0.34	0	0
TRINITY_DN10377_c0_g1	1.29	1.51	1.73	1.64	1.68	1.72	1.12	0.31	1.04	0.95	0.73	1.34	0.97	0.52	0.72	0.79	1.14	0.4
TRINITY_DN10378_c0_g1	0.06	0.35	0.23	0.53	0.18	0.42	0	0	0.06	0.05	0.12	0.46	0.23	0.26	0.25	0.37	0.15	0.18
TRINITY_DN10378_c0_g2	0	0	0	0.87	0	0	0	0	1.79	0	0	0	1.76	0	0	0	0.84	0
TRINITY_DN10378_c1_g1	0	0.11	0.22	0.37	0.59	0.12	0.11	0.12	0	0	0.11	0.41	0.23	0.25	0.12	0.35	0.22	0.12
TRINITY_DN10378_c2_g1	0	0	0	3.33	0	0	0	0	0	0	0	0	0	0	1.68	0	0	0
TRINITY_DN1037_c0_g1	3.17	2.37	2.39	3.76	3.09	3.98	5.71	3.91	3.86	4.03	5.88	8.47	15.15	6.67	12.24	3.21	7.12	3.15
TRINITY_DN10388_c0_g1	0.75	0	0	0	1.45	0	0	0	0	0	1.52	0	0.69	0	0	0	0	0
TRINITY_DN10388_c0_g3	3.13	0	0	2.66	0	11.89	3.47	0	0	0	26.15	0	0	3.67	0	6.99	0	0
TRINITY_DN1038_c0_g1	19.5	21.25	30.14	72.32	38.01	43.64	22.18	27.81	30.24	37.06	41.91	49.19	60.21	36.91	59.72	28.34	43.7	28.98
TRINITY_DN1038_c1_g1	10.55	10.67	12.95	17.36	11.27	11.28	9.33	10.79	12.06	7.75	6.88	7.51	10.44	7.23	11.3	6.82	8.43	7.32
TRINITY_DN1038_c2_g1	2.8	3.12	5.25	8.43	7.95	7.68	6.32	6.64	6.2	2.97	4.22	3.73	7.07	4.47	6.52	6.22	6.81	7.32
TRINITY_DN10391_c0_g2	0	0	0	0.96	0	0	1.1	0	0	0	0	0	0	0	0	0	0	0
TRINITY_DN10396_c0_g1	0.21	0	0.4	0.46	0.22	0	0.22	0	0.43	0.19	0.43	0.19	0	0.24	0.44	0.22	0.83	0.22
TRINITY_DN10397_c0_g1	3.68	3.47	3.71	8.77	4.53	3.04	15.76	3.73	7.26	3.21	3.25	1.96	5.09	6.25	3.22	4.98	4.32	4.56
TRINITY_DN10398_c0_g1	0	0	0	0	0	0	0	0	0.57	0.26	0	0	1.43	0	0.29	0	0	0
TRINITY_DN1039_c0_g1	35.08	36.99	36.8	60.65	48.06	47.14	42.84	51.79	49.25	40.66	39.37	41.22	57.04	42.23	54.98	35.45	43.79	37.56
TRINITY_DN103_c0_g1	18.72	19.6	26.73	33.75	28.9	28.74	21.29	22.92	26.72	39.53	43.63	46.14	54	44.19	53.24	39.39	43.92	38.21
TRINITY_DN10404_c0_g1	0	0	0	0	0	0	0	0	1.07	0.19	0	0	0.22	0.73	0.44	0.22	0.21	0.22
TRINITY_DN10404_c0_g2	0	0.18	0	0	0.19	0.18	0.37	0	0	0.32	0.18	0.33	0.37	0.4	1.47	0.37	0.17	0.55
TRINITY_DN10405_c0_g1	0	0	0	0	3.46	0	0	0	0	0	0	0	0	0	0	0	0	0
TRINITY_DN10406_c0_g1	0	0	2.65	7.98	6.04	9.04	0	0	0	0	2.91	0	2.78	7.3	5.4	0	0	0
TRINITY_DN1040_c0_g1	46	48.36	60.25	96.84	59.49	74.03	51.05	67.9	68.49	131.73	165.44	176.77	184.25	153.38	190.52	75.48	92.68	80.31
TRINITY_DN10411_c0_g1	0.23	0.23	0.21	0.24	0.24	0.23	0.23	0	0	0	0	0	0	0	0.23	0.48	0	0
TRINITY_DN10411_c0_g2	0	0	0	0	1.03	0.5	0	0	0	0	0.49	0	0.49	2.3	0	0	0.47	0
TRINITY_DN1041_c0_g1	4.25	4.7	4.94	9.52	5.42	4.46	3.5	3.4	3.91	3.89	4.14	4.04	5.76	4.11	6.17	4.47	6.42	4.19
TRINITY_DN10422_c0_g1	0	0	0	0	0	0	0	0	0	6.86	0	0	0	0	0	0	0	0
TRINITY_DN1042_c0_g1	14.57	15.32	16.17	29.61	22.92	24.06	14.85	15.92	19.94	34.14	37.62	40.58	39.11	37.36	40.36	11.87	15.82	12.49
TRINITY_DN1042_c0_g2	5.65	5.98	6.71	5.69	6.32	5.38	6.09	4.13	7.15	9.58	8.62	11.45	9.07	8.26	9.43	11.07	11.02	11.22
TRINITY_DN10430_c0_g1	0	0	0	0	0	0	0	0	0	0	0	0	0	0	0	0	0	0
TRINITY_DN10434_c0_g1	5.79	4.14	3.55	2.52	1.77	1.71	5.66	3.51	4.78	2.04	1.66	2.26	3.36	1.77	3.03	3.79	4.05	3.07
TRINITY_DN10436_c0_g1	0	0	0	0	0	0	0	0	0	0	0	0	1.96	1.56	0	0	0.62	0
TRINITY_DN1043_c0_g1	21.32	23.67	26.74	70.12	61.6	62.84	26.59	33.66	28.25	35.7	35.18	41.75	66.61	53	66.84	22.65	25.38	25.99
TRINITY_DN10441_c0_g1	84.75	103.7	92.43	53.5	69.01	70.02	75.41	71.11	72.76	24.71	23.29	23.8	19.85	21.59	20.51	50.08	40.83	49.54
TRINITY_DN10442_c0_g1	0	0	0	0	0	0	0	0	0	0	0	0	3.29	4.36	0	4.21	0	0
TRINITY_DN10444_c0_g1	0	0	0	0	0	0	0	0	0.22	0.2	0.44	0.2	0.9	0.25	0.23	1.4	0.86	0.45
TRINITY_DN1044_c0_g1	11.09	13.71	16.49	29.07	12.44	11.46	12.58	13.74	17.84	13.1	13	14.42	14.76	14.06	16.07	7.1	10.29	7.64
TRINITY_DN10452_c0_g1	0	0	0	0	0	4.34	0	0	4.44	0	0	0	4.03	0	0	0	0	0
TRINITY_DN10457_c0_g1	2.88	2.83	1.24	2.59	2.85	0	6.16	7.85	2.74	10.44	6.78	1.2	2.65	1.67	1.3	3.13	2.57	2.82
TRINITY_DN1045_c0_g1	33.27	31.8	40.48	70.08	52.81	50.76	34.96	45.27	39.39	22.93	25.27	28.39	43.57	29.07	48.17	25.84	34.79	28.4
TRINITY_DN1045_c1_g1	41.76	35.95	29.84	41.37	22.87	20.28	69.1	64.22	78.03	52.09	55.45	52.43	55.26	33.48	50.14	76.35	101.75	61.16
TRINITY_DN1045_c3_g1	2.16	0	0	3.75	2.11	0	4.68	0	2.05	1.96	6.04	1.77	5.84	2.51	1.89	0	5.76	2.11
TRINITY_DN10460_c0_g1	7.04	6.89	5.99	8.12	11.84	5.76	10.22	5.21	11.16	12.8	2.19	5.76	6.32	16.38	4.08	3.47	2.09	6.9
TRINITY_DN10462_c0_g1	0.16	0.17	0.08	0.37	0	0.09	0.43	0.09	0.09	0.15	0	0.39	0.95	0.47	1.23	0.09	0.25	0.17
TRINITY_DN10465_c0_g1	0	0	0	0	15.98	10.58	0	0	0	0	0	0	4.9	0	0	0	5.12	0
TRINITY_DN10467_c0_g1	18.34	17.68	29.28	24.75	17.78	19.63	19.05	16.88	21.21	8.13	11.65	14.34	14.06	13.01	12.39	16.23	18.66	17.06
TRINITY_DN10469_c0_g1	0	0	1.67	0	0	0	0	0	0	0	0	0	0	0	0	0	3.49	0
TRINITY_DN1046_c0_g1	37.07	34.29	26.01	25.61	26.47	14.95	16.1	18.83	17.79	27.92	22.83	20.09	20.48	21.31	18.74	17.3	17.23	14.26
TRINITY_DN1046_c0_g2	3.59	3.47	3.76	6.57	5.45	6.61	8.64	8.22	8.14	2.9	3.19	3.27	8.14	5.32	9.43	6.6	7.64	7.7
TRINITY_DN1046_c0_g3	10.84	11.67	12.39	16.11	8.23	7.78	14.16	11.77	15.82	7.14	6.22	6.99	8.26	7.23	9.33	14.82	19.01	13.65
TRINITY_DN1046_c0_g4	1.53	1.4	2.2	5.68	4.44	4.39	1.72	2.49	2.76	0.73	1.31	1.58	3.01	1.47	3.31	1.67	1.24	1.67
TRINITY_DN1046_c1_g1	8.84	8.97	9.41	30.07	17.37	20.51	12.93	14.4	12.64	7.7	6.2	7.3	16.39	12.18	17	4.77	6.03	5.32
TRINITY_DN1046_c2_g1	4.12	5.46	6.86	10.31	6.86	10.2	4.59	4.54	5.1	2.02	2.09	3.17	4.2	2.4	3.57	1.94	2.01	1.74
TRINITY_DN1046_c3_g1	6.3	7.07	9.23	7.05	4.87	5.58	3.92	2.62	4.63	4.75	5.56	6.47	5.73	3.56	6.18	3.12	7.63	3.36
TRINITY_DN10470_c0_g1	0	1.3	0	2.41	1.32	0	0	0	1.27	0	0	0	0	0	0	0	0	0
TRINITY_DN10471_c0_g2	0	0	0.37	0	0	0	0	0.43	0	0.37	0	0	0	0	0.8	0	0	0.41
TRINITY_DN10471_c0_g3	0	0.38	0	0	0	0	0.4	0	0.38	0	0	0	0.77	0	0.38	0	0.36	0
TRINITY_DN10474_c0_g1	0.66	0.65	0	0.34	0.68	0.67	0.34	0	0.33	0.3	0	0.29	0	0	0.33	0.7	0.31	0.33
TRINITY_DN10475_c0_g1	0.24	0.22	0.05	0.31	0.35	0.4	0	0.06	0.06	0.2	0.33	0.59	0.68	0.55	0.12	1.35	0.97	0.24
TRINITY_DN10478_c0_g1	8.78	10.17	12.93	20.62	15.62	17.89	10.81	10.56	12.16	16.04	16.22	19.22	14.65	14.72	17.59	13.16	13.2	11.31
TRINITY_DN10479_c0_g1	5.06	0.45	0.88	10.41	1	7.7	0	4.6	2.84	1.79	3.75	2.5	5.64	0.8	3.93	4.24	1.78	2.91
TRINITY_DN1047_c0_g1	23.92	26.83	31.24	41.73	31.87	29.44	29.79	32.76	35.05	24.38	23.84	26.45	26.09	24.07	26.51	19.98	24.5	23.56
TRINITY_DN10480_c0_g1	49.39	49.41	65.15	104.05	69.67	88.72	62.19	59.44	66.36	84.92	86	95.16	110.81	85.57	112.36	36.01	45.3	38.01
TRINITY_DN10481_c0_g1	0.82	0.38	0.5	6.42	1.8	2.92	1.43	2.55	1.92	0.4	0.26	0.06	0.93	1.07	1.35	0.86	1.52	1.19
TRINITY_DN10481_c1_g1	37.65	38.06	56.02	52.67	44.34	51.55	33.3	32.37	38.94	49.57	52.13	63.79	66.93	48.37	63.86	50.89	60.73	42.85
TRINITY_DN10482_c0_g1	0	10.56	4.46	0	4.99	4.94	0	0	0	0	4.87	0	4.58	0	0	0	4.77	0
TRINITY_DN10485_c0_g1	48.13	49.14	67.09	64.27	51.76	52.55	45.23	43.81	51.06	52.98	58.28	59.88	66.71	51.92	65.04	59.94	76.77	59.92
TRINITY_DN10489_c0_g1	0	0	0	0	0	0	0	0	0	0	0	0	0	0	0	0	0	0
TRINITY_DN1048_c0_g1	34.44	39.04	33.51	31.51	41.22	48.77	22.84	23.2	14.24	24.6	26.38	26.04	22.94	21.04	20.16	28.91	22.99	29.07
TRINITY_DN1048_c1_g1	0.15	0	0.14	0.49	0	0.46	0	0	0	0.4	0.15	0	1.84	0.5	0.62	2.35	1.61	0.92
TRINITY_DN10490_c0_g1	0	0	0	0	2.76	0	0	0	0	0	0	0	0	0	0	0	0	0
TRINITY_DN10491_c0_g1	0.09	0.18	0	1.14	0.1	0	0	0.2	0.47	0.25	0.28	0.26	0.29	0.1	0.29	0.29	0.55	0.19
TRINITY_DN10491_c0_g2	0.89	0	0	0	0	0	0.94	0	0	0	0.85	0	0	0	0	0	2.43	0
TRINITY_DN10491_c0_g4	0	0	0	1.05	0	0	0.25	0	0.25	0	0	0	0	0	0.25	0.26	0	0
TRINITY_DN10492_c0_g1	0	0.31	0	0.65	0.32	0.32	0	0	0.31	0.28	0	0	0	0.35	0.31	0	1.78	0.94
TRINITY_DN10492_c0_g2	0	0	0	0.36	0.11	0.11	0	0.11	0	0.19	0	0.1	0.11	0	0.34	0.45	0.53	0.33
TRINITY_DN10493_c0_g1	0	14.47	10.03	25.23	5.72	16.83	0	9.95	11.29	2.7	24.73	24.08	13.15	3.45	15.52	13.19	23.71	11.64
TRINITY_DN10495_c0_g1	0	0	0	0	0	0	0	0	0	0	0	0	0	0	0	0	0	0
TRINITY_DN10496_c0_g1	0	0	0	1.28	0	0	0	0	0	0	0	0	1.31	0	0	0	0	0
TRINITY_DN10496_c0_g2	0	0	0.21	0.24	0	0.22	0.9	0.23	0.66	0.39	0.44	0.6	1.34	0.74	0.45	0	0	0.45
TRINITY_DN10496_c0_g3	0.64	0	0.59	0.67	0	0	0	0	0.32	0	0	0.29	0	0	0	0.34	0.61	0
TRINITY_DN10498_c0_g1	10.54	7.46	11.11	10.42	10.54	7.86	9.41	7.85	11.18	5.51	5.9	6.54	5.35	4.83	5.61	11.4	11.52	12.1
TRINITY_DN1049_c0_g1	39.58	29.8	13.53	19.67	53.86	48.17	65.15	82.66	97.83	49.52	22.77	44.08	91.66	61.42	95.86	62.01	50.66	52.17
TRINITY_DN104_c0_g1	65.94	54.72	60.7	34.94	50.78	50.62	54.78	61.12	59.57	34.63	32.56	30.75	23.63	23.81	24.34	26.88	31.02	28.9
TRINITY_DN104_c1_g1	5.79	6.79	7.55	20.89	14.66	13.59	9.52	11.78	11.06	8.72	8.68	9.95	16.39	12.08	15.11	9.91	11.59	10.52
TRINITY_DN104_c1_g2	1.52	1.44	1.95	2.29	2.1	1.07	1.02	1.18	1.37	0.7	0.52	0.37	1.14	1.08	1.1	0.97	1	0.85
TRINITY_DN104_c1_g3	23.79	28.2	29.84	33.9	28.94	30.81	29.8	30.62	31.3	19.92	23	24.29	27.09	25.05	27.97	21.7	24.81	25.69
TRINITY_DN104_c2_g1	4.42	5.86	7.51	10.54	9.45	13.31	5.78	8.46	7.34	4.48	3.96	4.95	8.61	6.34	8.76	4.12	4.26	4.33
TRINITY_DN104_c2_g2	7.24	8.62	9.76	35.77	17.92	18.74	7.25	10.87	8.99	24.3	21.65	27.47	50.18	33.77	54.28	20.26	29.23	21.48
TRINITY_DN104_c3_g1	16.64	14.22	9.35	12	26.43	14.09	22.77	24.98	19.54	21.72	20.98	17.9	23.15	29.59	24.25	14.12	13.59	21.14
TRINITY_DN104_c4_g1	12.62	13.84	14.51	23.82	15.3	13.81	12.48	13.53	15.29	14.99	16.78	17.83	20.32	15.42	20.8	11.04	14.59	10.47
TRINITY_DN104_c5_g1	31.46	25.55	19.02	35.4	33.17	36.41	41.44	51.81	48.25	52.6	48.49	39.05	41.6	53.83	42.46	35.33	31.06	37.1
TRINITY_DN104_c6_g1	11.94	8.37	3.35	4.34	9.26	6.01	11.07	7.32	9.19	7.6	6.08	1.61	3.1	2.61	3.37	3.5	0.25	5.99
TRINITY_DN104_c7_g1	17.89	17.95	23.15	29.15	29.55	34.86	44.35	41.88	42	32.16	28.17	30.18	39.05	39.13	42.27	66.3	60.73	74.21
TRINITY_DN104_c8_g1	8	8.91	5.93	7.16	10.31	11.05	7.51	9.32	7.86	7.95	6.88	7.06	8.24	8	8.27	5.07	5.69	6.8
TRINITY_DN10500_c0_g1	0.53	0.15	0.52	0.09	0.4	0.24	0.24	0	0.08	0.89	0.23	0.28	0.56	0.26	0.4	0.4	0.38	0.08
TRINITY_DN10501_c0_g1	1.94	2.33	3.16	9.59	9.91	15.21	4.87	8.73	5.36	3.94	3.52	2.91	6.24	3.99	5.54	1.96	1.89	1.28
TRINITY_DN10504_c0_g1	28.73	28.39	25.96	15.9	21.02	21.64	13.09	15.22	11.21	11.08	8.84	8.42	6	6.31	6.76	16.59	14.05	17.62
TRINITY_DN10505_c0_g1	0	0	0	1.49	0	1	0	1.07	0	0.45	0.49	0	0.49	0.57	0	0	0.46	0
TRINITY_DN10508_c0_g1	0	0	0	0.96	0	0	0	2.04	0.47	0.43	0	0.42	0.94	0.55	0.47	0	1.34	0.48
TRINITY_DN10509_c0_g1	0.16	0.16	0	0	0.51	0	0.33	0.86	0.33	0.15	0	0.45	0.33	1.46	0.17	0.17	0.16	0
TRINITY_DN10509_c0_g2	0.89	0	0	0	0	0	0	0	0.87	0.4	0	0.39	0.44	0	2.18	0.47	0.83	0.45
TRINITY_DN1050_c0_g1	2.62	2.75	4.61	7.12	3.79	4.36	3.83	4.55	4.28	3.98	4.93	4.89	7.79	3.77	8.66	3.72	5.7	3.96
TRINITY_DN10511_c0_g1	0	0	0	1.34	0	0	0	0	0	0	0	0	0	0	0.66	0	0.64	0
TRINITY_DN10514_c0_g1	4.3	4.37	5.66	8.33	6.67	8.67	4.6	3.61	6.53	14.76	18.1	19.08	15.24	18.68	17.77	16.34	19.23	17.66
TRINITY_DN10515_c0_g1	0	1.32	0	0	2.67	0	0	0	0	2.44	0	1.12	2.49	3.12	6.09	0	2.41	1.32
TRINITY_DN10517_c0_g2	0	0	0	0	0	1.69	0	0	0	0	0	0	0	0	0	0	0	0
TRINITY_DN10518_c0_g1	0	0	0	0	0	0	0	0	0	0	0	0.45	2.01	1.77	1	1.09	2.86	0
TRINITY_DN10520_c0_g1	0.37	0.37	0.52	0.56	0.17	0.22	0.04	0.13	0.13	0.26	0.29	0.42	0.47	0.18	0.4	0.21	0.54	0.17
TRINITY_DN10521_c0_g1	0.23	0	0.44	0	0.24	0	0	0	0.23	0	0.23	0	0.24	0.26	0	0.49	0.45	0.24
TRINITY_DN10525_c0_g1	0	0	0	0.7	0.7	0.69	0	0	0	0	0	0	0	0.39	0	0	0	0
TRINITY_DN10528_c0_g1	0.32	0.11	0	0.12	0.11	0.11	0	0.11	0	0	0.32	0	0.22	0	0.11	0.11	0	0
TRINITY_DN10529_c0_g1	2.28	0	0	3.15	0	0	0	0	0	0	0	0	0	0	0	0	0	0
TRINITY_DN1052_c0_g1	16.74	18.06	20.56	27.76	18.49	18.41	14.51	14.19	15.68	14.94	13.1	15.72	16.77	13.68	17.22	19.55	21.03	21.71
TRINITY_DN10530_c0_g1	0	0	0	0	0	0	0	0	0	0	0	0	0	0	0	0	0	0
TRINITY_DN10531_c0_g1	29.51	32.44	34.2	41.07	28.33	21.99	26.55	27.03	32.64	24.9	25.54	26.97	31.12	26.33	36.42	29.1	40.53	30.34
TRINITY_DN10531_c0_g2	67.21	74.46	78.05	105.76	86.46	86.31	55.5	68.25	61.82	89.66	89.57	94.12	74.12	86.87	81.39	52.41	51.15	50.71
TRINITY_DN10531_c0_g3	0	0	0	0	0.77	2.26	0	0.82	0	0	0	0	2.19	0	1.44	3.27	2.78	0
TRINITY_DN10531_c0_g4	0	0.21	0.61	0.46	0.22	0.22	0	0.46	0	0	0	0.2	0.22	0	0	0	0.42	0.22
TRINITY_DN10531_c1_g1	0	0.29	0	0.62	0	0	0	0	0	0.27	0	0.27	0.3	0.34	0.3	2.19	0.57	0.6
TRINITY_DN10532_c0_g1	0	0	0	0.75	0.24	0.24	0	0.25	0.24	0	0	0	0.48	0	0.24	0	0	0
TRINITY_DN10532_c0_g2	0	0.41	0.38	0.85	0	0	0	0	0	0.38	0	0	0	0	1.23	0	0.39	0
TRINITY_DN10532_c0_g4	0.16	0.79	0.15	0.7	0.5	0	0.33	0.17	0.32	0	0.48	0	0.16	0.18	0	0	0.47	0.49
TRINITY_DN10534_c0_g2	1.18	0.59	0.53	0	0.6	0	0	0	0	0	0	0	1.15	0	0.57	0	0	0
TRINITY_DN10535_c0_g1	0.36	0.46	0.37	0.76	0.48	0.23	0.33	0.28	0.28	0.23	0.34	0.34	0.4	0.41	0.49	0.22	0.48	0.21
TRINITY_DN10535_c0_g2	0	0	0.61	0	0	0.22	0.44	0.46	0	0	0	0	0	0	0	0.45	0	0.66
TRINITY_DN10536_c0_g1	0	0	0	0	0	0	0	0	0	0	0	0	0	4.74	3.41	4.59	3.64	8.07
TRINITY_DN10539_c0_g1	0	0	0.15	0.17	0.08	0	0.08	0	0.08	0	0.16	0.07	0.24	0.09	0	0.4	0.92	0.24
TRINITY_DN10539_c0_g2	0.4	0.53	0.13	0.59	0.14	0.69	0.41	0.42	0.41	0.12	0	0.37	0.55	0.75	1.82	0.84	0.66	0.28
TRINITY_DN1053_c0_g1	18.59	18.31	17.97	41	31.14	31	42.08	47.97	48.99	37.52	37.09	39.66	54.03	54.27	52.62	46.36	47.67	42.66
TRINITY_DN1053_c0_g3	0.34	0	0	0	0	0.35	0.71	0	0	0.62	0	0	0.34	0	0	0.36	0.32	0
TRINITY_DN1053_c0_g4	0.2	0.07	0.06	0.23	0.28	0.35	0.34	0.14	0.14	0.24	0.07	0.5	0.07	0.22	0.21	0.35	0.27	0.21
TRINITY_DN10540_c0_g1	0	0	0	0	0	2.43	0	0	2.44	0	0	0	0	0	2.21	0	0	0
TRINITY_DN10546_c0_g1	0	0.34	0	0.19	0.18	0.18	0.89	1.1	0	0	0	0	0.36	0.2	0.36	0.91	1.36	1.6
TRINITY_DN10547_c0_g1	0	0.26	0.5	0	0	0	0	0	0.53	0	0.26	0.72	0	0	0	0	0.25	0
TRINITY_DN10548_c0_g1	0.09	0.19	0.18	0.21	0.2	0.19	0.19	0.1	0.1	0.17	0.09	0.26	0.29	0.31	0.1	0.29	0.09	0.29
TRINITY_DN1054_c0_g1	2.44	3.05	3.07	6.63	4.63	5.5	3.33	3.79	6.42	0.4	0.72	0.92	3.83	1.93	2.51	2.34	3.43	3.42
TRINITY_DN1054_c0_g2	5.42	3.54	2.93	1.76	5.46	3.3	4.88	6.02	2.49	1.56	0.76	0.77	1.66	0.79	2.44	1.9	1.99	0.48
TRINITY_DN1054_c0_g3	2.65	5.65	0	6.82	7.72	2.52	8.71	5.91	2.52	9.65	0	6.49	0	6.18	0	11.76	2.36	13.01
TRINITY_DN1054_c1_g1	0.08	0.11	0.2	0.38	0.24	0.18	0.23	0.56	0.24	0.13	0.17	0.13	0.51	0.06	0.15	0.12	0.23	0.18
TRINITY_DN1054_c1_g2	3.79	7.44	0	8.34	5.59	3.64	0	10.45	3.61	6.9	3.55	0	3.45	8.82	1.68	2.08	1.69	5.58
TRINITY_DN10550_c0_g1	2.19	0	0	0	0	2.09	0	2.43	2.09	0	0	0	0	0	3.83	4.83	1.95	8.59
TRINITY_DN10550_c0_g2	67.55	28.23	20.84	34.34	10.89	10.83	0	20.13	5.6	31.76	5.34	4.67	20.69	0	23.76	6.66	10.49	35.05
TRINITY_DN10553_c0_g1	0	0	0	2.06	0	0	0	0	0	0	0	1.95	0	0	0	0	0	0
TRINITY_DN1055_c0_g1	13.21	10.59	13.58	30.9	23.61	30.98	22.28	33.28	29.33	12.14	11.43	11.87	24.5	21.11	24.6	7.36	7.53	7.77
TRINITY_DN10562_c0_g1	1.44	0	0	0	0	0	0	0.77	0	0	0	0	1.38	0.83	0	1.54	0.66	0.72
TRINITY_DN10567_c0_g1	0.25	0.25	0.05	0.11	0	0.11	0	0.05	0.1	0.09	0.15	0.09	0.05	0.23	0.27	0.32	0.15	0.26
TRINITY_DN10567_c0_g2	1.19	0	0	0.41	0	0	0	0	0	0	0	0	1.58	0	0	0	0.75	0
TRINITY_DN1056_c0_g1	34.06	36.89	38.12	52.36	46.56	46.98	26.78	33.11	29.15	38.04	38.61	39.22	33.09	34.05	34.12	26.42	28.17	28.17
TRINITY_DN10572_c0_g1	0	0	0	0	0	13.29	0	5.41	0	0	0	0	0	0	7.85	0	0	0
TRINITY_DN1057_c0_g1	18.06	16.33	14.42	9.16	14.17	15.31	17.09	17.96	16.86	15.47	15.26	14.57	12.06	16.98	10.87	18.89	13.53	21.13
TRINITY_DN10581_c0_g1	0	0	0.55	1.2	0	0	0	0	0	0.55	2.96	0	4.95	2.83	9.85	5.37	2.72	1.22
TRINITY_DN10581_c1_g1	0	0	1.57	0	0	0	3.97	0	0	0	5.17	0	0	0	4.25	0	4.25	0
TRINITY_DN10581_c1_g2	0	0	0.34	0	0.38	0	0	0	0.37	0.34	0	0	0	0	0	0	0	0
TRINITY_DN10581_c2_g1	0	0	0	0	0	0	0	0	0	0	0	0	0	0	0	0	0	0
TRINITY_DN10583_c0_g1	0.84	0	0.44	1.47	0.5	0	1.53	0	0.48	0	0	0	0	0.56	1.43	0.52	3	1.47
TRINITY_DN10587_c0_g1	0	0	0	2.49	0	0	0	0	0	0	0	0	1.28	0	0	0	0	0
TRINITY_DN1058_c0_g1	20.37	20.47	24.29	18.47	22.44	24.93	21.04	19.93	24.87	40.76	38.12	40.07	46.15	46.76	43.06	22.53	23.33	25.56
TRINITY_DN10591_c0_g1	16.23	15.75	21.96	18.64	19	16.41	11.98	11.19	11.5	7.68	10.06	10.48	10.98	6.92	10.89	8.31	8.78	8.41
TRINITY_DN10594_c0_g1	0	0	0	0	0	0.37	0	0	0	0	0	0.32	0	0	0	0	0	0
TRINITY_DN10594_c0_g2	0	0	0	0	0	0	0	0	0	0	0	0	0	0	0	0	0	0
TRINITY_DN10596_c0_g1	8.01	9.04	12.72	4.02	4.3	6.59	4.26	2.85	2.5	25.33	23.51	28.01	8.43	6.32	7.42	3.48	4.41	4.02
TRINITY_DN10599_c0_g1	0.84	0.99	0.65	1.52	0.64	1.74	0.64	0.63	0.64	0.65	0.65	0.62	1.29	0.66	0.84	0.36	0.41	0.45
TRINITY_DN10599_c0_g2	0	0.32	0.3	0.68	0	0.33	0	0.69	0	0	0	0	0.65	0	0	0	0.31	0.66
TRINITY_DN1059_c0_g1	50.62	53.42	57.52	63.14	58.25	60.86	43.11	49.23	50.63	73.09	71.53	79.45	71.67	75.11	69.91	59.68	53.49	63.57
TRINITY_DN10601_c0_g1	0.97	1.56	1.68	6.11	4.29	6.63	1.96	3.22	2.69	3	3.24	2.34	4.37	3.19	4.61	0.92	1.43	0.97
TRINITY_DN10602_c0_g1	2.8	0	0	0	0	0	0	0	0	34.56	0	1.18	0	0	0	0	0	0
TRINITY_DN10607_c0_g1	1.33	0.44	0	0	0.46	6.27	0.93	0.47	0.87	0.4	0	0.78	0.44	0	0	0.95	1.25	0.89
TRINITY_DN10608_c0_g1	0.48	0.21	0.4	2.04	0.29	0.14	0.07	0.29	0.36	0.06	0.21	0.19	0.43	0.39	0.22	0.36	1.17	0.36
TRINITY_DN10609_c0_g2	0	0	0	0	0	0.53	0	0	0	0.48	0	0	0.52	0	0.51	0.56	0	0
TRINITY_DN1060_c0_g1	18.41	14.52	13.49	19.62	19.36	19.79	26.31	32.17	30.4	12.95	10.61	12.54	20.59	17.31	21.88	19.6	22.25	23.46
TRINITY_DN1060_c0_g2	37.79	30.37	23.67	30.74	36.73	38.9	60.88	60.96	65.35	26.85	22.52	18.43	27.75	26.09	27.78	40.87	40.04	43.17
TRINITY_DN1060_c1_g1	0	0	0	0	0	0	0	6.26	0	0	0	0	4.99	3.26	0	0	0	0
TRINITY_DN10611_c0_g1	0	0.37	0	0.2	0	0	0	0	0.38	0	0	0.34	0	0	0	0.39	0.18	0
TRINITY_DN10612_c0_g1	1.53	0.84	2.05	2.35	1.12	1.38	0.6	0.5	1.06	1.91	2.98	2.34	2.35	1.64	3.41	2.87	3.24	1.99
TRINITY_DN10614_c0_g1	83.92	93.23	107.76	87.22	81.71	75.85	76.43	70.73	75.41	61.91	62.19	64.85	72.5	70.97	72.9	104.87	104.15	108.38
TRINITY_DN10615_c0_g2	0	0	0	0	0.84	0	1.75	0	0	0	0	0	0.79	0.96	0	0.89	1.51	0
TRINITY_DN10617_c0_g1	20.2	22.12	25.56	150.34	61.45	90.48	70.63	96.21	77.76	41.66	47.15	43.74	46.91	44.43	43.5	74.06	97.24	84.27
TRINITY_DN1061_c0_g1	39.67	35.94	43.19	32.26	26.84	28.02	28.15	32.08	34.15	37.8	40.64	42.1	33.82	29.33	33.54	25.8	30.49	24.82
TRINITY_DN10620_c0_g1	0	0	0	0	0	0	0	0	0	0	32.8	0	0	0	0	0	0	0
TRINITY_DN10621_c0_g1	0	0	2.65	2.66	0	2.96	0	3.52	0	0	0	0	0	0	0	0	0	0
TRINITY_DN10623_c0_g1	0	0.19	0.19	0.21	0	0.4	0.2	0	0	0.18	0.59	0.18	0.4	0	0	0	0	0
TRINITY_DN10624_c0_g2	0	0	0.34	2.26	0.38	0	0.38	0	0.36	0	0	0	0	0	0	0.39	0.35	0.37
TRINITY_DN10625_c0_g1	0	0	0	0	0	0	0	0	0	0	0	0	0	0	0	0	0	0
TRINITY_DN10626_c0_g1	0.27	0	0.26	0.45	0	0.28	0.7	0	0	0.24	0.68	0	0.42	0.31	0.43	0.57	0.54	0
TRINITY_DN10626_c0_g2	0	0	0	0	0	0	0.55	0.56	0	0	0.51	0.46	0	0	0	0	0	0
TRINITY_DN10626_c0_g3	0	0	0	0.4	0	0	0	0	0	0	0.39	0	0	1.81	0.78	0.42	0.75	0
TRINITY_DN1062_c0_g1	13.56	14.83	17.15	33.54	24.51	23.11	16.32	18.78	18.67	18.25	18.11	19.64	25.34	20.39	26.07	17.18	18.46	16.84
TRINITY_DN10630_c0_g1	0.12	0	0.12	1.07	0	0.13	0	0	0	0.11	0.37	0.45	0.25	0	0.13	0.25	0.12	0.12
TRINITY_DN10633_c0_g1	0	0	0	0	0	0	0	0.93	0	0	0	0	0	1	0	0	0	0
TRINITY_DN10633_c0_g2	0	0	3.49	0	0	0	0	0	0	0	0	1.12	0	0	0	0	0	0
TRINITY_DN10636_c0_g1	0	0	0	0.77	0	0	0	0.8	0	0.34	0	0.66	0.37	0	0	0	0	0.38
TRINITY_DN10637_c0_g1	29.97	28.04	35.45	46.55	37.14	38.95	27.04	24.68	26.06	30.02	28.79	35.8	47.71	35.46	45.76	29.83	38.21	31.71
TRINITY_DN10639_c0_g1	0.7	0	0.33	0.36	0	0	0	0	0	0	0	0.31	0	0	0	0	0	0
TRINITY_DN1063_c0_g1	28.14	29.3	33.52	62.86	49.33	50.19	30.96	34.87	32.53	33.27	33.69	42.64	51.15	44.8	51.86	41.2	40.83	36.28
TRINITY_DN10640_c0_g1	0	4.9	5.4	6.81	7.44	1.21	9.28	6.77	8.33	6.78	3.53	4.18	9.26	7.21	9.07	16.2	10.06	12.24
TRINITY_DN10642_c0_g1	0	0	0	0	0	0	0	0	0	0	0	0	0	0	0	0	0	0
TRINITY_DN10642_c0_g2	0.33	0	0.13	0.15	0.41	0.27	0.07	0	0.2	0	0.27	0.18	0.27	0.44	0.49	0.14	0.33	0.34
TRINITY_DN1064_c0_g1	35.8	33.01	41.56	27.98	23.38	25.86	27.76	27.59	29.52	29.21	31.39	30.27	20.43	17.58	21.61	23.71	28.5	24.87
TRINITY_DN10652_c0_g1	0	0.15	0.07	0.6	0.63	0.16	0	0.16	0.15	0.2	0.23	0.35	0.16	0.42	0.16	0.31	0.3	0.47
TRINITY_DN10656_c0_g1	3.36	0	0	2.98	0	3.24	0	3.69	0	0	0	1.39	1.54	0	3	1.84	7.5	1.65
TRINITY_DN10657_c0_g1	0.13	0.77	0.25	1.01	0.14	0.27	0	0	0	0.12	0	0	0	0.15	0.27	0	0	0.13
TRINITY_DN1065_c0_g1	125.24	103.04	54.46	84.11	74.57	70.9	54.47	56.98	42.95	230.8	237.46	184.03	87.31	96.85	71.77	90.33	73.13	89.78
TRINITY_DN10662_c0_g1	0.74	0.37	0	1.15	0	0	0.39	0	0.74	0	0.73	0.66	0.74	0	0.37	0	0.71	0.38
TRINITY_DN10663_c0_g1	0	0	0	2.44	0	0	3.13	0	2.72	0	0	0	7.61	0	0	0	0	2.8
TRINITY_DN10664_c0_g1	0	5.48	0	0	2.71	0	3.07	0	0	0	0	0	0	0	0	0	0	5.5
TRINITY_DN10669_c0_g1	0.75	0.54	0.17	0.2	0	0.56	0	0	0.18	0.66	0.18	1.19	0.75	1.24	0.78	2.16	1.26	0.94
TRINITY_DN1066_c0_g1	25.71	29.76	27.08	26.47	24.63	27.61	19.01	18.08	18.83	31.4	32.34	33.93	26.29	28.27	33.26	16.22	18.44	15.68
TRINITY_DN10671_c0_g1	0.08	0	0	0.1	0	0.27	0.18	0.27	0.26	0.31	0	0.32	1.07	0.77	0.63	0.98	0.59	0.27
TRINITY_DN10674_c0_g1	0	0.49	0.7	0	0	0	0	0	0	0	0	0	0.75	0	0.25	0	0	0
TRINITY_DN10676_c0_g1	25.8	19.82	21.83	16.97	9.93	9.42	24.3	19.35	29.69	12.02	13.22	13.21	14.33	11.24	10.6	31.76	35.36	23.4
TRINITY_DN10677_c0_g1	0.19	0.19	0	0	0	0	0.2	0.2	0.39	0	0	0	0.39	0	0.2	0.41	0.75	0.59
TRINITY_DN10678_c0_g1	0	0	0	1.08	0	0.35	0.36	0	0.34	0	0.34	0	0	0	0	0	0.33	0
TRINITY_DN1067_c0_g1	43.52	45.35	45.63	63.42	70.91	68.67	63.61	69.58	62.49	105.72	99.44	100.72	105.39	129.74	106.2	62.6	48.29	66.54
TRINITY_DN10680_c0_g1	0	0.2	0	0	0	0.21	0	0	0	0.37	0.2	0	0.21	0	0	0	0.2	0.42
TRINITY_DN10680_c0_g2	0	0.17	0	0.18	0	0	0.17	0.53	0.34	0	0	0.31	0	0.19	0.17	0.35	0.16	0.17
TRINITY_DN10680_c0_g3	0.13	0.13	0	0.29	0	0.14	0	0	0	0.12	0	0.12	0.27	0.15	0	0	0	0
TRINITY_DN10680_c0_g4	6.12	6.44	6.76	4.79	5.5	4.55	5.71	5.91	6.23	9.01	9.75	10.08	11.39	9.23	11.34	5.86	8.43	6.11
TRINITY_DN10683_c0_g1	0	0.44	0.41	0.45	0	0.45	0.47	0.48	0	0	0	0	0.44	0	0	0	0	0.45
TRINITY_DN10684_c0_g1	0	0	0	0.41	0.13	0	0.13	0.26	0.38	0	0	0	0.38	0	0.51	2.06	0.73	1.65
TRINITY_DN10686_c0_g1	0	0	0	0	0.31	0.15	0.15	0	0	0	0.15	0	0.15	0	0	0	0.14	0.3
TRINITY_DN10689_c0_g1	0	0.35	0	1.08	0	0	0	0.37	0	0	0.34	0	0.35	0	0	0.37	0.66	0
TRINITY_DN1068_c0_g1	68.33	56.3	43.47	50.05	47.6	48.6	70.27	81.33	72.91	52.33	46.16	41.78	36.97	45.47	38.36	42.49	39.92	47.59
TRINITY_DN10690_c0_g1	0.12	0	0.12	0.81	0.38	0	0	0	0	0	0	0.11	0.38	0.14	0.25	0.13	0.6	0.13
TRINITY_DN10693_c0_g1	3.07	0	0	0	0	0	0	0	0	0	0	0	0	0	0	0	0	0
TRINITY_DN10695_c0_g1	0	0	0	0.83	0.27	0	0	0.28	0	0	0	0	0	0	0	0	0.75	0
TRINITY_DN10698_c0_g1	0	1.18	6.37	4.13	0	0	0	12.19	20.61	0	0	0	1.12	0	6.08	0	0	0
TRINITY_DN1069_c0_g1	5.73	5.49	7.22	32.05	11.68	15.19	16.36	18.38	18.8	7.88	9.82	8.71	17.32	10.87	16.77	9.59	15.69	11.17
TRINITY_DN106_c0_g1	99.63	98.98	92.21	106.59	91.09	68.87	59.43	65.16	68.14	15.85	10.3	14.28	31.52	30.08	32.55	56.02	65.71	62.28
TRINITY_DN10701_c0_g1	0.15	0.15	0.28	0.58	0.15	0.15	0.45	0.15	0.15	0.26	0.15	0.07	0.15	0.16	0.08	0	0.44	0.08
TRINITY_DN10701_c0_g2	0	0	0	0	0	0	0.47	0	0	0	0	0	0	0	0	0	0.42	0
TRINITY_DN10703_c0_g1	0	0.27	0	0	0	0.14	0.14	0.29	0.14	0.24	0.27	0	0.28	0	0.14	0.14	1.2	0.42
TRINITY_DN10705_c0_g1	0	0	0	0	0	0	0	0	0	0.72	0	0	0	0	0	0	0	0.78
TRINITY_DN10706_c0_g1	2.13	0.85	0.78	0	0.44	0	0	0	0	0	0	0.38	1.69	0.49	0	0	1.21	0
TRINITY_DN1070_c0_g1	3.62	4.2	6.06	23.54	19.15	17.23	8.41	11.61	9.78	1.87	2.9	3.38	12.85	7.27	9.77	9.67	11.07	10.81
TRINITY_DN10713_c0_g1	14.93	14.97	17.4	24.74	19.82	24.41	14.3	16.29	15.3	13.96	16.93	17.28	22.24	16.37	21.39	9.76	13.67	12.3
TRINITY_DN10714_c0_g1	0	0	0	1	0	7.36	0	2.35	5.15	0	1.02	0.91	1.01	2.49	0	0	0	0
TRINITY_DN10718_c0_g1	38.8	40.54	55.09	46.34	42.32	48.66	40.16	37.06	41.32	55.51	68.15	77.58	67.81	52.67	70.46	48.43	61.74	51.2
TRINITY_DN10719_c0_g1	0	0	0	0	0	0	0	0	0	2.65	0	0	0	0	0	0	5.17	0
TRINITY_DN1071_c0_g1	34.31	33.02	35.39	40.62	37.24	33.55	24.79	29.98	29.67	25.97	25.11	24.01	27.51	26.55	28.37	25.85	27.23	25.13
TRINITY_DN10720_c0_g1	0	0	0	3.26	0	0	0	0	0	0	0	0	0	1.37	0	0	0	0
TRINITY_DN10721_c0_g1	0	0.41	0	0	0.42	0	0	0.44	0.41	0.37	0	0	0	1.42	0.41	1.31	0.39	0
TRINITY_DN10722_c0_g1	0	0	0	1.67	1.86	0	0	2.09	0	0	0	0	0	0	0	0	0	0
TRINITY_DN10727_c0_g1	0	0.59	2.13	0	0.6	0	0	0	0.58	0.54	0	0	0	0	0	1.27	0	0
TRINITY_DN10727_c0_g2	0.27	0.27	0.26	0.3	0.56	0	0.55	0.42	0.82	0	0	0	0.14	0.3	0	0.28	0.66	0.55
TRINITY_DN1072_c0_g1	31.72	30.98	37.54	46.72	35.3	35.35	29.04	31.84	36.57	39.29	42.26	47.7	45.91	37.18	46.95	36.32	41.86	37.58
TRINITY_DN10734_c0_g1	0.53	0.53	0	0.53	0.54	0.53	0	0	0	0	0	0	0	0	0	0	0.49	0
TRINITY_DN10734_c0_g2	0	0	0	0	0	0	0	0	0	0	0	0	0	1.08	0	1	0	0
TRINITY_DN10735_c0_g1	0.34	0.24	0.16	1.71	0.32	0.75	0.33	0.43	0.25	0.44	0.33	0.34	0.6	0.54	0.37	0.13	0.1	0.17
TRINITY_DN10738_c0_g1	0	0	0	0.43	0	0	0.44	0	0	0.38	0	0	0	0	0	0	0.39	0
TRINITY_DN1073_c0_g1	21.99	28.14	32.4	55.23	50.19	57.47	51.88	57.57	56.55	32.73	30.87	32.47	51.89	51.26	58	22.63	20.43	28.48
TRINITY_DN10742_c0_g1	13.18	12.6	17.58	48.34	28.28	34.61	23.64	33.48	30.49	10.3	10.05	13.6	29.12	19.02	25.73	20.55	30.6	24.27
TRINITY_DN10746_c0_g1	0	0.4	0.19	0	0	0	0.41	0	0.2	0	0	0.18	0	0.68	0	0	0.97	0
TRINITY_DN10747_c0_g1	2.08	2.65	2.05	2.45	3.34	3.81	2.26	3.25	1.74	0.32	0.31	0.77	0.75	0.57	0.55	1.87	1.95	1.82
TRINITY_DN10748_c0_g1	0	0	0	0	0	0	0	0	0	0	0	0	0	0	0	0	0	0
TRINITY_DN10749_c0_g1	0	0.55	0.26	1.46	2	0.85	0.29	0.29	1.38	0.25	0	0	0	0	0	0.29	0	0
TRINITY_DN1074_c0_g1	45.09	45.3	53.73	42.13	36.11	29.7	36.92	37.41	43.17	25.82	25.77	28.98	29.63	27.06	29.54	43.99	55.99	43.01
TRINITY_DN10754_c0_g1	0.77	2.02	1.93	1.11	2.85	1.49	0.87	2	1.3	2.82	0.66	0.67	2.26	2.98	1.59	3.63	1.97	1.13
TRINITY_DN10755_c0_g1	3.52	0	0	2.97	0	0	7.81	0	0	0	0	0	0	0	0	3.95	18.86	6.96
TRINITY_DN1075_c0_g1	178.64	184.45	228.57	206.71	181.18	196.55	174.82	158.05	185.58	187.6	192.49	197.34	231.76	192.47	222.25	229.1	255.02	225.8
TRINITY_DN10762_c0_g1	0.14	0.14	0	0.56	0.25	0	0.12	0.15	0.28	0	0.14	0.44	0.39	0	0.15	0.29	0.27	0.14
TRINITY_DN10763_c0_g1	0	0	0	0	0	0	0	0	0	0	0	0	0	2.39	0	0	0	0
TRINITY_DN1076_c0_g1	11.29	11.11	8.52	42.12	23.8	25.92	33.58	40.86	43.71	23.94	23.2	22.46	28	33.73	29.43	32.79	34.44	33.69
TRINITY_DN10773_c1_g1	0	3.78	4.94	0	0	0	0	0	0	0	0	0	0	0	0	2.11	0	0
TRINITY_DN10773_c2_g1	0	0	0	1.26	0	0	0	0	0	0	0	0	0	0	0	0	0	0
TRINITY_DN10773_c2_g2	0	0	0	1.29	0	0	0	0	0	0	2.71	0	0	0	0	0	0	0
TRINITY_DN10774_c0_g2	0	2.39	0	0	0	0	0	0	0	0	2.3	1.02	1.13	4.22	0	0	0	0
TRINITY_DN10774_c0_g3	0.16	0.33	0.29	0.19	0.21	0	0.1	0.14	0.07	0.09	0.23	0.06	0.35	0.26	0.21	0.07	0.07	0.14
TRINITY_DN10774_c0_g4	0.44	0.88	0	0	0	0	0	0	0	0	0	0	0	0.5	0.23	0.7	0.64	0
TRINITY_DN10774_c0_g7	0	0	0	0	0	0	2.9	0	0	0	0	2.16	0	0	0	0	0	0
TRINITY_DN10774_c0_g8	0	1.24	0	0	0	0	0	2.74	0	0	1.19	0	1.17	0	0	0	0	0
TRINITY_DN10777_c0_g1	1000.95	948.66	740.12	470.61	926.97	866.69	855.78	791.82	680.29	1063.44	990.27	783.58	834.02	1255.36	743.73	996.84	694.62	951.79
TRINITY_DN10778_c0_g1	0	0	0	0	0	0	0	0.45	0	0	0	0	0	0	0.83	0	1.99	2.13
TRINITY_DN10778_c0_g2	0	0.22	0	4.5	2.18	0.31	3.55	3.29	6.69	0.14	0	0.2	14.79	6.45	14.67	5.35	16.52	21.37
TRINITY_DN10778_c0_g3	0	0	0	0	0	0	2.58	0	0	0	0	0	3.88	0.57	1.45	0	7.39	2.98
TRINITY_DN10778_c1_g1	0	0	0	0	0	0.48	1.5	1.03	2.36	0	0	0	6.62	0.55	3.29	2.05	4.95	5.31
TRINITY_DN10779_c0_g1	0	1.98	0	1.77	0	1.02	0	0	0	0	0	0	1.83	0	0	0	0	0
TRINITY_DN1077_c0_g1	43.94	42.36	38.43	40.08	54.76	45.04	34.86	44.54	37.7	62.45	48.8	42.02	29.06	45.15	33.41	53.57	37.26	55.78
TRINITY_DN10780_c0_g1	0.07	0.28	0.1	0.09	0.21	0.57	0.14	0.19	0.23	0.13	0.27	0.37	0.33	0.28	0.14	0.41	0.15	0.2
TRINITY_DN10782_c0_g1	0.37	0.16	0.05	0.12	0.28	0.28	0.05	0.11	0.16	0.24	0.22	0.3	0.22	0.36	0.51	0.33	0.21	0.22
TRINITY_DN10782_c0_g2	0.53	0.12	0.48	0.28	0.55	0.54	0.13	0.66	0	1.24	0.13	0	0.26	0.9	0.39	0.52	1.98	0.26
TRINITY_DN10782_c0_g3	0.06	0.18	0	0.14	0.13	0.13	0.06	0.13	0.06	0.17	0.19	0.17	0.39	0.55	0.66	0.26	0.06	0.19
TRINITY_DN10782_c1_g1	0	0	0	0	0	0	0	0	0	3.15	3.2	0	0	4.03	2.93	0	0	0
TRINITY_DN10785_c0_g1	0	0	0	1.53	3.41	1.66	0	0	0	0	0	0	1.58	0	1.54	0	0	0
TRINITY_DN1078_c0_g1	15.67	14.83	18.13	29.4	17.95	18.57	18.5	20.14	20.1	14.49	15.87	17.59	20.07	15.32	22.18	19.51	25.16	19.59
TRINITY_DN10791_c0_g1	864.74	630.86	602.08	319.9	475.4	483.75	1196.23	1681.01	1136.37	1113.3	1092.65	963.3	562.56	929.37	512.87	1387.98	796.84	1399.31
TRINITY_DN10792_c0_g1	88.8	71.39	90.86	168.07	103.94	82.98	92.79	106.58	101.65	44.68	55.76	42.62	42.77	37.68	39.81	61.09	102.52	111.11
TRINITY_DN10793_c0_g1	1.69	2.03	1.2	4.3	2.02	1.77	0.82	0.72	0.93	0.51	1.37	1.47	0.59	0.38	0.95	0.71	0.78	0.23
TRINITY_DN10795_c1_g1	0	0	0	0.75	0	0	0	0	0	0	0	0	0	0	0.74	0	0	0
TRINITY_DN10796_c1_g1	0	0	0	0	0	0.28	0.28	0	0	0	0.54	0	0.27	0	0.55	0	0.26	0
TRINITY_DN10797_c0_g1	0	0	0.16	0	0	0.17	0	0.35	0.17	0.44	0.49	0.15	0.67	0.55	1.18	0.51	0.8	1.18
TRINITY_DN10799_c0_g1	0	0	1.92	1.45	0.69	0	0.81	0	2.79	0	0	1.3	2.61	1.66	2.73	0.72	1.98	0
TRINITY_DN1079_c0_g1	30.99	31.97	36	28.82	28.59	27.99	24.21	26.66	28.85	26.49	31.09	33.09	26.83	27.69	30.76	25.1	29.41	26.88
TRINITY_DN107_c0_g1	4.82	5.63	5.94	10.61	5.79	4.19	4.71	4.75	5.42	6.3	5.51	6.17	9.18	7.25	9.87	4.27	6.03	5.02
TRINITY_DN107_c1_g1	5.23	4.76	4.51	13.64	11.92	12.06	4.42	6.25	4.92	14.72	13.39	13.55	12.07	18.37	13.67	7.03	3.91	6.79
TRINITY_DN10802_c0_g1	180.24	125.41	163.98	34.36	33.91	40.74	90.21	72.46	96.17	160.56	184.01	181.18	75.26	78.68	72.48	83.54	107.92	79.47
TRINITY_DN10802_c1_g2	0	0	2.58	0	0	1.45	0	0	0	0	0	0	0	0	0	0	1.34	0
TRINITY_DN10802_c1_g4	0	6.52	0	0	0	0	0	1.45	0	0	0	0	0	0	1.2	0	0	1.3
TRINITY_DN10807_c0_g1	1.04	0.41	0	0.23	0.22	0	0.22	0	0	0	0	0.38	0.43	0	0.43	0	0	0
TRINITY_DN1080_c0_g1	10.03	10.19	3.27	3.11	9.99	3.15	8.67	11.48	8.53	9.78	5.66	4.28	8	12.27	7.26	10.49	6.95	11
TRINITY_DN10810_c0_g1	0	0	0.32	0.71	0	0	0	0	0	0.31	0	0.3	0	0	0	0.36	0.32	0
TRINITY_DN10810_c0_g2	0	0	0	0	0	0	2.56	0	2.23	2.13	0	0	0	0	0	2.59	2.09	2.3
TRINITY_DN10811_c0_g2	0.37	0.18	0	0.8	0.19	0.19	0	0	0.37	0.17	0	0.17	0	0	0	0	0	0.38
TRINITY_DN10814_c0_g2	0.19	0.1	0.28	0	0.1	0.2	0.4	0.1	0.2	0	0	0.09	0.31	0.33	0.52	0.1	0.78	0.2
TRINITY_DN10814_c0_g3	0	0	0.43	0	0	0.15	0.15	0	0	0.13	0	0	0.61	0.17	0	0	0	0
TRINITY_DN10815_c0_g1	0.89	0	0	0.84	0	0	0	0	0	0	0	0	0	0	0	0	0	0.88
TRINITY_DN10815_c0_g2	0.17	0.34	0.25	0.68	0.27	0.09	0.27	0.28	0	0.16	0.18	0.16	0.36	0.29	0.09	0.45	0.43	0.18
TRINITY_DN10816_c0_g1	0	0	0	0	0	0.93	0	0	0	0.42	0.45	0	0	0	0	0	0	0.93
TRINITY_DN10819_c0_g1	0	0	0	0	0	0	0	0	0	0.29	0	0.29	0.32	0	0	0	0.31	0.65
TRINITY_DN10819_c0_g2	0	0	0	0	0	0	0	0	0	0	0	0	0	0	0	0.82	0	0.76
TRINITY_DN10819_c0_g3	0	0.21	0	0	0.06	0.06	0.11	0.06	0.28	0.15	0.11	0.25	0.34	0.24	0.23	0.23	0.11	0.28
TRINITY_DN10819_c0_g4	0	0	0	1.16	0	0	0	0	0	0	1.21	0	0	0	0	0	0	0
TRINITY_DN10819_c0_g5	0.44	0	0.11	0.5	0.82	0.12	0.34	0	0	0.3	0.11	0	0.23	0.5	0.59	0	0.11	0.12
TRINITY_DN10819_c0_g6	0.26	0.09	0.2	0.2	0.38	0.37	0.12	0.13	0	0.19	0.33	0.28	0.25	0.23	0.32	0.15	0.21	0.06
TRINITY_DN10819_c0_g7	0	0	0	0	3.19	0	0	0	0	0	3.08	0	0	0	0	0	0	3.27
TRINITY_DN10819_c0_g9	0	0.63	1.15	0	0	0	0	0.69	0	0	0	0.56	0	0	3.07	0	0	0
TRINITY_DN10819_c1_g1	0	0	0	0	0	1.71	0	0	0	0	0	2.95	0	0	0	0	0	0
TRINITY_DN1081_c0_g1	22.55	21.37	15.28	30.54	25.72	25.06	26.49	32.21	31.71	33.52	28.29	23.29	22.54	24.5	22.45	30.32	30.79	31.63
TRINITY_DN10820_c0_g1	1.06	0.15	0.44	1.35	0.8	1.11	1.42	0.65	0.62	0.41	0.15	0.56	1.89	0.17	1.27	1.61	0.9	1.42
TRINITY_DN10820_c0_g2	357.05	399.29	457.85	320.29	408.23	392.77	343.8	344.46	398.27	1585.39	2036.23	2067.66	1221.14	1224.09	1216.59	827.86	855.27	833.88
TRINITY_DN10820_c0_g3	0	0.31	0	0	0	0.64	1.3	0	0	0.28	0.62	0.84	0.31	0	0.31	0	2.99	0
TRINITY_DN10820_c0_g4	0	0	0	1.82	0	0	0	0	0	0	0	0	0	0	2.7	2.1	1.76	0
TRINITY_DN10820_c0_g5	0	0.65	0	0	0	0	0	0	0.33	0	0	0	0	0	0	0	0.31	0
TRINITY_DN10820_c0_g6	1.43	0	0	0.69	0	1.41	0.75	0	1.38	0	0	0	0	3.29	0	6.89	0	0.71
TRINITY_DN10820_c1_g1	1.33	1.49	1.65	2.73	1.77	1.57	1.3	1.56	1.94	1.31	1.46	1.22	1.88	1.4	1.77	1.72	2.36	1.49
TRINITY_DN10820_c1_g2	0	0	0	0	0	0	0.57	0	0.83	0	0	0	0	0	0	0	0	1.41
TRINITY_DN10820_c1_g3	0.87	0	0	0	0	0	0	0.47	0.86	0	0	0	0	0	0	0	0.41	0
TRINITY_DN10821_c0_g1	0	0	0	0	0	0	0	0	0	0	0	0	0	0	0	0	0	0
TRINITY_DN10822_c0_g1	52.1	53.82	69.18	165.08	49.55	50.11	42.8	51.75	52.71	312.44	441.12	362.68	622.71	402.2	503.61	613.78	930.74	399.94
TRINITY_DN10824_c0_g2	0	0.25	0	0	0	0	0.26	0	0.25	0	0.25	0	0.25	0.29	0.26	0	0.24	0
TRINITY_DN10826_c0_g1	0.23	0.23	0.3	0.39	0.52	0.64	0.27	0.2	0.39	0.31	0.35	0.61	1.96	0.85	3.42	1.59	1.99	1.07
TRINITY_DN10827_c0_g1	0	0.12	0	0.28	0.13	0	0	0	0	0.23	0.51	0.12	0.13	0	0.26	0	0.37	0.39
TRINITY_DN10829_c0_g1	0	0	0.49	1.08	0	0	0	0	0	0	0	0	0	1.26	0	0	0	0.55
TRINITY_DN10829_c0_g2	0	0	0	0	0	0	0	0	0	2.13	0	1.92	0	0	2.04	0	2.09	0
TRINITY_DN1082_c0_g1	40.34	41.63	45.07	52.03	33.67	32.87	32.57	30.88	35.62	43.55	44.48	47.74	47.04	35.95	47.15	29.12	42.03	28.92
TRINITY_DN10830_c0_g1	5.97	5.83	8.15	7.11	4.9	3.95	6.78	5.28	4.17	3.96	7.22	7.01	7.1	3.14	6.91	6	9.15	6.65
TRINITY_DN10832_c0_g1	0.47	0.47	1.13	0.81	0.22	0.29	1.27	1.17	0.62	0.38	0.69	0.83	0.44	0.24	0.25	1.7	1.9	1.87
TRINITY_DN10834_c0_g1	0	1.43	0	0	1.45	0	0	0	0	0	0	0	0	0	0	0	0	0
TRINITY_DN10834_c0_g2	0	0	0	0	0	0	0	0	2.44	0	0	0	0	0	0	1.39	1.15	0
TRINITY_DN10839_c0_g1	0	0	0	0.83	0	0	0	0	0	0.79	0	0	0	1.01	0	0	0.79	0.86
TRINITY_DN1083_c0_g1	72.3	74.47	99.86	133.32	78.23	95.99	63.22	66.74	78.45	86.61	105.71	126.24	139.99	92.72	143.32	89.88	135.5	85.41
TRINITY_DN10842_c0_g1	3.43	3.75	4.46	9.74	5.17	4.02	2.71	2.27	3.58	4.9	5.04	5.61	7.16	6.68	7.53	4.06	5.08	3.43
TRINITY_DN10842_c0_g2	0.77	1.05	1.33	1.92	0.66	0.42	0.63	0.64	1.37	0.75	1.19	1.04	1.39	0.56	0.93	1.02	1.83	0.97
TRINITY_DN10845_c0_g1	0.54	0	0	0	0	0.55	0	0	0.27	0.24	0.27	0	0.55	0	0	0	0	0.28
TRINITY_DN10847_c0_g1	0	0.19	0	0.21	0.2	0	0	0	0	0	0.19	0	0	0.22	0	0.2	0	0.2
TRINITY_DN10847_c0_g2	0	0	0.1	0.34	0.21	0.21	0	0.11	0.1	0.18	0	0	0	0	0	0.11	0	0
TRINITY_DN10848_c0_g1	0	0	0	0.15	0.41	0	0.14	0.28	0.13	0	0	0.12	0.14	0	0	0.14	0.13	0.27
TRINITY_DN10848_c0_g2	0	0	0	0	0	0	0	0	0	0	0	0	0	0	0	0	3.84	0
TRINITY_DN1084_c0_g1	44.77	37.75	18.15	52.15	82.52	99.73	132.77	163.18	119.48	40.66	23.02	17.98	48.09	91.95	49.49	197.3	95.74	200.45
TRINITY_DN10853_c0_g1	0.6	0	0.28	0	0.31	0	0	0.32	0.6	0	0	1.07	0.6	0.68	0.3	0.63	0	0.3
TRINITY_DN10854_c0_g1	0	0.3	0	3.12	0.78	0.77	0.61	0.32	0.3	0.27	0.9	0.68	0.92	0.34	0	0.47	0.88	0.92
TRINITY_DN10855_c0_g1	0	0	0.25	0.86	0	0	0.13	0	0	0.23	0	0	0.27	0.29	0.27	0.27	0	0
TRINITY_DN10856_c0_g1	0.21	0	0.1	0.24	0.22	0.33	0.22	0.56	0.87	0.19	0.11	0.1	0.99	0.12	5.13	7.36	8.65	5.3
TRINITY_DN10856_c0_g2	0	0	0	0.21	0	0	0	0	0	0.09	0	0.09	0.39	0.11	0.6	1.29	1.6	1.18
TRINITY_DN10857_c0_g1	0	0	0	0	1.21	1.18	0	0	0	1.1	1.15	0	0	0	0	0	1.09	0
TRINITY_DN1085_c0_g1	6.41	6.14	4.83	4.32	11.06	7.9	6.66	5.98	5.74	3.94	2.25	3.2	4.69	4.33	5.12	15.25	8.54	15.56
TRINITY_DN1085_c0_g2	14.66	19.1	16.14	14.38	23.99	27.12	13.51	13.32	14.99	5.14	4.52	4.84	5.58	6.11	6.49	39.21	33.25	36.62
TRINITY_DN1085_c1_g1	19.5	22.08	21.39	30.82	21.29	29.73	20.9	18.07	24.27	19.82	18.57	18.57	21.32	21.03	21.93	30.49	48.52	29.04
TRINITY_DN10862_c0_g2	0	0	0.19	0.11	0	0	0.1	0	0.1	0.18	0	0.09	0.62	0.34	0.11	0.21	0.59	0.41
TRINITY_DN10863_c0_g1	0.16	0	0	0.18	0	0	0	0.17	0	0	0	0.45	0	0.55	1.34	0.17	0	0.67
TRINITY_DN10863_c0_g3	0	0	0.28	0.49	0.15	0.15	0	0.35	0.15	0.26	0.34	0.53	0.45	0.58	1.01	0.44	0.85	0.25
TRINITY_DN10864_c0_g1	286.67	298.27	406.28	475.81	357.59	406.18	303.82	273.81	310.08	503.53	589.07	669.13	674.28	493.79	663.79	304.19	422.81	309.67
TRINITY_DN10866_c0_g1	0	0	0	0.31	0	0.3	0	0	0	0	0.3	0	0	0	0	0.32	0	0.3
TRINITY_DN10867_c0_g1	0	0	0	0	0	0.96	0	0	0	0	0	0	0	0	0	2.12	0	0
TRINITY_DN10868_c0_g2	0	0.7	0.33	0.73	0	0.71	0.36	0	0	0.32	0	0	0.7	1.21	0.35	0.37	0.67	0
TRINITY_DN1086_c0_g1	57.32	54.23	57.94	59.83	55.42	53.03	58.44	60.88	67.49	49.76	54.78	54.38	57.79	50.55	58.24	56.56	71.01	56.6
TRINITY_DN10870_c0_g1	0	0	0	0	0	0	6.91	0	0	0	0	0	0	0	0	0	0	0
TRINITY_DN10871_c0_g1	0	1	0	1.89	0	0.99	1.08	1.1	0	0	0	0	4.78	1.18	2.82	3.29	5.51	2
TRINITY_DN10873_c0_g1	0	0	0	0	1.55	0	0	0	0	1.42	0	2.6	1.43	0	0	0	0	0
TRINITY_DN10876_c0_g2	0.1	0.31	0.41	0.18	0.28	0.27	0.05	0.33	0.22	0	0.16	0.25	0.38	0.06	0.28	0	0.21	0
TRINITY_DN10879_c0_g2	0	0	0	0	0	0	0	0	1.55	0	0	0	1.49	1.9	0	0	1.46	0
TRINITY_DN10879_c0_g3	0.1	0.1	0	1.02	0	0	0.1	0.11	0.31	0.09	0.21	0	0	0.11	0	0	0.3	0.42
TRINITY_DN1087_c0_g1	138.18	140.17	108.25	108.38	156.47	148.62	253.04	281.55	234.19	193.02	147.19	118.64	174.59	237.04	187.47	345.45	230.87	405.08
TRINITY_DN10880_c0_g1	0	0	0	0	1.49	0	0	0	0	0	0	0	1.08	0	0	0.38	0.68	0.37
TRINITY_DN10881_c0_g1	0	0	0.53	1.16	0	0	0	0.63	0.58	0	0	1.03	0	0	1.14	0.63	1.09	0
TRINITY_DN10882_c0_g1	0	0	0.21	0.49	0	0.23	0	0.48	0.46	0	0.23	0	0.46	0.26	0.23	0.24	0	0
TRINITY_DN10884_c0_g1	4.56	0	0	0	0	0	3.26	1.66	2.9	0	0	0	0	1.76	1.36	0	0	0
TRINITY_DN10885_c0_g1	0.43	0.14	0.28	0.64	0.15	0	0.89	0.46	0.29	0.13	0.29	0.13	0.45	0.33	0	0.15	0.14	0.15
TRINITY_DN10887_c0_g1	0	0.15	0.28	0.49	0.31	0	0.15	0.31	0.45	0	0.15	0	0.3	0.17	0.46	0.31	1.16	0.15
TRINITY_DN10887_c0_g2	0	0	0	1.22	5.35	0	0	0	0	0	0	0	0	0	0	0	0	0
TRINITY_DN10887_c0_g3	0	0	0	0.86	0	0	0	0.99	0	0	0	1.57	0	0	0	0	0	0.91
TRINITY_DN10889_c0_g1	0.25	0.13	0	1.69	0	0.26	0	0	0	0.11	0.26	0.23	0	0	0	0.27	0.5	0.13
TRINITY_DN1088_c0_g1	3.91	5.08	5.02	10.46	8.75	9.5	8.35	7.52	8.93	5.05	5.9	5.52	8.16	8.13	9.12	9.34	8.4	11.81
TRINITY_DN10892_c0_g1	144.13	127.66	94.32	155.79	156.19	70.08	124.38	121.89	131.26	85.92	84.98	71.27	118.55	111.63	118.99	100.66	86.95	70.54
TRINITY_DN10897_c0_g2	0	0	0	0.51	0	0	0	0	0	0	0	0	0	0	0	0	0	0
TRINITY_DN10898_c0_g1	0.23	0	0	0.25	0.24	0.48	0.24	0.25	0.47	0.63	0.93	0	0	0.53	2.38	0.49	0.68	0
TRINITY_DN1089_c0_g1	36.25	38.86	36.29	49.48	51.3	50.98	22.55	33.25	26.87	36.44	28.74	38.9	27.69	27.56	32.71	20.59	21.64	18.7
TRINITY_DN108_c0_g1	6.88	7.07	6.38	13.18	8.35	7.45	8.91	9.14	8.36	8.79	7.29	7.04	10.56	10.67	10.57	12.79	11.8	14.67
TRINITY_DN108_c0_g2	0	0	0	0	0	3.39	0	0	0	0	0	0	0	0	0	0	0	0
TRINITY_DN108_c0_g3	9.13	9.67	9.06	13.7	11.99	14.52	26.91	27.82	26.02	7.22	5.74	5.56	16.26	19.33	15.5	8.34	7.12	8.35
TRINITY_DN10904_c0_g1	0	0	0	0	0	0	0	0	0	0	17.61	0	0	0	0	0	0	0
TRINITY_DN10906_c0_g1	31.5	32.36	39.1	60.96	59.46	68.4	64.6	71.79	65.11	47.76	45.93	46.67	63.93	69.93	62.26	35.14	31.49	38.95
TRINITY_DN10909_c0_g1	0	0	0.76	0	0	0	0	0	0	0	0	0	0.82	0	0	0	1.57	0
TRINITY_DN1090_c0_g1	25.39	28.25	37.02	49.25	41.42	45.03	23.28	26.82	24.24	35.58	37.45	36.46	41	32.45	43.95	21.4	25.65	22.73
TRINITY_DN10910_c0_g1	1.26	1.25	0	0.62	2.57	0	1.32	0	1.84	0	1.22	0	0.61	0	0.6	0.68	0	0
TRINITY_DN10911_c0_g1	0.78	1.55	0	1.5	0.79	0	1.65	1.69	0	0.71	0.75	0	0	2.71	0	0.84	0.72	0
TRINITY_DN10913_c0_g1	0	1.65	1.44	0	4.98	3.24	0	0	1.6	0	0	0	0	0	5.99	0	4.5	0
TRINITY_DN10914_c0_g1	0	0	0	0	0	0	0	0	0	0	0	0	0	0	0	0	0	0
TRINITY_DN10915_c0_g1	0	0	1.8	0	0	1.01	1.09	0	0	0	0	0.87	0	0	0	0	0.93	2.03
TRINITY_DN10917_c0_g1	0.08	0.24	0.24	0.38	0.13	0.13	0.25	0.39	0.17	0	0.08	0.12	0.21	0	0.09	0.26	0.66	0.26
TRINITY_DN10918_c0_g1	0.16	0.99	0	1.09	1.55	0.17	0.17	0.35	0.17	0.45	0.17	0.91	0.85	0.75	0	0.17	0.32	0.68
TRINITY_DN1091_c0_g1	24.03	26.77	31.98	36.18	31.46	32.34	23.52	28.5	30.03	29.01	30.59	31.47	32.55	30.11	33.05	25.39	26.97	27.69
TRINITY_DN10925_c0_g1	0	0	0	1.53	1.63	0	0	0	0	0	0	0	0.77	0	0.76	0.87	0	0
TRINITY_DN10925_c0_g2	0	0	0.17	0.97	0.37	0	0	0.19	0.54	0.16	0.18	0	0.36	0	0	0	0.35	0.18
TRINITY_DN10925_c0_g3	0	0.18	0	0.39	0	0.18	0.73	0.19	0	0.16	0.18	0	0	0.2	0.18	0.19	0.52	0.18
TRINITY_DN10925_c0_g4	0	0.41	0	0	0	0.42	0	0	0.41	0	0.82	0	0	0	0	0.89	0	0
TRINITY_DN10926_c0_g1	176.28	111.39	209.3	299.84	165.26	264.82	186	183.37	187.43	75.47	90.28	100.31	197.41	137.88	182.71	70.24	135.23	130.87
TRINITY_DN10929_c0_g1	0	0	0	0	0	0	0	0	0	0	0	0	7.9	0	3.08	0	0	1.7
TRINITY_DN1092_c0_g1	67.75	75.04	73.06	85.8	91.18	90.51	89.01	99.35	88.29	38.58	34.51	33.17	42.52	47.42	44.79	79.37	66.83	88.37
TRINITY_DN1093_c0_g1	7.33	8.44	11.02	47.94	13.84	15.43	4.25	7.56	5.68	19.28	20.49	22.15	19.03	15.72	20.14	7.69	9.97	7.1
TRINITY_DN10947_c0_g1	0	0	0	0	0	0	0	0	0	0.39	0	0	0	0	0	0	0	0
TRINITY_DN1094_c0_g1	120.09	118.94	128.04	158.24	136.53	154.33	84.84	96.16	96.44	172.78	190.63	187.91	209.29	192.02	208.53	143.67	155.56	148.85
TRINITY_DN10957_c0_g1	0	0	0	0	0	0	0	0	0	0	0	0	0	0	0	0	1.72	0
TRINITY_DN10958_c0_g1	0.61	0.61	0.2	1.41	1.08	1.11	0.38	0.65	0.46	0.18	0.31	0.32	0.65	0.69	0.88	0.71	0.79	0.61
TRINITY_DN1095_c0_g1	192.31	214.82	243.94	225.61	216.51	264.03	235.5	245.23	243.55	199.68	209.44	202.13	204.53	204.8	214.56	171.19	170.79	164.78
TRINITY_DN10963_c0_g1	16.59	17.22	16.61	31.98	25.72	32.74	35.1	42.14	41.89	24.44	26.53	22.45	47.72	41.7	44.01	35.54	28.84	30.42
TRINITY_DN10966_c0_g2	0	0	0	1.18	0	0	0	0	0	0	0	0	0	0	0	0	0	0
TRINITY_DN10966_c0_g3	0	0	0	0	0	0	0	0	0	0	0	0	0	0	0	0	3.9	0
TRINITY_DN10968_c0_g1	0.08	0	0	0.58	0.63	0.36	0.26	0.09	0.09	0.08	0	0	0.62	0.48	0.63	1.07	1.27	0.35
TRINITY_DN1097_c0_g1	14.62	13.78	16.11	24.15	21.16	20.63	20.01	21.47	23.71	21.22	21.11	23.03	33.31	23.45	33.39	36.11	48.99	34.46
TRINITY_DN1097_c1_g1	15.64	12.61	8	18.61	15.22	11.36	20.61	16.28	18.18	5.08	4.36	4.29	10.44	8.8	8.72	13.65	14.19	11.22
TRINITY_DN1097_c2_g1	19.73	20.75	17.07	16.95	16.41	17.37	23.88	31.11	25.36	12.74	11.24	11.04	17.15	16.88	13.78	14.02	13.87	14.73
TRINITY_DN1097_c3_g1	24.08	26.91	31.86	40.71	29.48	29.71	22.36	24.99	28.3	26.79	28.33	32.84	37.96	26	40.26	22.81	32.06	24.69
TRINITY_DN1097_c4_g1	19.26	17.35	16.21	44.34	47.08	41.49	39.62	41.34	45.25	10.67	10.43	10.39	46.22	31.17	44.95	37.36	55.24	37.69
TRINITY_DN1097_c5_g1	16.11	16.25	20.12	25.64	20.62	21.71	20.19	22.72	23.95	15.47	18.83	23.93	27.03	24.55	27.28	31.43	38.01	29.36
TRINITY_DN1097_c6_g1	6.84	6.62	8.1	12.89	9.57	8.13	4.61	5.23	5.54	2.58	2.57	3.73	6.02	3.35	7.6	2.01	3.01	2.24
TRINITY_DN10982_c0_g2	0	0	0	0	0	0	0	0	0	0	0	0	0	0	0	0	0	0
TRINITY_DN10983_c0_g1	0.13	0.2	0	0.53	0.42	0.07	0.41	0	0.07	0.06	0.27	0.06	0.21	0.45	0	0.07	0.33	0.21
TRINITY_DN10983_c1_g1	0	0.19	0.18	1.01	0.78	0.77	0.58	0.59	0.57	0.34	0.37	0	0.38	0.63	0	0	0	0
TRINITY_DN1098_c0_g1	242.17	235.66	219.88	197.68	221.49	155.8	113.49	120.2	123.26	200.74	201.57	183.28	136.93	132.4	138.64	119.18	126.95	97.09
TRINITY_DN10997_c0_g1	0	0	0	0	0	0	0	0	0	0	0	3.57	3.86	5.16	0	5.02	0	0
TRINITY_DN10998_c0_g1	8.7	10.43	12.7	39.16	19.86	23.6	21.63	24.22	24.93	8.92	8.53	10.36	17.25	13.59	23.9	13.04	15.06	13.27
TRINITY_DN10999_c0_g1	0.11	0.11	0.74	0.12	0.23	0.45	0.11	0.12	0.34	0	0	0.2	0.11	0.25	0.57	0	0.22	0.34
TRINITY_DN10999_c0_g2	0	0	0.26	0	0	0	0.54	0	0.09	0.16	0.36	0	0	0	0.19	0.19	0.26	0.18
TRINITY_DN10999_c0_g3	0	0.63	0.59	0	0	0	0	0	0	0	0	0	0.32	0.72	0	0	0.3	0
TRINITY_DN10999_c0_g4	0	0	0.2	1.38	0	0	0	0	0	0.58	0.85	1.94	5.66	0.48	3.28	0.22	1.45	1.31
TRINITY_DN10999_c0_g5	0	1.34	0	1.23	0	0	0	0	0	0	0	0	0	0	0	0	2.44	0
TRINITY_DN10999_c0_g6	0.65	0.52	0.95	1.01	0.55	0.47	0.39	0.4	0.39	0.93	0.99	1.31	0.99	0.69	0.84	0.71	0.83	0.42
TRINITY_DN10999_c0_g7	0	0	0	0	0	0	0	0	0	0.85	0.46	0.41	0.46	0	0.46	0	0.88	0
TRINITY_DN10999_c1_g1	0	0	0	0.57	0.18	0.36	0.36	0.37	0.18	0.16	0.17	0.16	0.89	0.39	0.72	0.37	0.34	0.36
TRINITY_DN1099_c0_g1	37.09	36.66	44.11	32.37	33.72	31.95	41.93	41.88	35.67	26.5	24.74	23	20.64	17.99	21.52	47.14	50.55	46.7
TRINITY_DN109_c0_g1	25	26.53	18.88	36.93	41.4	35.3	38.46	34.6	40.9	22.69	16.88	17.45	25.26	31.64	27.07	66.67	56.87	68.37
TRINITY_DN109_c0_g2	0	0	0	0	0	0	0	1.71	0	0	0	0	0	0	0	0	1.4	3.07
TRINITY_DN10_c0_g1	2.34	2.62	2.16	5.95	3.96	3.73	2.37	3.26	2.89	5.91	6.91	6.35	8.21	5.82	9.36	3.39	5.83	3.69
TRINITY_DN10_c1_g1	3.88	2.89	4.39	7.44	8.75	6.77	3.69	4.14	4.13	2.33	2.41	2.55	4.24	3.39	5.12	2.29	2.33	2.52
TRINITY_DN11000_c0_g1	77.05	58.59	45.29	74.23	156.04	133.93	34.91	44.77	72.75	27.87	22.88	21.23	59.04	29.79	39.14	35.48	50.58	62.79
TRINITY_DN1100_c0_g1	236.65	221.31	268.61	185.41	203.47	181.13	429.79	321.37	364.79	74.77	69.03	65.26	104.55	93.89	95.77	499.76	490.26	478.27
TRINITY_DN11013_c0_g1	17.34	17.62	17.44	16.62	17.89	20.3	14.06	14.83	13.01	14.58	19.01	20.48	17.99	16.57	17.97	16.86	16.96	14.02
TRINITY_DN11014_c0_g1	0	0	0.46	0	0.17	0	0.16	0	0	0.14	0	0.29	0	0	0	0	0.31	0.16
TRINITY_DN11016_c0_g1	15.38	14.84	13.24	10.48	9.43	11.44	10.82	8.1	10.59	16.26	17.73	20.67	11.64	10.35	15	15.58	17.51	13.86
TRINITY_DN11017_c0_g1	26.83	30.58	28.53	25.22	24.97	23.18	35.83	31.94	36.74	18.13	16.72	19.85	19.02	16.81	18.01	79.02	72.49	76.31
TRINITY_DN11018_c1_g1	0	0	0	0	0	0	0	0	0	0	0	0	0	0	0	3.95	3.14	0
TRINITY_DN1101_c0_g1	15.4	28.58	19.86	21.82	22.04	8.84	10.93	12.79	27.77	27.97	10.98	20.31	20.92	23.22	40.01	18.69	13.87	22.99
TRINITY_DN11020_c0_g1	0	0	0	0	0	0	0	0	0	0	0	0	0	0	0	0	0	1.08
TRINITY_DN11020_c0_g2	0	0	0	0	0	0	0	0	0	0	0	0	0	0	0	0	0	0
TRINITY_DN11021_c0_g1	1.1	0	1	0	0	0	0	1.77	0.54	0.5	0.54	1.44	0	0	0	0	0.51	0.55
TRINITY_DN11021_c0_g2	0.59	0.88	0.28	1.55	2.45	1.51	2.14	1.89	1.77	0	0.29	0.53	0.89	1.69	0.3	0.94	0.28	0
TRINITY_DN11022_c0_g1	6.03	3.15	4.31	10.92	8.95	7.94	5.79	3.98	2.11	7.46	4.85	7.14	9.29	6.56	6.4	3.35	3.86	5.28
TRINITY_DN11026_c0_g1	0	0	0	4.55	0	0	0	0	0	0	0	2.16	0	3.09	0	5.88	4.72	2.6
TRINITY_DN11027_c0_g1	0	0	0.61	0	0	0	0	0	0	0	0	0	0	0	0	0	0	0
TRINITY_DN11027_c0_g2	0.63	0.37	0.82	0.54	0.22	0.55	0.05	0.17	0.27	0.47	0.91	0.44	0.33	0.47	0.62	0.22	0.26	0.27
TRINITY_DN11027_c0_g3	0	0	0	0	0	0	0	0	0	0	1.43	0	0	0	0	0	0	0
TRINITY_DN11028_c0_g1	0	0.65	0	0.68	0.68	0.67	0	0	0.65	0.3	0.32	0	0.66	0	1.31	0	1.87	0
TRINITY_DN1102_c0_g1	9.22	10.42	12.42	17.4	8.9	8.54	11.61	13.71	15.13	8.41	8.64	8.47	11.97	9.57	12.29	10.32	15.57	12.02
TRINITY_DN11031_c0_g1	4.52	0	0	7.56	0	4.24	0	0	4.34	0	0	0	3.95	5.27	3.77	0	0	9.01
TRINITY_DN11038_c0_g1	0	0	0	0	1.84	3.58	0	0	0	0	0	0	0	0	1.65	2.05	0	0
TRINITY_DN1103_c0_g1	140.98	128.52	98.32	98.32	90.96	80.68	95.54	86.78	109.77	143.74	156.62	148.18	112.04	125.48	111.13	102.08	121.24	98.62
TRINITY_DN11040_c0_g1	0	0	0	2.2	0	0	0	0	0	0	4.76	0	0	0	0	0	0	0
TRINITY_DN11043_c0_g1	0	0.29	0.28	0.65	0	0.46	0.3	0.16	0.3	0.13	0.44	0	0.45	0.33	1.38	0.31	0.14	0.15
TRINITY_DN11047_c0_g1	0	0	0	0	0	0	0	0	0	0	0	0	0	0	0	0	0	0
TRINITY_DN1104_c0_g1	20.34	16.25	20.25	31.15	36.28	38.22	17.3	24.46	22.16	7.62	7.79	7.03	14.01	13.32	14.02	18.98	19.49	18.85
TRINITY_DN11050_c0_g3	0	0	0	0	0.4	1.19	0	0	0.39	0.71	0	0	0	0	0	0	0	0
TRINITY_DN11051_c0_g1	0	0	0.17	0.59	0	0	0.37	0	0	0	0	0	0	0.2	0.19	0.19	0.35	0.19
TRINITY_DN11051_c0_g2	0.19	0	0.19	0.21	0.2	0	0	0	0.2	0.17	0.1	0.09	0.4	0	0.1	0	0	0
TRINITY_DN11053_c0_g1	6.64	0	1.15	0	0	0	0	2.89	0	1.2	0	1.11	3.69	0	1.2	0	1.19	0
TRINITY_DN11055_c0_g1	0	0	0	0	0	0	0.56	0	0	0	0	0.47	1.57	2.46	1.04	1.14	3.48	1.61
TRINITY_DN11055_c0_g2	0	0	0	0	0	0.24	0	0	0	0	0	0	0.24	0.53	0.71	0	0	0
TRINITY_DN11057_c0_g1	0	0	0	0	0.92	0	0	0	0.44	0.4	0	0	0.44	0	0	0.48	0.84	0
TRINITY_DN11057_c0_g2	0	0	0	0	0.26	0.52	0.26	0.54	0	0.23	0	0.23	0	0	0.26	0	0	0
TRINITY_DN11059_c0_g1	0	0	0	0	0	0.98	0	0	0	0.91	0	0.85	0	1.16	0	0	0.91	0
TRINITY_DN11059_c0_g2	0.1	0.31	0.1	1.03	0.86	0.11	0.42	0.43	0.1	0.28	0.41	0.09	0.21	0.34	0.32	0.21	0.71	0.32
TRINITY_DN11059_c0_g3	1.04	0	0.32	0.36	0.36	0.35	1.44	0	0.34	0.31	0.34	0	1.39	0.8	0.35	0.74	1.65	0.35
TRINITY_DN1105_c0_g1	17.7	14.31	17.91	30.13	29.52	36.48	17.28	21.77	21.63	31.31	32.2	25.65	50.56	44.05	43.93	7.39	7.48	8.74
TRINITY_DN1105_c0_g2	94.73	100.97	131.99	127.14	156.95	167.34	81.93	93.7	89.8	191.84	200.36	199.9	149.7	164.48	152.92	37.75	42.28	43.26
TRINITY_DN1105_c0_g3	1.99	2.37	3.92	4.85	1.86	1.9	1.81	1.87	2.22	3.22	2.52	3.08	3.75	3.36	4.43	2.94	3.68	2.88
TRINITY_DN1105_c0_g4	8.84	10.39	13.65	25.35	17.27	18	8.85	12.02	11.93	8.93	11.04	12.75	12.34	10.6	11.79	7.52	10.09	7.66
TRINITY_DN1105_c0_g5	8.96	7.97	10.13	19.31	11.1	11.72	8.88	10.55	11.34	3.74	3.96	4.83	10.41	5.42	8.36	5.24	8.25	4.97
TRINITY_DN11064_c0_g2	0	0	0	0	0	0	0	0	0	0	0	0	0	0	0	0	0.67	0
TRINITY_DN11065_c0_g2	0	0	0.49	0	0.55	0.54	0	1.75	0	0	0	0	0	0	0	0	0	0
TRINITY_DN11066_c0_g1	3.26	0	0	0	0	0	1.75	0	0	0	1.53	0	0	0	0	0	0	0
TRINITY_DN11066_c0_g2	2.71	1.61	0.49	2.15	1.66	3.81	29.53	2.33	1.06	1.97	4.22	0.95	1.59	5	3.68	2.32	1.01	3.81
TRINITY_DN11067_c0_g1	0	0	0	0.85	0	0	0	1.95	0	0	0.86	0.77	0	0	2.52	0	0	0
TRINITY_DN11067_c0_g2	0	0	0	1.14	0	1.21	1.33	0	0	0	0	0	0	0	0	0	0	0
TRINITY_DN1106_c0_g1	1.36	0.93	0.76	4	2.12	2.7	1.65	2.48	1.8	1.54	1.23	2.07	3.94	2.17	3.23	3.18	3.53	2.48
TRINITY_DN11070_c0_g1	0.16	0	0.15	0.35	0.33	0.16	0	0	0.48	0	0.16	0	0.16	0	0.33	0	0.62	0
TRINITY_DN11070_c0_g2	0	0	0	4.73	0	0	0	0	0	0	0	0	0	0	0	0	0	0
TRINITY_DN11074_c0_g1	0.73	0	0	0	0	0	0.77	0	0	0.66	0	0.63	0	0	0	0	0	0
TRINITY_DN11074_c0_g2	0.23	0.38	0.3	0.17	0.08	0.08	0.08	0.16	0.08	0.07	0.15	0.14	0.16	0.09	0.24	0.08	0.15	0
TRINITY_DN11076_c0_g1	0.58	0.65	0.91	3.19	1.99	2.19	1.75	2.03	1.88	1.2	1.29	0.96	4.32	1.88	4.66	1.29	1.51	1.4
TRINITY_DN1107_c0_g1	100.72	89.78	92.44	45.87	57.86	55.38	58.59	65.04	63.01	51.3	52.6	42.78	28.05	41.95	31.99	38.92	42.21	37.92
TRINITY_DN11083_c0_g1	39.58	45.24	31.98	21.05	21.24	22.23	9.36	11.2	7.77	19.88	17.57	13.86	12.54	10.92	10.74	5.24	5.57	5.08
TRINITY_DN11083_c0_g2	0	2.79	0	0	2.76	0	0	3.19	0	0	0	0	2.54	0	0	0	0	0
TRINITY_DN11084_c0_g3	0.32	0.86	0.58	0.49	0.4	0.4	0.11	0	0.17	0.63	0.17	0.61	0.34	0.12	0.23	0.23	0.16	0.45
TRINITY_DN11084_c0_g5	0	0.34	0	0	0	0	1.06	0	0	0	0.34	0	1.02	0.78	1.36	0	0.32	1.04
TRINITY_DN1108_c0_g1	81.84	78.28	92.84	50.6	69.05	52.56	74.58	77.68	77.49	184.06	187.7	160.08	121.5	158.56	133.1	176.3	148.74	144.43
TRINITY_DN1108_c0_g2	0.42	0	0	0	0	0	0.43	0	0.42	0.76	0.63	0.38	0	0	0.22	0.22	0.61	0
TRINITY_DN1108_c0_g3	0	0	0.51	0	0	0	0	1.21	0	0	0.55	0	0.55	0	0	0	0	0
TRINITY_DN1108_c0_g4	0.29	0.25	0.62	1.1	1.1	1.19	0.69	0.35	0.74	1.09	1.53	1.26	2.46	1.97	2.51	2.27	1.89	3.1
TRINITY_DN1108_c0_g5	0.82	0	0	0.78	0	0	0	0	0	0	0	0	0	0	0	0	0	1.63
TRINITY_DN11090_c0_g1	0	0.18	0	0.92	0.38	0.75	0.09	1.05	0.65	0	0	0.08	0.47	0.51	0.76	1.51	0.99	1.22
TRINITY_DN11091_c0_g1	1.17	0	3.05	1.07	1.17	2.28	0	0	1.12	2.12	2.22	0	0	0	0	0	1.05	0
TRINITY_DN11099_c0_g1	0	0	0	0	0.14	0	0	0	0	0	0	0	0.14	0.15	0	0.7	0.4	0
TRINITY_DN1109_c0_g1	163.46	120.57	167.41	162.11	106.67	107.14	184.66	185.94	173.5	108.89	136.71	128.37	89.21	71.33	98.66	137.03	178.61	132.11
TRINITY_DN110_c0_g1	57.42	60.89	62.77	53.63	54.21	52.74	45.67	44.34	44.84	21.25	22.08	23.2	29.77	25.84	28.42	14.55	20.76	17.32
TRINITY_DN110_c1_g1	4.29	5.1	4.75	13.99	7.44	8.32	7.96	8.83	9.27	2.55	2.75	2.65	7.1	4.66	6.07	5.56	8.98	6.84
TRINITY_DN110_c2_g1	2.76	3.55	4.3	13.06	11.22	11.67	4.2	7.03	8.12	2.94	2.14	2.19	6.14	3.39	6.36	3.27	2.45	3.36
TRINITY_DN11102_c0_g1	0	0.44	0.42	0.16	0.31	1.97	0.15	0.16	0.15	0.4	0.29	0.13	0.3	0.5	0.15	0.31	0.29	0.3
TRINITY_DN11103_c0_g1	0	0	0	1.72	0	0	0	0	0	0	0	0	0	0	0	0	0	0
TRINITY_DN11105_c0_g1	0	0	0	0	0	0	4.44	0	0	0	0	0	0	0	0	0	7.12	0
TRINITY_DN1110_c0_g1	101.79	99.3	105.34	193.24	162.36	166.96	237.59	253.94	230.76	88.18	77.9	78.42	184.15	179.71	175.22	205.49	180.72	231.3
TRINITY_DN11111_c0_g2	0.5	0	0	0.91	0.17	0	0.17	0.18	0.17	0	0	0.15	0	0	0.17	0.17	0.16	0
TRINITY_DN11112_c0_g2	0	0.13	0	1.35	0	0	0.28	0	0	0.12	0.14	0	0.28	0.15	0	0	0	0
TRINITY_DN11114_c0_g1	0	0.33	0	0.18	0	0.17	0	0.17	0	0	0	0.3	0.17	0.37	0.17	0	0	0
TRINITY_DN11119_c0_g1	0.27	0.11	0.21	0.25	0.23	0.23	0.11	0.06	0.22	0.34	0.17	0.36	0.4	0.49	0.69	0.17	0.6	0.23
TRINITY_DN11120_c0_g1	0.8	0	0.74	0.41	2.48	0.81	1.26	1.29	2.38	1.09	1.18	0.36	5.59	1.38	2.78	1.71	2.66	3.65
TRINITY_DN11123_c0_g1	0.2	0.46	0.65	1.76	1.76	0.98	2.35	1.94	2.03	0.18	0.14	0.22	0.59	0.34	0.64	2.05	1.81	2.23
TRINITY_DN11126_c0_g2	0	0	1.38	0	1.59	0	0	0	1.53	0	1.51	0	1.47	0	0	0	0	0
TRINITY_DN11127_c0_g1	0	0	0	0	0	0	0	0	0	0	0	0	0	0	0	0	0	0
TRINITY_DN1112_c0_g1	11.38	12.98	16.11	30.27	21.03	20.02	11.49	12.72	12.6	7.61	9.85	10.94	18.08	10.36	18.05	9.66	13.6	9.92
TRINITY_DN1112_c0_g2	5.94	6.68	7.33	11.06	6.98	7	6.04	7.12	7.27	3.55	3.39	4.19	6.19	4.47	6.07	4.74	6.21	4.62
TRINITY_DN11130_c0_g1	1.1	1.32	0.21	0.48	2.3	1.14	0	0	0.22	1.4	2.21	2.82	0.9	1.26	1.13	0.23	0	1.36
TRINITY_DN11133_c0_g1	0.72	0.1	0.1	0.81	0	0.32	0	0.11	0.11	0.19	0.1	0.1	0.21	0.23	0.11	0.33	0.21	0.32
TRINITY_DN11135_c0_g1	0	0	0.22	0.49	0.24	0	0	0	0.23	0	0.69	0	0	0	0	0	0	0
TRINITY_DN11135_c0_g2	0	0	0	0.33	0	0	0	0.33	0	0	0	0.28	0	0	0.32	0.67	0	0
TRINITY_DN11136_c0_g1	5.31	5.19	6.18	7.99	6.78	6.32	3.71	4.11	4.45	3.91	3.76	4.37	5.78	4.16	5.86	3.13	4.12	3.62
TRINITY_DN11137_c0_g1	0	0	0	0	0	0	0	0	0	0	0	0	1.78	0	0	4.06	1.71	0
TRINITY_DN11137_c0_g2	0	0	0	0	0	0	0	0	0	0	4.76	0	0	0	0	0	0	0
TRINITY_DN11138_c0_g1	0.34	0	0.33	0	0.36	0.36	0.18	0	0	0	0.35	0.16	0.18	0	0.36	0.36	0	0
TRINITY_DN1113_c0_g1	1.94	1.95	3.08	7.61	4.85	5.57	3.14	6.06	5.3	3.51	2.3	4.36	6.07	3.37	4.38	2.31	3.32	2.44
TRINITY_DN11144_c0_g1	0	0	0	0.83	0	0	0	0	2.52	0.79	0	0	0	0	1.63	0	0	1.73
TRINITY_DN11146_c0_g1	0.25	0.12	0.12	0.69	0.13	0.26	0.13	0	0	0	0.25	0	0.13	0	0.26	0	0.24	0
TRINITY_DN11147_c0_g1	0	0	0	0.76	0.38	0	0	0	0	0	0	0	0.37	0	0	0	0.35	0
TRINITY_DN11148_c0_g1	0	0	0	1.46	0.77	4.52	1.6	0.82	0	0	0.73	0.65	1.46	0	0.72	0	0	0.76
TRINITY_DN1114_c0_g1	17.14	21.04	20.95	24.42	22.04	20.17	17.27	17.96	18.92	18.71	19.09	19.44	13.79	18.31	14.85	17.43	18.65	17.85
TRINITY_DN11155_c0_g1	0	0	0	0	0	0	0	0	0	0	13.98	0	0	0	0	0	0	0
TRINITY_DN11156_c0_g1	0	0	0	0	0	0	0	0.87	0	0	0	0	0	0	0	0	0.74	1.6
TRINITY_DN11156_c1_g1	38.18	35.17	47.15	45.95	45.85	40.64	37.97	41.2	42.05	48.9	51.77	53.07	62.77	61.32	61.22	47.27	58.31	57.23
TRINITY_DN11159_c0_g1	37.79	41.55	49.27	56.1	39.88	48.93	39.23	36.59	36.72	37.82	43.32	51.34	56.86	40.49	57.01	40.56	50.55	38.79
TRINITY_DN11159_c0_g2	0	0	0	0	0	0	0	0	0	0	0	0	0	0	0	0	1.98	0
TRINITY_DN1115_c0_g1	154.48	180.88	126.07	211.35	214.02	150.84	248.82	209.8	322.65	1959.35	1348.96	1039.3	1387.14	2810.13	1501.75	3413.93	2188.98	2774.39
TRINITY_DN1115_c0_g2	14.91	14.29	19.15	21.45	13.29	11.26	15.08	13.02	15.29	10.35	10.73	12.54	14.31	10.22	14.76	13.41	20.31	13.19
TRINITY_DN1115_c6_g1	0	0	2.14	0	1.23	0	0	0	0	0	0	0	1.14	0	0	0	0	0
TRINITY_DN11160_c0_g1	0	0	0	2.62	0	0	0	0	0	0	0	0	0	0	0	0	1.69	0
TRINITY_DN11164_c0_g1	0	0	0	0	0	0	0	0	0	0	13.63	0	0	0	0	0	0	0
TRINITY_DN11165_c0_g1	1.16	0.48	0.21	4.01	3.48	2.62	6.33	6.99	3.13	1.01	0.43	0.2	3.29	2.33	2.5	0.17	0.75	0.44
TRINITY_DN11167_c0_g1	0.07	0.07	0.35	0.24	0.3	0.07	0.29	0.08	0.07	0.06	0.14	0.13	0.3	0.08	0.15	0.07	0.14	0.15
TRINITY_DN11167_c0_g2	0	0	0	0	0	0	6.27	0	0	0	0	0	0	0	0	0	0	0
TRINITY_DN1116_c0_g1	11.19	11.77	8.88	31.66	27.41	27.52	13.72	16.66	16.38	27.02	24.08	21.6	25.11	26.28	30.1	8.61	8.93	8.77
TRINITY_DN11171_c0_g1	0	0.14	0.4	0.15	0.29	1.42	1.98	0.44	0.28	0.37	0.69	0.25	0	0.31	0	0.58	0.27	0.14
TRINITY_DN11172_c0_g1	0.67	0.33	1.56	0	0.35	0	0	0	0	0.91	0	0	0	0.39	0	0	0	0
TRINITY_DN11177_c0_g1	0.58	1.15	0	0.57	0	0	0	1.25	0.57	0	0	0	0	0	0	0	1.08	1.16
TRINITY_DN11177_c0_g2	0.16	0.16	0.08	0.09	0.26	0	0	0	0.08	0	0.33	0	0.26	0	0.35	0.17	0.33	0
TRINITY_DN11177_c0_g3	0	0	0	0	0.42	0	0	0	0.2	0.37	0.2	0.19	0.62	1.84	0.63	0.21	1.58	0.21
TRINITY_DN11179_c0_g1	0	0.29	0	0.77	0.31	1.02	0.1	0.21	0.1	0	0.5	0.09	0.1	0.11	0.21	0	0	0
TRINITY_DN11179_c0_g2	0.15	0	0.15	0.84	0.95	0.16	0.31	0	0.31	0	0.46	0	0.78	0.86	0.16	0.32	0.3	0
TRINITY_DN1117_c0_g1	14.84	20.54	16.84	24.77	17.52	15.91	16.71	16.29	17.02	8.3	7.42	8.59	12.01	9.75	12.79	19.57	23.73	18.92
TRINITY_DN11182_c0_g1	6.51	0	0	0	3.17	1.69	0	1.93	0	0	3.3	0	1.61	0	0	0	0	1.72
TRINITY_DN1118_c0_g1	16.13	6.36	0.94	9.95	18.32	13.67	5.71	10.5	6.19	6.83	2.05	2.73	7.06	3.74	1.98	10.47	1.94	5.3
TRINITY_DN11190_c0_g1	0	0.92	0.43	0.25	0.48	0.24	0	0	0.46	0	0.69	0	0.47	1.31	0	0	0	0
TRINITY_DN11191_c0_g1	0.49	0	0	0.49	0	0.49	0.51	0	0.96	0	0	0	0	0.56	0	0	0	0.49
TRINITY_DN11194_c0_g1	0	0	1.42	0	0	0	0	0	0	0	0	1.37	0	0	0	1.81	0	0
TRINITY_DN11194_c0_g2	0	0	0	0.51	0.53	0	0	0.55	0	0	0	0	0	0	0	0	0	0
TRINITY_DN11195_c0_g1	0	0	0	2.1	0	0	0	0	0	1.04	1.08	0	0	1.32	0	0	1.03	0
TRINITY_DN11196_c0_g1	0	0	0	0	0	0	0	0	0	0	0	0	0	0	0	0	0	0
TRINITY_DN11197_c0_g1	0	0	1.4	0	0	0	0	0	0	0	0	0	0	0	0	3.56	4.37	0
TRINITY_DN11198_c0_g2	0	0	0	1.97	0.5	0	0	0	0	0.44	0	0	0.48	0	0	0	0	0
TRINITY_DN11199_c0_g1	0	0	0	0	0.14	0.14	0.41	0.22	0.24	0.12	0	0	0.27	0.3	0	1.4	4.88	1.34
TRINITY_DN11199_c0_g2	0	0	0	0	0	0	0	0	0	0	0	0	0	0	0	0	1.5	0
TRINITY_DN11199_c0_g4	0	0	0.49	0	0.55	0	0.56	0	0.53	0.98	2.1	0.94	2.11	1.24	1.57	1.73	2.01	1.62
TRINITY_DN1119_c0_g1	1.52	1.59	1.21	3.35	2.67	2.68	1	1.59	0.83	0.76	0.78	1.04	0.8	0.92	1.14	0.68	0.94	0.9
TRINITY_DN1119_c0_g2	36.96	37.29	43.47	32.95	28.92	19.26	37.28	43.3	39.4	38.44	41.5	40.34	33.6	29.6	38.57	34.06	50.5	30.97
TRINITY_DN1119_c1_g1	0.61	0	0.24	0.41	0.52	0.26	0.25	0.39	0	0	0.12	0.11	0	0	0.26	0.65	0.24	0.26
TRINITY_DN1119_c1_g2	2.13	2.67	2.92	4.89	2.68	2.78	1.7	1.89	2.14	1.52	1.57	1.97	2.18	1.27	2.58	1	1.58	1.15
TRINITY_DN111_c0_g1	2.37	2.21	2.5	2.69	4.25	2.29	2.78	2.4	2.43	0.3	0.04	0.04	1.08	0.46	0.62	1.2	1.9	1.59
TRINITY_DN11200_c0_g1	0.25	0	0	0.26	0	0	0	0	0	0.45	0.49	0	0	0.28	0	1.31	0.96	1.01
TRINITY_DN11205_c0_g1	0	0	0.44	1	0.24	0	0.48	0.25	0.47	0.42	0.23	0	0.95	0.53	0.24	0	0	0.24
TRINITY_DN11206_c0_g1	0.25	0	1.06	0.81	0	1.76	0.3	0.31	0.84	0.26	0.54	0.23	0.26	0.58	0.59	0	0.53	0.86
TRINITY_DN11207_c0_g1	0	0	0.94	1	1.08	0	0	1.17	0	0	0	0	0	0	0	1.16	0	0
TRINITY_DN11208_c0_g1	0	0	0	6.67	0	0	0	0	0	0	0	0	0	0	0	0	0	0
TRINITY_DN1120_c0_g1	19.11	20.13	24.22	28.6	23.08	22.87	16.43	17.19	18.92	25.65	26.09	25.24	21.65	21.44	24.11	14.63	17.65	20.26
TRINITY_DN11211_c0_g1	0	3.18	5.51	5.52	6.27	0	0	0	3.11	2.97	3.02	0	0	0	2.77	0	0	0
TRINITY_DN11213_c0_g1	0	0	0	0	0	0	0	0	0	0	0	0	0	0	0	0	0	0
TRINITY_DN11213_c0_g2	0.81	0.27	0	0	0.28	0.28	0	0	0.27	0.49	0.54	0.24	0.55	0	0	0.57	0.26	0.28
TRINITY_DN11217_c1_g1	0	0	0.26	0	0	0.42	0.28	0.14	0.14	0	0	0.13	0.28	0.15	0.28	0.14	0.54	0
TRINITY_DN11219_c0_g1	0.73	1.19	1.5	3.88	1.85	2.61	0.41	1.38	1.23	0.15	0.17	0.11	0.53	0.06	1.39	0.71	1.02	0.65
TRINITY_DN1121_c0_g1	1.31	1.41	1.34	1.47	1.06	0.8	0.41	0.55	0.65	0.86	1.1	1.06	1.34	1.03	1.42	2.11	2.31	2.3
TRINITY_DN1121_c0_g2	14.6	10.41	5.4	3.85	8.75	7.9	19.17	17.47	14.84	11.99	8.9	8.87	6.73	7.54	6.71	39.13	21.28	37.41
TRINITY_DN11220_c0_g1	0.13	0	0	1.04	0.14	0.28	0.41	0	0	0.36	0.27	0.25	0.28	0.15	0	0.28	0.26	0.69
TRINITY_DN11221_c0_g3	0.07	0.07	0.07	0.47	0.22	0.07	0.07	0.07	0.07	0.06	0.21	0.19	0.14	0.31	0.15	0	0.89	0.21
TRINITY_DN11222_c0_g1	0	0	0	0	0	0.46	0	0.97	0.45	0.41	0.45	0	0.45	0	0.89	0	0.43	0.46
TRINITY_DN11226_c1_g2	0.17	0	0.05	0	0.18	0	0.23	0	0.11	0.25	0.34	0.21	0.82	0.31	0.3	0.17	0.45	0.17
TRINITY_DN1122_c0_g1	20.33	20.81	13.85	4.3	2.83	2.48	9.7	8.44	18.22	23.14	22.36	20.37	2.42	5.6	4.52	21.53	19.69	19.96
TRINITY_DN1122_c0_g2	7.23	8.71	6.86	7.31	8.05	6.5	5.9	5.25	5.99	2.42	1.91	2.36	1.94	2.15	2.17	7.68	6.28	8.47
TRINITY_DN11233_c0_g1	0.34	0	0	0.71	0	0	0	0	0	0	0	0	0	0	0	0	0	0
TRINITY_DN11234_c0_g1	0	0	0	0	0	0	0	0	0.37	0	0	0	0	0	1.85	0	2.83	0
TRINITY_DN11235_c0_g1	0.09	0.09	0.09	0.21	0.1	0.1	0	0.1	0.19	0.17	0.19	0.51	0.1	0.21	0.29	0.1	0.36	0
TRINITY_DN11235_c0_g2	1.75	0	0	0	0	0	0	0	0.84	0	0	0.74	0	0	0.82	0	0.79	0.86
TRINITY_DN11236_c0_g1	0.08	0.16	0	1.5	0.08	0	0.08	0.17	0	0	0	0.07	0.08	0.09	0.17	0	0.7	0.16
TRINITY_DN11237_c0_g2	0	0	0	0	0	0	0	0	0	0	0	0	0	0	0	0	0	0
TRINITY_DN11238_c0_g1	0.18	0	0	0.94	0.39	0.29	0.1	0.2	0.38	0.17	0.09	0.09	0.29	0.21	0.1	0.29	0.28	0.29
TRINITY_DN11238_c0_g2	0	0	0	4.6	0	0	0	0	0	0	0	0	0	0	0	0	10	0
TRINITY_DN11238_c0_g3	0	0	0.69	0	0.79	0	0	0	0	0	0.75	0	0	0	0	0	0.72	0
TRINITY_DN1123_c0_g1	21.09	23.46	25.39	58.02	37.95	41.18	29.48	41.05	32.49	21.86	21.16	21.44	36.28	24.84	34.14	28.78	32.99	32.24
TRINITY_DN11240_c0_g1	0	0	1.03	2.17	0	0	0	0	0	3.22	0	2.99	2.21	1.37	1.08	0	0	2.33
TRINITY_DN11240_c0_g2	0	0	0	4.79	0	0	0	0	0	0	0	0	0	0	0	0	0	0
TRINITY_DN11241_c0_g1	0	0	0	0	0	0	0	0	0	0	0	0	0	0	0	0	0	0
TRINITY_DN11247_c0_g1	0.47	0.23	0.45	0.76	0	1.94	0.49	0.25	0.24	0.85	0.24	0	0.72	0.27	0	0.5	0	0.24
TRINITY_DN11248_c0_g1	0	0	0	0	0	0	0	0	0	0	0	0	0	0	0	0	0	0
TRINITY_DN11249_c0_g2	0	0	1.44	0	0	1.62	0	0	0	0	0	1.39	1.54	5.86	1.5	0	0	0
TRINITY_DN1124_c0_g1	0.97	0.48	0.44	0.49	0	0.49	1.53	0.52	1.43	0	0	0	0.97	0	0	0.52	2.28	0.98
TRINITY_DN11251_c0_g1	0.06	0.06	0	0.27	0.06	0.06	0.3	0	0	0.32	0.24	0.22	0.74	0.33	0.44	0.86	1.41	0.55
TRINITY_DN11255_c0_g1	0	0	0	0	0	0	0	0	0	0	0	0	0	0	0	0	0	0
TRINITY_DN11255_c0_g2	1.11	1.62	1.77	2.62	2.67	3.39	2.09	1.83	1.15	0.64	0.72	0.66	0.74	0.8	1.29	0.64	1.11	0.53
TRINITY_DN11256_c0_g1	0.28	0	0	1.19	0	0.29	0.29	0.6	0.28	0.26	0.28	0.51	0	0.32	0.29	0.6	0.27	0.29
TRINITY_DN11256_c0_g2	0	0	0	1.64	1.84	0	0	0	0	1.7	0	0	0	0	0	4.09	0	1.83
TRINITY_DN11257_c0_g1	6.1	6.66	3.9	3.46	6.01	5.58	5.52	5.84	5.4	1.58	1.61	1.1	2.3	3.13	1.88	9.79	6.32	7.55
TRINITY_DN1125_c0_g1	4.78	6.02	5.78	12.8	11.61	11.79	7.24	10.23	8.85	6.73	4.88	6.9	10.88	9.27	8.98	6.79	6.59	7.83
TRINITY_DN11261_c0_g1	0.1	0.15	0.54	1.38	0.69	0.79	0.05	0.32	0.16	0.18	0.15	0.09	0.48	0.28	0.32	0.21	0.15	0.11
TRINITY_DN11262_c0_g1	0.19	1.12	0.54	0.82	0.39	0.58	0.19	0.2	0	0.17	0	0.17	0	0.64	0.58	0	0.18	0
TRINITY_DN11262_c0_g2	0	0	0	0	0.85	0	0	0	1.62	0	0	0	0	0	1.57	0	0	0
TRINITY_DN11263_c0_g2	0	0	0	0.61	0	0	0	0	0	0.56	0	0	0	0	0	0	0.57	0.62
TRINITY_DN11264_c0_g2	0	0	0	0	0	0	0	0	0	0	0	0	0	0	0	0	0	0
TRINITY_DN11267_c0_g1	0.45	1.8	0.83	1.37	0	0.46	0	0	0.44	0	0.44	0	0	1.04	0.44	1.45	2.12	1.37
TRINITY_DN1126_c0_g1	95.7	109.84	126.82	164.39	99.72	95.2	120.8	124.37	141.95	108.89	116.07	122.79	109.85	105.36	110.77	166.39	211.48	160.65
TRINITY_DN11270_c0_g1	1.02	0	0	0	0	0	0.53	0	0	0	0	0	0	0.58	0	0	0.47	0
TRINITY_DN11273_c0_g1	0.24	0	0	1.02	0.25	0.25	0.25	0	0.24	0.65	0	0	0.24	1.09	0.24	0.25	1.15	0.24
TRINITY_DN11273_c0_g2	0.5	0.5	0	0	0	0.51	0.53	1.08	0	0	0	0	0	1.74	0	0	0	0
TRINITY_DN11276_c0_g1	0	0	0	0	0	0.7	0.74	0	0	0	0	0	0.68	2.45	0	0	4.54	0
TRINITY_DN11276_c0_g2	0	0	0	3.15	0	0	0	0	1.7	0	0	0	0	0	1.58	0	1.59	0
TRINITY_DN11276_c0_g3	0	0	0	0	0	2.39	0	0	2.35	0	0	0	0	0	1.12	0	1.1	0
TRINITY_DN1127_c0_g1	41.73	41.66	43.41	39.97	48.79	45.77	35.47	35.64	32.95	71.35	72.62	71.46	48.02	64.82	55.59	30.21	29.56	29.29
TRINITY_DN11282_c0_g1	0	0	0	0	0.25	0	0	0	0	0	0.24	0	0.25	0.83	0.25	0	0	0
TRINITY_DN11284_c0_g1	0.2	0	0.19	0.44	0.42	0.21	0.21	0	0	0.37	0.2	0.19	0	0	0.21	0.21	0.2	0
TRINITY_DN11284_c0_g2	0	0	0	0	0	0	0	0.67	0	0.56	1.2	0	1.2	0	0	0	1.15	0.62
TRINITY_DN11286_c0_g1	0	0.33	0.31	0.34	0	0	0	0	0.33	0	0.32	0	0	0	0.66	0.35	0.31	0.33
TRINITY_DN11289_c0_g1	0	0.25	0.36	0.27	0	0	0.25	0	0.38	0.33	0.37	0	0.13	0.14	0	0	0.61	0.26
TRINITY_DN1128_c0_g1	131.81	133.65	137.92	159.1	154.69	185.89	165.82	160.92	150.01	107.66	99.55	93.95	135.29	122.75	127.25	185.28	173.24	179.87
TRINITY_DN11293_c0_g1	0	1.89	1.65	3.38	1.89	0	0	0	0	0	0	0	1.75	0	1.7	2.11	0	0
TRINITY_DN1129_c0_g1	5.57	6.33	7.47	11.05	7.57	6.16	5.91	6	7	4.95	5.1	5.23	6.96	5.67	6.76	6.78	9.78	7.1
TRINITY_DN112_c0_g1	4.97	7.24	1.65	2.65	8.43	3.05	5.24	4.9	4.84	8.59	4.4	2.46	2.85	12.32	5.88	7.22	3	7.25
TRINITY_DN11306_c0_g2	1.73	0	0	0	0	0	0	0	0	0	0	0	1.58	0	0	0	0	1.7
TRINITY_DN11307_c0_g1	0	0.28	0.27	0.21	0.3	0.1	0	0	0.1	0.08	0.29	0.09	0.78	0	0	0.1	0.09	0.39
TRINITY_DN11307_c0_g2	0	0	0	0.84	0.9	0.88	0	0	0	0	0	0	0.85	0	2.5	0	0	0
TRINITY_DN11307_c1_g1	0.33	0.33	0	0	0	0	0	0	0.33	0	0	0	0.33	0.38	0.33	0	0	0
TRINITY_DN11309_c0_g1	0	0	0	0	2.25	0	2.51	0	0	0	0	1.89	0	0	4.02	0	0	0
TRINITY_DN1130_c0_g1	48.98	50.04	50.91	43.81	40.76	45.01	36.39	38.04	41.11	22.62	21.73	21.91	23.29	24.35	25.25	22.37	21.25	27.02
TRINITY_DN1130_c0_g2	29.22	27.83	27.34	34.71	31.57	32.49	60.64	60.35	64.28	50.13	44.07	44.82	48.73	49.65	51.14	97.8	97.65	100.79
TRINITY_DN11318_c0_g1	0	0	0.27	1.55	0.29	0	0.14	0	0	0.25	0.42	0.26	0.43	0	0	0.29	0.28	0
TRINITY_DN11319_c0_g2	0.09	0.27	0.18	0.82	0.19	0.09	0.09	0.19	0.28	0.16	0.09	0.17	0	0.1	0.1	0.19	0.27	0.19
TRINITY_DN11319_c0_g4	0	3.24	0	2.81	0	0	3.67	0	0	0	6.15	2.69	2.93	0	5.64	0	0	0
TRINITY_DN1131_c0_g1	1.44	1.01	0.63	2.69	2.51	1.81	2.49	2.67	2.21	1.73	1.13	0.89	3.77	3.56	3.43	3.58	3.43	3.09
TRINITY_DN11321_c0_g1	5.54	4.64	5.35	9.75	6.78	7.18	6.13	7.63	7.7	2.11	3.55	3.76	6.44	3.99	6.14	4.4	5.75	3.79
TRINITY_DN11322_c0_g2	0	0	0	0	0	0	0	0	0	0	0	0	0	0	0	0	0	0
TRINITY_DN11325_c0_g1	0	0.28	0	0.16	0.15	0	0.14	0	0.29	0	0.14	0	0.15	0	0.15	0	0	0
TRINITY_DN11325_c0_g2	0.13	0	0.27	0.47	0.19	0.19	0.05	0	0.19	0.16	0	0.13	0.43	0.3	0.24	0.52	0.05	0.09
TRINITY_DN11328_c0_g1	0	0	0	0	0	0	0	0	0	0	0	0	0	0	0	0	0	0
TRINITY_DN1132_c0_g1	11.25	9.85	12.98	11.95	2.72	3.15	8.23	7.39	8.13	10.86	15.13	17.74	6.63	7.03	6.54	10.47	14.08	10.11
TRINITY_DN1133_c0_g1	14.44	14.72	18.2	26.73	22.59	23.64	12.66	18.14	16.34	13.66	16.33	14.54	17.72	12.56	19.25	9.35	11.31	10.01
TRINITY_DN11340_c0_g1	0	0	0	0	0	0	0	0	0	2.88	0	0	0	0	0	0	0	0
TRINITY_DN11341_c0_g1	0	0	0	0.83	0	0	0	0	0	0	0	0	0	0	0	0	0	4.37
TRINITY_DN1134_c0_g1	87.67	70.45	94.36	89.33	72.29	68.32	90.57	112.81	100.23	162.99	99.96	89.07	159.36	173.85	151.81	305.7	238.23	283.42
TRINITY_DN11356_c0_g1	0	0.09	0	0	0	0.22	0.07	0	0.07	0	0.07	0.08	0.24	0	0.15	0.96	1.29	0.74
TRINITY_DN1135_c0_g1	4.09	4.26	3.8	10.01	5.32	5.65	5.7	6.54	6.72	4.2	3.69	2.87	5.34	3.8	4.96	4.9	6.65	5.71
TRINITY_DN11360_c0_g1	0.22	0.3	0.07	0.59	0.39	0	0.08	0	0.08	0	0.45	0.14	0.08	0.17	0.16	0.08	0.07	0.15
TRINITY_DN11361_c0_g1	13.65	15.15	18.56	20.36	11.74	11.36	19.24	15.16	21.66	9.52	11.26	12.02	15.23	11.17	15.75	17.46	24.55	15.68
TRINITY_DN11364_c0_g2	0	0	0	0	0	0	0	0	0	1.28	0	0	0	0	0.67	0.76	0.65	0
TRINITY_DN11365_c0_g1	37.98	38.78	40.52	36.83	46.78	39.58	83.58	95.78	85.49	46.36	46.27	53.26	41.78	44.43	47.31	76.7	67.82	69.9
TRINITY_DN11365_c0_g2	0	0	0	0	0	0	0	0	0	0	0	0	0.75	0	0	0	0	0
TRINITY_DN11367_c0_g1	0	0	0	0	0	0	0	1.56	0	0	0	0	0.7	0.84	0.69	1.56	0.67	2.17
TRINITY_DN11367_c1_g1	0	0	0	1.49	0	0	0	0	1.6	1.53	1.58	0	0	0	0	0	0	0
TRINITY_DN11368_c0_g1	0.38	0	0.54	0	0	0.2	0.2	0	0.19	0	0	0	0.78	0	0.39	0.4	0.74	0.19
TRINITY_DN11369_c0_g1	0	0	0	0	0	0	0	0	0	0	0	0	0	0	0	0	0	0
TRINITY_DN1136_c0_g1	18.23	15.87	37.06	24.2	20.36	35.75	32.13	21.39	46.93	18.53	18.41	26.88	48.22	43.25	65.32	74.16	145.02	81.58
TRINITY_DN11370_c0_g1	0	0	0	1.36	0	0	0	0	0	0	6.82	0	0	0	0	1.14	0	0
TRINITY_DN11371_c0_g1	0	0.32	0.3	0	0	0.32	0	1.35	0	0.29	0	0	0	0	0.64	0	0.3	0
TRINITY_DN11372_c0_g1	0.56	0.34	1.09	0.76	0.12	0.35	0	0.12	0.12	0.82	0.91	0.94	1.06	0.25	0.36	0.47	1.01	0.35
TRINITY_DN11373_c0_g1	0.25	0.25	0.72	0	0	1.05	0	0	1.02	3.45	1.52	0.23	0	0.58	0	0.27	0.98	0
TRINITY_DN11373_c1_g1	0	0	0	0	0	0	0	0	0	2.85	0	0	0	0	0	1.91	0	0
TRINITY_DN11377_c0_g1	0	0.58	3.67	0	0	1.16	2.44	1.87	0.57	0.53	0	1.52	1.13	0.67	2.24	1.25	2.7	2.33
TRINITY_DN11378_c0_g1	0.58	0	0.52	0	0.59	0	0	0	0	0	0	0	0	1.34	0	0	0	0.58
TRINITY_DN11379_c0_g1	0	0	0	0.48	0	0	0	0	0	0	0	0.84	0	0	0	0.51	0.45	0
TRINITY_DN1137_c0_g1	0.66	1.65	1.6	3.49	1.41	1.84	2.45	3.31	3.73	0.75	0.94	1.08	0.8	1.43	0.86	0.87	0.93	0.6
TRINITY_DN1137_c0_g2	8.22	8.73	15.39	33.21	9.72	16.96	17.42	13.33	19.66	23.21	22.29	28.05	30.8	18.57	27.8	5.22	7.45	5.8
TRINITY_DN11383_c0_g1	2.19	0	9.34	9.53	2.14	0	0	2.43	0	0	2.05	0	0	0	0	0	0	0
TRINITY_DN11385_c0_g1	4.1	3.15	3.56	2.31	1.68	2.35	1.84	1.7	1.67	1.91	1.91	2.16	2.45	2.68	2.66	4.51	6.44	4.05
TRINITY_DN11387_c0_g1	62.32	57.63	78.99	82.27	68.29	71.11	66.44	56.97	67.04	50.7	60.57	68.87	79.97	43.69	70.06	36.42	51.24	29.33
TRINITY_DN11388_c0_g1	1.23	1.63	1.48	1.68	1.3	1.86	0.23	0.44	0.87	1.61	1.7	1.04	1.69	0.81	1.35	1.45	0.8	0.57
TRINITY_DN11388_c0_g2	0	0.52	0.82	0.28	0	0.14	0.48	0	0.28	1.43	0.28	0.47	0.14	0.77	1.14	0.29	0.25	0.55
TRINITY_DN11388_c0_g3	0	0	0	4.4	0	0	0	0	0	0	0	0	0	0	0	0	0	0
TRINITY_DN1138_c0_g1	15.66	16.66	23.69	38.41	24.52	27.78	18.47	19.94	18.97	13.55	15.81	17.07	21.45	16.85	23.09	14.3	18.13	15.77
TRINITY_DN11390_c0_g1	0	0	0	0	0	0	0	0	0	0	0.58	0.52	0.58	1.37	0	0	0	0
TRINITY_DN11394_c0_g1	0.22	0.43	0.28	0.33	0.38	0.15	0.15	0	0.37	0.78	0.44	0.4	1.06	0.08	0.46	0.38	0.63	0.68
TRINITY_DN11397_c0_g1	6.19	7.38	6.54	17.41	14.73	14.61	9.78	12.49	10.2	8.23	6.91	7.51	10.96	10.03	10.7	5	5.16	5.19
TRINITY_DN11398_c0_g1	48.1	53.43	65.86	59.49	50.35	56.75	49.46	44.46	49.15	57.38	69.16	79.7	69.52	54.54	71.92	53.01	63.98	57
TRINITY_DN11399_c0_g1	20.93	12.8	26.43	0	5.29	7.72	11.34	6.39	15.21	14.46	17.56	18.47	1.23	0	4.81	5.77	13.22	5.21
TRINITY_DN11399_c0_g2	1.7	1.04	1.03	2.46	1.99	2.59	0.75	1.88	1.89	0.98	0.99	0.76	3.23	1.99	3.18	1.9	2.25	2.18
TRINITY_DN1139_c0_g1	26.49	24.44	19.1	16.97	29.1	26.52	20.31	23.98	21.61	33.82	28.95	24.73	29.79	35.34	31.59	33.06	32.83	33.56
TRINITY_DN113_c0_g1	9	9.41	10.87	17.93	12.71	11.56	10.92	11.8	12.18	8.53	8.44	9.53	13.22	10.57	13.4	12.44	16.85	12.42
TRINITY_DN113_c1_g1	2.42	2.64	3.6	5.45	5.04	4.73	3.08	4.45	3.1	1.33	1.14	2.03	4.53	1.89	3.99	1.76	3.37	1.5
TRINITY_DN113_c2_g1	51.9	46.15	44.17	38.18	42.63	38.57	38.79	44.85	41.15	40	39.09	40.02	42.35	49.3	44.84	43.01	43.69	43.3
TRINITY_DN11400_c0_g1	1229.65	1178.84	997.21	542.92	530.67	483.86	677.73	604.56	623.16	863.75	839.47	746.02	327.41	482.62	310.54	632.66	479.36	420.73
TRINITY_DN11401_c0_g1	0	0	0	0	0.64	0	0	0	0	0	0	0	0	0.73	0.6	0	0.58	0
TRINITY_DN11407_c0_g1	0.33	0	0	0	0.23	0	0.23	0	0.34	0.1	0	0	0.23	0.25	0	1.28	1.76	0.81
TRINITY_DN11408_c0_g1	0	0	0	0	0	0	0	0	0	0.45	0	0	1.95	0.57	0.97	0	0.93	0.5
TRINITY_DN11409_c0_g1	1.79	1.79	2.98	2.02	1.55	1.56	0.26	1.37	0.7	1.03	0.51	0.9	0.98	0.59	1.57	0.81	0.69	0.37
TRINITY_DN11409_c0_g2	0.17	0.09	0.25	0	0.36	0.27	0.18	0.18	0	0.62	0.35	0.16	0.54	0.1	0.64	0.27	0	0.27
TRINITY_DN1140_c0_g1	30.52	32.17	28.29	29.8	31.57	27.28	26.66	32.33	28.42	12.24	10.29	11.04	15.49	14.42	14.14	19.19	16.08	18.73
TRINITY_DN11410_c0_g1	1.17	1.74	1.07	2.89	6.03	1.76	0	0.63	1.71	1.59	0.57	0	1.14	0.68	2.26	1.26	0	0.59
TRINITY_DN11413_c0_g1	0	0.1	0.19	0	0.2	0.2	0	0.2	0.1	0	0.29	0.09	0.5	0.11	0.2	0	0.1	0.2
TRINITY_DN11413_c0_g2	0	0	0.58	0	0	0	0.32	0	0	0	0	0.28	0.62	0	0.31	0.33	0	0
TRINITY_DN11413_c0_g3	0.17	0.1	0.24	0.91	0.13	0.1	0	0.05	0.15	0.02	0.1	0.07	0.16	0.03	0.11	0.15	0.1	0.08
TRINITY_DN11413_c0_g4	0	0.06	0.18	0.21	0	0.26	0.06	0.13	0.06	0.11	0.25	0	0	0.27	0	0.06	0.18	0.13
TRINITY_DN11418_c0_g1	283.55	304.68	413.56	514.81	354.22	431.34	298.25	365.08	345.63	553.49	630.7	723.27	805.36	615.43	783.54	542.63	704.21	554.8
TRINITY_DN11419_c0_g1	0.82	0.41	0	0.42	0	0	0	0	0	1.12	0	0	2.04	0.47	0.81	0	0	0
TRINITY_DN1141_c0_g1	24.25	24.73	27.25	55.3	40.05	40.05	30.67	36.79	34.07	32.02	30.3	32.61	40.46	35.27	39.84	25.73	28.31	28.17
TRINITY_DN11420_c0_g1	0	0	0	0.7	0.35	0.34	0	0	0	0	0	0.3	0	0.77	0	0	0	0
TRINITY_DN11423_c0_g1	0.13	0.46	0.26	1.34	0.41	0.62	0	0.28	0.2	0.59	0.2	0.55	1.51	0.37	1.4	0	0.85	0.48
TRINITY_DN11427_c0_g1	0.11	0.91	0.89	0.67	0.45	0.73	0.39	0.28	0.17	0.73	0.66	0.9	0.56	0.36	0.63	0.22	0.32	0.28
TRINITY_DN11429_c0_g2	0	0	0	0	0	0	0	0	0	0	0	0	0	0	0	0	0	0
TRINITY_DN1142_c0_g1	29	32.28	41.01	49.13	35.04	41.79	28.62	34.31	32.67	50.67	58.77	65.06	72.9	64.18	72.98	50.53	60.91	54.1
TRINITY_DN11430_c0_g1	0.13	0	0.12	0.28	0.13	0.39	0	0.54	0.26	0	0.13	0	0.13	0	0.13	0	0	0.26
TRINITY_DN11431_c0_g1	0	0.54	0.17	0.2	0.19	0	0.19	0	0	0	0	0.17	0.19	0.2	0.19	0.57	0.18	0.19
TRINITY_DN11431_c0_g2	0.24	0.3	0.36	0.56	0.58	0.32	0.31	0	0.13	0.33	0.31	0.23	0.45	0.21	0.46	0.19	0.86	0.64
TRINITY_DN11435_c0_g2	0.23	0.23	0.22	0.25	0	0.24	0	0	0.46	0	0.23	0	0.23	0.52	0	0	0.22	0.23
TRINITY_DN11436_c0_g1	0	0	0.51	0.56	0.58	0	0	1.21	0	1.02	0	0	0	0	0.54	0.6	1.57	0
TRINITY_DN11437_c0_g1	0.31	0.46	0.15	0.34	0	0.16	0.32	0.33	0.78	0	0.47	0	0.32	0	0.64	0	0.3	0.16
TRINITY_DN11439_c0_g2	0.28	0.14	0	0	0.29	0	0.14	0	0	0.89	0.28	0.13	0.44	0.32	0.15	0.15	0	0.15
TRINITY_DN1143_c0_g1	19.21	19.39	24.83	34.68	26.74	24.55	23.45	23.2	25.99	18.69	18.74	19.54	26.61	21.89	29.51	20.69	28.27	19.2
TRINITY_DN11440_c0_g1	59.39	58.65	74.09	99.25	67.39	76.02	55.53	62.83	59.84	59.86	66.43	78.73	79.18	56.29	78.47	48.91	71.77	53.34
TRINITY_DN11441_c0_g1	0	0	0	0	0	0	2.34	0	0	0	0	0.93	0	0	0	0	0	0
TRINITY_DN11443_c0_g1	0	0	0	2.57	2.91	0	0	3.38	0	0	0	0	0	0	0	0	0	0
TRINITY_DN11445_c0_g2	0	0	0	0.55	0	0	0	0.13	0	0.11	0.12	0	0.25	0	0.13	0	0.48	0
TRINITY_DN11447_c0_g1	0.61	0	0	0	0	0	1.92	0	0.59	0.55	0.59	0.53	0	0.7	0.59	0	1.69	0.61
TRINITY_DN11447_c0_g2	0.27	0.27	0.21	0.49	0.72	0.45	0.39	0.4	0.77	0.62	0.41	1.25	1.96	0.6	3.03	0.77	2.35	1.97
TRINITY_DN11449_c0_g1	0.08	0.24	0	1.01	0.43	0.26	0	0.26	0.08	0.07	0.17	0.08	0.09	0.28	0	0.17	0.81	0.08
TRINITY_DN11449_c0_g2	0.23	0.46	0	0.78	0.12	0.48	0.24	0.12	0.12	0	0.7	0.11	0.36	0.26	0.24	0.49	1.15	0.24
TRINITY_DN11449_c0_g3	0	0.45	0.22	1.15	0.6	0.24	0.23	0.36	0.12	0.1	1.27	0.21	0.47	0.77	0.24	0.36	1.02	0.24
TRINITY_DN11449_c0_g4	0	0	0	0	0	0	0.59	0.6	0	0	1.1	0	1.1	0.65	1.09	0	1.05	0
TRINITY_DN1144_c0_g1	4.92	4.06	6.01	12.72	9.83	9.86	5.26	7.22	5.97	2.31	3.65	4.22	8.57	3.46	7.61	3.34	4.49	4.19
TRINITY_DN11450_c0_g1	0	0	0	0	0	1.26	0	0	0	0	0	0	0	0	1.17	0	0	0
TRINITY_DN11450_c0_g2	29.94	28.2	26.31	42.77	42.3	40.26	30.27	31.21	31.91	56.73	44.42	39.68	65.44	73.06	58.88	54.84	44.88	51.38
TRINITY_DN11452_c0_g1	0	0	0	3.46	0	0.9	0	0	0.89	0.83	0	0	0	0	0	0	0.84	0
TRINITY_DN11453_c0_g1	0.32	0.94	0	0.33	0.65	0.32	0	0.34	0.63	0.86	0.31	0.57	0.95	0.36	1.27	0.33	0.3	0.64
TRINITY_DN11454_c0_g1	0	0	0	0	0	0	2.5	0.85	0.76	0	0	0	0	0	1.49	0	0	0
TRINITY_DN11456_c0_g1	0.75	0.49	1.05	0.92	0.85	1.12	0.73	1.27	0.87	0.16	0.14	0.08	0.09	0.45	0.1	0.33	0.22	0.33
TRINITY_DN11458_c0_g1	478.8	466.36	352.25	226.4	383.42	354.9	395.83	402.55	422.04	61.46	40.04	33.62	49.31	60.98	43.63	173.64	110.12	169.82
TRINITY_DN11459_c0_g1	0	0	1.36	0	0	0	0	0	0	1.44	0	0	0	0	0	0	4.25	1.55
TRINITY_DN1145_c0_g1	26.4	27.69	25.19	44.72	29.38	28.94	31.53	28.1	34.27	35.74	27.44	28.66	59.66	57.76	55.83	65.82	69.45	59.59
TRINITY_DN11460_c0_g1	0.8	1.19	0	0	0.83	1.03	0.62	0.64	1.01	0.36	0	0	0	0.45	0.21	0.42	0	0.21
TRINITY_DN11462_c0_g1	0	0	0	0	0	2.39	0	0	0	0	0	0	0	0	0	0	0	0
TRINITY_DN11462_c0_g2	0	0	0	0	0	1.38	0	0	0.67	0.63	0	0	0	1.6	1.32	0	0	0
TRINITY_DN11466_c0_g1	0	0	0.53	0.58	0	0	0	0	0	0	0	0	0	0	0	0	1.09	0.59
TRINITY_DN1146_c0_g1	19.01	18.08	15.8	34.21	25.93	23.85	23	24.36	20.25	14.53	17.95	15.77	18.47	15.67	15.48	24.68	23.24	27.62
TRINITY_DN1146_c1_g1	9.42	10.03	9.93	22.49	20.2	15.96	11.5	17.92	14.84	7.44	6.69	6.69	12.43	10.4	13.23	8.29	8.29	8.79
TRINITY_DN1146_c2_g1	11.8	13.22	14.06	22.87	20.4	16.49	12.82	15.06	15.5	12.28	10.72	12.57	17.55	15.54	18.55	9.72	11.43	12.58
TRINITY_DN1146_c3_g1	41.43	43.87	26.27	26.27	33.17	22.82	38.26	70.13	39.59	84.96	60.77	53.2	73.11	84.55	108.33	77.41	58.53	40.9
TRINITY_DN11475_c0_g1	0.43	0	0	1.31	0.44	0	0	0	0	0	0	0.76	0	0	0.42	0	0.4	0
TRINITY_DN11479_c0_g1	0.21	1.4	0.05	2.8	0.23	0.17	1.74	0.17	0.33	0.53	0.27	0.1	0.23	0.24	1.39	0.28	2.92	0.39
TRINITY_DN11479_c0_g4	0	0	0	1.2	0	1.29	1.42	0	0	0	0	0	0	0	1.2	0	0	0
TRINITY_DN11479_c0_g5	0.28	0	0	0.59	0	0	0	0	0.28	0	0	0.25	0.28	0.32	0	0.29	0.27	0
TRINITY_DN1147_c0_g1	1.9	3.12	3.81	8.49	3.93	5.71	6.3	6.92	6.76	2.72	3.74	3.86	6.75	4.25	6.72	12.04	12.7	10.9
TRINITY_DN11481_c0_g1	0	0	0	3.56	0	0.93	0	0	0	0	0	0	0	0	0	0	0	0
TRINITY_DN11484_c0_g1	0	0	0	0	0	0	0	0.24	0	0	0	0	0.46	0	0.46	0.95	0.44	0
TRINITY_DN11485_c0_g1	0.22	0.22	0	1.21	0.23	0	0	0	0	0	0.22	0	1.15	0	0.69	0.71	1.31	0
TRINITY_DN11486_c0_g1	0.3	0.2	0.1	1.37	0.32	0.42	0.1	0	0.21	0	0.41	0.09	0.21	0.34	0.32	0.32	0.81	0.21
TRINITY_DN1148_c0_g1	562.92	605.15	677.13	237.17	346.7	295.41	366.8	327.78	398.43	842.86	1016.3	1195.53	644.16	679.48	642.99	573.6	611.09	610.07
TRINITY_DN11490_c0_g1	106.33	96.41	114.61	146.22	68.77	79.82	98.06	125.02	110.03	87.29	82.93	101.38	88	70.05	85.08	86.24	113.44	85.35
TRINITY_DN11492_c0_g1	0	0	0	0.6	0	0	0	0	0	0	0	0	0.19	0.21	0.19	0.19	0	0
TRINITY_DN11493_c0_g1	6.72	6.47	6.63	12.12	8.44	11.21	9.89	8.13	8.89	9.49	7.99	9.12	17.74	14.8	17.14	14.6	17.56	18.68
TRINITY_DN11493_c1_g1	0	0	0.36	0	0.41	2	1.64	1.27	2.73	0.36	0	1.05	5.5	3.17	3.91	5.46	2.61	4.39
TRINITY_DN11496_c0_g1	0	0	0.26	0	0	0	0	0	0.28	0.75	0	0.25	0	0.32	0	0	0.53	0.28
TRINITY_DN11497_c0_g2	0.32	0.21	0.16	1.4	0.62	0.33	0.44	0.39	0.44	0.29	0.32	0.25	0.28	0.42	0.17	0.5	1.01	0.22
TRINITY_DN11497_c0_g3	0	0	0	2.52	0	0	0	0	0	0	0	0	0	0	0	0	0	0
TRINITY_DN11497_c0_g4	0	0.31	0.29	0	0	0	0.64	0.33	0.31	0.28	0	0	0.31	0	0	0	0.59	0
TRINITY_DN11497_c0_g5	0.43	0.36	0	1.63	0.15	0.23	0.3	0.31	0.45	0.06	0.15	0.13	0.08	0.08	0.15	0.15	0.86	0.08
TRINITY_DN11498_c0_g1	0	0	0	0	0	0	0	0	0	0	0	0	0	0	0	0	1.99	1.08
TRINITY_DN11498_c0_g2	0	0	0	0	0	0	0	0	0.62	0	0	0	0	0	0.61	0	0	0
TRINITY_DN11498_c0_g3	0	0	0.37	0	0.83	0	0	0	0.4	0.73	0	0	0	0	0	0	0.38	0.41
TRINITY_DN11498_c0_g4	0	0	0	0	0	0	0	0	0.4	0.74	0	0	0	0.47	0	0	0.38	0
TRINITY_DN1149_c0_g1	14.37	16.3	20.26	42.34	31.47	34.03	11.81	16.14	15.44	16.29	19.79	21.91	32.63	30.67	38.09	11.16	15.09	10.52
TRINITY_DN114_c0_g1	23.43	21.68	19.64	43.74	37.33	34.38	25.47	34.85	26.51	17	15.75	17.23	25.18	17.31	23.74	14.37	18.59	16.75
TRINITY_DN11500_c0_g1	0	0	0.18	1	0	0	0.19	0	0.19	0	0	0.17	0	0.42	0	0.19	0.18	0.19
TRINITY_DN11504_c0_g1	0	0	0	0	0	0	0	0	0	0	0	0	0	0	0	0	0	0
TRINITY_DN11504_c0_g2	0	0	0	0.59	0.62	0.6	0	0	0	0	0	0	0.59	0	0	0	0	0
TRINITY_DN11504_c0_g3	0	0	0	0	0	0.71	0	1.55	0	0	0	0	0	0	0	0	0	0
TRINITY_DN11504_c0_g4	0	0	0	0.84	0	0	0	0	0	0	0	0	0	0	0.81	0	0.51	0
TRINITY_DN11507_c0_g1	0.2	0	0	0	0.11	0	0.31	0.21	0	0	0.2	0	0.52	0.23	0.85	0.21	0.4	0.62
TRINITY_DN11507_c0_g2	0	0	0	0	0	0	0	0	0	0	0	0	0	0	0	0	4.39	0
TRINITY_DN11507_c0_g4	0.68	0.5	0.97	1.63	0.72	1.17	0.32	0.46	0.7	0.73	0.57	0.93	1.11	0.84	1.19	1.17	1.93	1.36
TRINITY_DN11507_c0_g6	0	0	0	0	0	0	0	0	0	0	0	0	0	0	0	0	0	0
TRINITY_DN11508_c0_g1	0.12	0.12	0.12	0	0	0	0.12	0	0.25	0.11	0	0.34	0.13	0.14	0	0.25	0.12	0.25
TRINITY_DN11508_c0_g2	0	0	0	0.79	0.15	0	0.15	0	0	0.26	0	0	0.32	0	0.3	0	0	0
TRINITY_DN1150_c0_g1	14.91	14.74	18.82	43.59	26.57	25.98	14.42	15.6	16.31	14.71	17.55	22.41	27.91	19.88	31.18	14.03	18.29	13.94
TRINITY_DN1150_c1_g1	17.3	21.44	22.91	55.8	40.72	31.64	49.48	58.11	56.78	28.46	21.18	21.67	50.72	46.46	47.92	34.8	40.55	39.76
TRINITY_DN11515_c0_g1	0.32	0	0	1	0	0.33	0.33	0	0	0	0.32	0	0	0	0	0	0.31	0
TRINITY_DN11517_c0_g1	0.18	0	0.17	0.2	0	0	0.37	0.38	0.18	0.49	0.36	0	0	0	0.19	0.19	0.7	0
TRINITY_DN1151_c0_g1	7.12	8.41	7.89	9.55	7.86	5.78	4.43	5.07	5.08	6.45	5.69	6.28	5.82	5.72	5.43	7.37	8.31	5.92
TRINITY_DN1151_c0_g2	0	0	0	0.34	0.34	0	0	0	0.33	0.59	0	0.29	0	0.38	1.32	0	0	0.33
TRINITY_DN1151_c0_g3	0.75	2.7	1.16	2.16	2.99	1.09	1.09	1.6	1.99	0.81	0.76	0.14	0.78	0.51	0.47	1.74	0.89	1.4
TRINITY_DN11520_c0_g1	4.24	4.02	5.21	17.6	13.47	13.05	6.48	9.05	7.95	6.59	5.61	5.96	15.04	8.41	13.09	7.3	7.95	6.84
TRINITY_DN11521_c0_g1	0.17	0.17	0	0.75	0.18	0	0	0.18	0	0.15	0.17	0	0	0.58	0.71	0	0.33	0
TRINITY_DN11521_c0_g2	0	0	0	0	1.76	0	0	0	0	0	0	0	0	2.07	0	0	0	1.75
TRINITY_DN11526_c0_g1	0.07	0.39	0.39	0.95	0.49	0.34	0.66	0.68	0.33	0.39	0.62	0.4	0.68	0.64	0.92	2.89	4.29	2.18
TRINITY_DN11526_c0_g2	0	0	0	3.24	0	0	0	0	0	0	0	0	0	0	0	0	0.78	0
TRINITY_DN11527_c0_g2	0.32	0	0.59	0	0.65	0.97	0	0	0	0	0.31	0	0	0	0	0.33	0	0
TRINITY_DN1152_c0_g1	147.99	180.73	136.46	58.97	91.72	70.62	49.01	46.15	53.44	80.48	84.76	74.21	35.24	54.15	39.08	65.55	65.29	56.8
TRINITY_DN11536_c0_g1	0.69	0	0.32	0.36	0	0	0	0.37	0	0	0.34	0.31	0.34	0.39	0.69	0	0.33	0
TRINITY_DN11536_c0_g2	0.33	0.33	0.16	0.55	0.35	0.17	0	0.18	0.34	0	0.33	0.15	0	0.19	0	0	0.33	0.17
TRINITY_DN11537_c0_g2	0.16	0.08	0.08	1.73	0.34	0	0.17	0.26	0	0.15	0	0.08	0.17	0.09	0.09	0.17	0.64	0.08
TRINITY_DN1153_c0_g1	29.65	32.3	39.16	44.45	37.22	37.72	24.49	27.8	26.79	29.64	29.54	30.69	30.02	25.54	32.06	17.24	18.4	16.41
TRINITY_DN1153_c1_g1	4.67	4.54	1.68	3.86	9.13	7.1	4	5.26	2.73	2.3	2.43	0.74	2.22	4.84	2.1	3.66	1.32	4.57
TRINITY_DN1153_c2_g1	3.58	4.39	4.86	4.52	5.56	4.38	4.72	3.75	4.78	3.79	3.6	4.04	2.76	4.2	4.8	6.75	6.57	6.64
TRINITY_DN11540_c0_g1	0.46	0	0.11	0.77	0.48	0.12	0.12	0	0	0	0.46	0	0.12	0.13	0.12	0.12	1.13	0.24
TRINITY_DN11541_c0_g1	0	0	0	0	0	0	0	0	0	0	0	0	0	0	0	0	0	0
TRINITY_DN11542_c0_g1	0.61	0.61	0	0	0	0.31	0	0.33	0	0.28	0	0.55	0	0.35	0	0	0.59	0
TRINITY_DN11544_c0_g1	2440.23	2730.84	2825.96	2918.79	2479.19	3228.32	1859.17	2145.25	1964.68	3259.71	3576.08	3739.79	3796.52	3082.22	3439.12	2633.35	3203.9	2696.9
TRINITY_DN11546_c0_g1	0	0	0.65	0.7	0.74	0	0.76	0.78	0.7	0.66	0	0	0	3.35	1.38	0.78	0	0
TRINITY_DN11547_c0_g1	0	0	0	0	0	0	0	0	0	0	0	0	0.55	0	0.54	3.59	0	2.24
TRINITY_DN1154_c0_g1	11.99	12.72	13.07	19.24	17.3	14.16	10.24	12.24	10.4	8.52	8.96	10.1	11.86	10.03	12.76	6.7	8.52	7.11
TRINITY_DN11555_c0_g1	1.45	1.32	1.78	4.11	4.99	4.68	2.04	1.97	0.68	0.6	0.8	1.34	1.23	0.75	1.39	1.39	1.31	0.68
TRINITY_DN11556_c0_g1	0	0	0.5	0	0	0	0	0	0.54	0	0.27	0	0	0	0	0.85	0	0.55
TRINITY_DN11557_c0_g1	0	0.25	0	0.14	0.27	0.27	0.13	0.14	0	0.12	0	0.12	0	0.14	0.13	0.13	0.38	0
TRINITY_DN11558_c0_g1	0	0.23	0	0	0.24	0	0	0.49	0	0.62	0.23	0	0.23	0.26	0.47	0.48	0.22	0
TRINITY_DN11559_c0_g1	0	0	0	1.18	0.39	0.39	0	0	0	0	0	0	0	0.87	0	0	0	0
TRINITY_DN1155_c0_g1	7.28	7.7	7.93	13.91	10.52	10.13	10.49	11.85	11.45	11.05	10.48	10.37	13.29	13.49	12.39	13.17	13.44	14.54
TRINITY_DN11560_c0_g1	0	0.97	0	0	0	0	0	0	0	0	0	0	0	0	0	0	0	0
TRINITY_DN11564_c0_g1	0	0	0	0	0	0	0	0	0	0	4	0	0	5.05	0	0	3.88	0
TRINITY_DN1156_c0_g1	9.9	11.4	13.53	17.46	9.96	7.65	12.09	12.12	15.16	8.4	8.5	9.82	11.73	8.4	12.11	10.76	15.37	10.93
TRINITY_DN11571_c0_g2	0	0	0	0	1.68	0	0	1.87	0	0	0	0	0	0	0	0	4.56	0
TRINITY_DN11573_c0_g1	0	0	0	0	0	0	0	0	0	0	0	0	2.04	0	0	2.5	0	0
TRINITY_DN11573_c0_g2	0	0	0	0.59	0	0	0	0.64	0.58	0.54	0	0	0	0	0	0	0.55	0
TRINITY_DN11574_c0_g1	0	0	0.4	0	0	0.44	0	0.47	0	0	1.28	0	0	0.5	0	0.93	2.05	0.44
TRINITY_DN11576_c0_g1	0	0	0	0	0	0	0	0	0	0	0	0	2.88	0	0	0	5.8	12.84
TRINITY_DN1157_c0_g1	68.41	71.87	90.54	83.73	65.6	83.44	81.5	79.74	83.32	95.05	103.03	107.12	113.01	94.06	110.95	54.26	68.69	58.64
TRINITY_DN1158_c0_g1	26.9	26.09	30.63	32.82	24.89	24.57	20.75	23.06	25.37	14.38	16.96	17.6	20.45	15.44	20.78	17.6	19.89	16.14
TRINITY_DN11591_c0_g1	0	0.73	0	0	0	0	0	0	0.72	0	0	0	0	0	0	0	0	0
TRINITY_DN11593_c0_g1	0	0	0	7.4	0	0	0	0	0	0	0	0	0	0	3.69	0	0	0
TRINITY_DN1159_c0_g1	153.08	180.19	225.88	180.94	123.78	129.84	116.72	110.92	111.15	111.57	122.71	151.82	148.56	97.72	149.68	84.97	139.27	92.22
TRINITY_DN1159_c0_g2	29.17	36.33	58.49	70.52	28.3	42.82	17.42	26.62	27.77	21.72	29.59	23.79	28.41	21.62	43.48	11.76	40.09	10.41
TRINITY_DN1159_c1_g1	0	2.69	6.99	0	2.66	0	0	3.07	0	0	7.67	2.24	7.35	0	2.37	3.05	9.78	2.7
TRINITY_DN115_c0_g1	89.69	118.1	132.43	57.6	122.06	140.27	24.74	24.4	14.34	101.26	125.07	112.27	51.21	59.04	56.19	24.57	21.64	31.08
TRINITY_DN11600_c0_g1	0	0	0	1.83	1.97	0	0	0	0	0	0.94	0	0.93	1.14	0	0	0	0
TRINITY_DN11600_c0_g2	0	0	0.68	0	0	0	0	0	0	0	0.74	0	0	0	0	0	0.7	0
TRINITY_DN11600_c0_g3	0.23	0.18	0.17	0.54	0.31	0	0	0.19	0.06	0	0.06	0.33	0	0.13	0	0.06	0.47	0.06
TRINITY_DN11600_c0_g4	0.15	0	0.29	0.33	0	0	0	0	0.15	0.14	0.15	0.14	0	0	0.32	0	0.15	0.16
TRINITY_DN11600_c0_g5	0	0	0	0	2.78	0	0	0	0	0	0	0	1.29	0	0	0	0	0
TRINITY_DN11602_c0_g1	16.95	17.05	21.72	19.83	10.99	12.63	18.26	17.38	22.87	14.29	14	15.74	13.37	13.53	12.77	22.14	22.78	21.49
TRINITY_DN11603_c0_g1	0	0	0	1.12	0	0	0	0	0	0	0	0.16	0	0.19	0	0.18	0.67	0
TRINITY_DN11605_c0_g1	0	0	0.21	0.48	0	0.23	0.46	0	0	0	0.22	0	0	0	0	0.24	0.22	0
TRINITY_DN11609_c0_g1	0	0	0	0	0.38	0	0	0	0	0.34	0	0	0	0	0	0	0.71	0
TRINITY_DN1160_c0_g1	21.51	19.62	24.04	21.7	18.86	20.93	21.52	25.47	22.69	13.33	13.08	14.48	18.6	15.07	20.33	21.23	24.23	22.26
TRINITY_DN11616_c0_g1	0.85	0	0.26	0.6	0	0	0.29	0.6	0	0	0.56	0	0	0.32	0.86	0.3	0	0
TRINITY_DN11616_c1_g1	1.13	0.87	0.51	1.18	0.74	0.37	0.27	0.37	0.09	0.16	0.89	0.49	1.09	0.49	0.83	0.73	0.87	0.64
TRINITY_DN11619_c0_g2	0.18	0.13	0.09	0.77	0.05	0.05	0.23	0.24	0.05	0.04	0.09	0.13	0	0.1	0	0.09	0.09	0.09
TRINITY_DN11621_c0_g1	0	0	0	0	0.76	0	0	0	0.72	0	0	0	0	0	0	0	0.68	0
TRINITY_DN11622_c0_g1	0	0	0	0	0	0	0	0	0	0	12.11	0	0	0	0	0	0	0
TRINITY_DN11623_c0_g1	4.52	4.41	7.63	0	0	0	0	5.17	0	0	0	0	7.89	0	0	0	0	0
TRINITY_DN11628_c0_g1	0.6	0	0	0.59	0.61	0.6	0	0	0	2.18	1.16	0	1.75	0	0.58	3.22	0.56	0.6
TRINITY_DN1162_c0_g1	183.51	142.72	114.21	112.42	217.25	154.2	222.16	252.6	268.55	211.34	168.41	139.76	244.41	233.09	248.33	176.7	157.24	162.88
TRINITY_DN11636_c0_g1	3	0	0	0	0	0	0	0	1.43	0	0	0	0	0	0	0	0	0
TRINITY_DN11638_c0_g1	2.47	0	4.2	0	0	0	2.7	0	0	2.25	0	0	6.64	0	2.14	0	0	4.85
TRINITY_DN11645_c0_g1	1.46	0	0	0.7	0	0	3.08	0	0	0	0	0	0	0	0	0	0	0
TRINITY_DN11645_c0_g2	0.4	0	0.73	0.41	0	0.4	0	0.43	0.39	0.72	0	0	0.4	0	0.4	0	0	0
TRINITY_DN11648_c0_g1	0	0	0	0	0.13	0.13	0	0.13	0	0	0	0.22	0.25	0	0.25	0.25	0.6	0.38
TRINITY_DN11648_c0_g3	0	0	0	1.6	3.57	0	0	0	0	0	0	0	0	0	0	0	0	0
TRINITY_DN11648_c0_g4	0.82	0	0	1.56	0.83	0	0.87	0	0	0	0	0	0.78	0	0	0	0.75	0
TRINITY_DN1164_c0_g1	7.68	6.72	4.69	10.02	14.39	11.73	9.21	13.01	9.47	4.3	3.82	3.28	7.84	7.02	7.87	5.99	5.43	6.62
TRINITY_DN11650_c0_g1	0	0.8	0	0.77	0	0	0	0	0	0.74	0	0	0	0	0	0	0	0
TRINITY_DN11650_c0_g2	0.75	0	0	0	0	0	2.36	0	0	0	0	0	0	0	0	0.8	0	0
TRINITY_DN11652_c0_g1	0	0	0	0	0	0	0	0	0	0	0	0	0	0	1.03	0	0	1.11
TRINITY_DN11654_c0_g1	0	0	0	0	0	0	0	0	0	0	0	0	0	0	0	0	0	0
TRINITY_DN11659_c0_g2	0	0	0.76	0	0	0	0	0	0	0	0.4	0.73	0	0	0.41	0.44	0	0.83
TRINITY_DN1165_c0_g1	48.62	47.09	49.97	66.71	52.15	53.06	45.92	51.43	49.35	39.13	36.64	34.6	35.19	35.99	38.41	35.15	36.94	33.79
TRINITY_DN11662_c0_g1	0.1	0	0.1	0	0.11	1.27	0.1	0.22	0	0.09	0.31	0.09	0.21	0.23	0	0.11	0.2	0.42
TRINITY_DN1166_c0_g1	46.59	53.92	58.8	48.76	29.58	35.31	40.75	41.29	44.77	20.84	22.46	23.43	29.9	23.46	30.66	49.23	69.83	48.7
TRINITY_DN11672_c0_g1	0.09	0.13	0.17	0.84	0.64	0.09	0.31	0	0.13	0.19	0.26	0.04	0.18	0.05	0.23	0.09	0.04	0.09
TRINITY_DN11672_c0_g2	0	0	0	0	0	0.59	0	0	0	0.54	0.57	0.51	0.57	0	0	0	0.55	0
TRINITY_DN1167_c0_g1	11.75	13.19	14.94	28.25	21.89	21.52	15.57	21.23	19.21	18.52	21.19	22.84	26.1	23.2	26.87	19.39	23.95	23.28
TRINITY_DN11681_c0_g1	0.2	0	0.19	0.64	0	0.2	0.2	0	0.2	0	0	0	0	0.45	0.2	0.21	0.19	0
TRINITY_DN11682_c0_g1	0	0.17	0.49	0.19	0	0.18	0	0	0.09	0	0	0.31	0.35	0.47	0.62	0.09	0.17	0.35
TRINITY_DN11688_c0_g1	0	0.9	0.8	0	0	0	0.96	0	0	0	0.87	0	0.86	0	0	0.98	0.83	1.8
TRINITY_DN1168_c0_g1	12.36	12.4	11.62	15.53	15.47	13.46	11.02	11.63	11.28	20.52	19.19	18.08	17.5	18.08	20.2	14.54	14	15.72
TRINITY_DN11692_c0_g1	0	0	0	0.35	0.35	0	0	0	0	0.31	0	0.3	0	0	0.34	0.36	0.65	0.35
TRINITY_DN11693_c0_g1	0	0	0.25	0.28	0	0	0	0	0	0.24	0	0	1.33	0	0.27	0.28	0.76	1.07
TRINITY_DN11694_c0_g1	0	0	0	0	0	0	0.57	0	0.53	0.49	0	0.47	0.53	0	0	0	0	0
TRINITY_DN11695_c0_g1	0.24	0	0	0	0.25	0.24	0	0	0	0	0	0.21	0.24	0.27	0	0.25	0	0
TRINITY_DN11695_c0_g2	0	0	0	0	0	0.72	0	0	0	0	0.7	0	0	0	1.38	0.78	0	0
TRINITY_DN11695_c0_g3	0	0	0	0	0	0	0	0	0	0	0	0	0	5.89	0	0	0	0
TRINITY_DN11699_c0_g1	0.49	0.73	0.92	0.79	0.76	0.5	0.51	0.52	0.49	0.22	1.22	0.44	0.5	1.39	1.25	1.55	0.47	0.5
TRINITY_DN1169_c0_g1	78.51	77.37	92.25	103.92	96.79	92.57	73.99	81.51	84.38	68.12	76.6	77.14	85.91	70.78	88.9	60.26	75.71	63.54
TRINITY_DN116_c0_g1	18.37	16.93	16.85	15.91	19.61	19.53	14.71	13.99	13.56	30.45	21.48	26.94	31.61	35	27.55	13.55	15.25	15.43
TRINITY_DN116_c0_g2	7.24	5.69	6.8	29.45	17.28	21.4	9.21	15.14	10.97	5.2	5.7	9.17	22.01	12.24	19.05	8.53	11.74	9.07
TRINITY_DN116_c0_g3	73.36	68.72	58.18	62.92	66.6	64.6	64.19	70.86	72.4	62.46	59.6	63.29	57.96	49.18	59.92	49.06	59.02	50.52
TRINITY_DN116_c1_g1	65.44	73.72	56.96	38.96	73.76	61.2	101.31	99.47	93.08	28.1	24.83	18.12	25.42	38.65	25.18	95.32	52.53	101.83
TRINITY_DN11706_c0_g1	22	25.31	28.41	43.11	30.18	41.49	38.19	31.84	39.3	47.51	46.7	46.81	48.65	49.13	53.69	20.83	25.98	23.49
TRINITY_DN1170_c0_g1	53.43	50.15	46.66	58.99	54.12	61.52	70.92	73.31	72.03	65.43	53.84	50.18	70.08	70.16	65.83	69.87	61.79	62.72
TRINITY_DN11711_c0_g2	0.41	0	0	0	0	1.23	0	0	0	0	0	0	1.21	0.93	0.8	1.3	0.38	0
TRINITY_DN11713_c0_g1	0	0	0	0.33	0	0	0.33	0	0.31	0.86	0.31	0	0	0	0.32	0	0	0
TRINITY_DN11713_c0_g2	0	0	0	0.56	0	0.56	0	0.6	0	1.02	0	0	0.55	0	0.54	0	0	0.56
TRINITY_DN1171_c0_g1	17.67	14.32	16.69	10.59	13.28	11.53	33.67	28.44	32.26	16.09	16.99	15.31	22.61	22.57	19.61	67	54.66	64.5
TRINITY_DN11720_c0_g1	0	0	0	0	0	0.76	0	0	0.25	0	0	0	0.5	0	0.51	0.26	0	0
TRINITY_DN11724_c0_g1	0.81	0	1.38	0	1.64	1.61	3.44	0.88	0.79	0	0	0	0	1.87	0	0	0.74	0
TRINITY_DN1172_c0_g1	43.34	47.29	60.15	59.22	55.39	48.44	37.86	39.03	42.19	23.2	23.54	23.55	43.06	41.89	43.23	49.43	52.67	47.05
TRINITY_DN11730_c0_g1	1863.6	1764.64	2403.54	3041.8	1754.05	1988.58	1252.83	1403.87	1360.74	1693.74	2089.67	2219.86	2259.92	1582.05	1999.08	1359.63	1794.34	1278.61
TRINITY_DN11732_c1_g1	1832.46	2079.54	2340.33	1482.78	1061.27	1420.09	3448.13	1174.67	1052.78	2025.79	2863.3	2323.58	2249.43	1827.62	2770.83	1396.52	2258.53	1558.9
TRINITY_DN11734_c0_g1	4.62	0	2.65	0	0	2.98	8.34	5.06	13.22	0	4.35	8.97	2.83	7.16	4.15	1.68	0	0
TRINITY_DN11735_c0_g1	2.89	0	4.68	0.57	0	2.31	0.6	1.24	2.2	3	0.56	0.46	5.62	1.27	0	3.09	8.03	3.46
TRINITY_DN11738_c0_g1	0.18	0	0.17	0.97	0.19	0	0	0	0	0	0	0.16	0.18	0.2	0.18	0.19	0.7	0.18
TRINITY_DN1173_c0_g1	12.06	16.58	19.6	41.48	25.38	26.3	27.29	24.72	30.37	18.71	19.98	25.11	48.3	28.98	51.25	33.59	49.03	35.79
TRINITY_DN1173_c0_g2	0	0	2.14	0	4.89	0	0	0	4.79	0	2.34	0	0	5.86	4.36	11.13	13.66	0
TRINITY_DN11742_c0_g1	0.54	0.33	0.32	0.75	0.46	1.09	0.06	0.17	0.51	0.39	0.17	0.41	0.17	0.43	0.29	0.46	0.16	0.34
TRINITY_DN11743_c0_g1	0	0	0	0	0	0	0	0	0	1.16	0	0	0.62	0	1.23	0	0	0
TRINITY_DN11744_c0_g1	0	0	0	0	0	0	0	0.66	0.6	0	0	0	2.39	0	0.59	0	0.57	0.61
TRINITY_DN11745_c0_g1	0	0	0.24	0.27	0	0	0.26	0	0.25	0	0.25	0	0.51	0	0.26	0	1.96	0.78
TRINITY_DN11746_c0_g1	0.46	0.59	0	0.74	0.48	0.95	0.24	0	0.93	0.21	0.69	0.63	0.4	1.57	0.94	1.06	1.22	0.82
TRINITY_DN11747_c0_g1	0.27	0.55	0.13	0.46	1.44	0.29	0.14	0.15	0.14	0.37	0.14	0.51	0.28	0.62	0.29	0.29	0.14	0.28
TRINITY_DN11748_c0_g1	0	0	0.87	0	0	0	0	0	0	0.9	4.73	0	0	2.3	0	0	0	0
TRINITY_DN11748_c0_g2	0	0	0	0	0	0	0	0	0	0	0	0	0	0	0	0	0	0
TRINITY_DN1174_c0_g1	6.71	8.43	10.88	21.69	15.2	14.56	11.52	12.97	15.17	6.85	8.5	8.47	11.49	6.92	13.69	9.85	13.7	12.88
TRINITY_DN11751_c0_g1	0	0	0	0	0	0	0	0	0	0	0	0	0	0	0	0	0	0
TRINITY_DN11752_c0_g1	0	0.46	0.43	0.47	0	0.94	0	0	0.46	0	0	0.41	0	1.07	0	0.5	0.44	0.47
TRINITY_DN11754_c0_g1	0	0	0	0	1.21	0.79	0	0	0	0	0	0	0.39	0	0	0	0	0
TRINITY_DN11755_c0_g1	6.37	8.9	8.12	16.8	13.51	10.21	6.6	8.17	8.73	7.82	7.4	8.6	8.91	8.9	11.68	9.44	8.99	8.99
TRINITY_DN11757_c0_g1	1.19	1.52	0.53	3.17	2.52	2.27	2.92	2.31	2.79	0.69	0.99	1.11	2.15	0.86	2.53	1.37	1.84	2.6
TRINITY_DN1175_c0_g1	10.31	11.82	13.97	28.27	21.26	21.96	20.52	22.32	25.08	15.65	14.84	17.3	24.79	19.59	23.4	23.4	22.64	23.64
TRINITY_DN11760_c0_g1	0	0.44	0	0.45	0	1.35	0	0	0	0	0	0	0	0	0	0	0	0
TRINITY_DN11763_c0_g2	0	0.15	0.14	0.5	0.16	0	0	0.48	0	0.14	0.3	0	0	0.34	0	0	0.15	0
TRINITY_DN11768_c0_g1	0	0	0	0	1.46	0	0	1.01	0	0	0	0	0	0.54	0.93	0	0.89	1.91
TRINITY_DN11768_c0_g2	0	0.33	0.31	0	0	0.34	0.17	0.17	0.5	0.15	0.16	0	0	0.19	0.17	0.35	0.64	0.17
TRINITY_DN1176_c0_g1	9.84	7.82	10.87	15.67	6.19	6.5	7.6	7.88	9.35	5.19	5.4	6.14	4.77	3.75	5.88	4.96	7.79	5.14
TRINITY_DN11770_c0_g1	0.19	0.25	0.68	0.72	0.33	0.26	0	0.33	0.06	0.62	0.26	0.41	0.79	0.21	0.67	0.46	0.69	0.33
TRINITY_DN11772_c0_g1	0	0	0.12	0.07	0	0.07	0.13	0.13	0.45	0.17	0.32	0.18	0.53	0.42	0.6	0.72	1.07	0.85
TRINITY_DN11772_c0_g2	0.23	0	0.4	0.67	0.25	0.43	0.48	0.93	0.67	1.27	1.07	0.88	1.53	1.84	2.25	1.29	1.41	1.22
TRINITY_DN11773_c0_g1	0	0	0	0.91	2.79	0.46	0	0	0	0	0	0	0	0	0	0	0	0
TRINITY_DN11773_c0_g2	0	0.04	0.15	2.97	1.36	0.76	0.12	0.2	0.08	0.24	0.08	0.11	0.52	0.43	0.16	0.04	0.04	0.08
TRINITY_DN11773_c0_g3	0	0	0	1.18	1.45	1.43	0	0	0	0	0	0	0.28	0	0	0	0.27	0
TRINITY_DN11774_c0_g1	0	0	0.31	0	0	0	0.69	0.36	0.99	0	0.66	0	0	0	0.67	0.71	0.64	0.68
TRINITY_DN11775_c0_g1	0	0	0	0.68	1.42	0	0	0	0	0.63	0	1.21	0	0	0.67	0.75	0.64	0
TRINITY_DN11776_c0_g1	0	0	0	0	0	1.02	0.69	0	0	0	0	0	0	0	0.33	0.35	0.32	0.68
TRINITY_DN11777_c0_g1	1.5	0	0	4.07	0	0	1.24	0	1.26	0	1.25	1.12	0.63	0.75	1.44	0	1.84	0.65
TRINITY_DN11779_c0_g1	0	0	0	0	0	0	0	0	4.25	0	0	0	23.19	0	0	10.03	15.88	4.41
TRINITY_DN1177_c0_g1	145.15	147.85	105.3	91.16	186.46	155.59	152.62	147.92	127.46	109.68	87.05	86.85	101.3	127.59	98.94	74.32	56.86	77.61
TRINITY_DN11782_c0_g1	0.5	0	0.83	0.73	0.91	0.17	0	0.46	0.44	0.65	0.39	0.92	1.24	1.12	0.52	1.06	1.64	0.35
TRINITY_DN11784_c0_g1	0	0	0	0.37	1.12	0.74	0	0.39	0	0	0	0.32	0	0.42	0	0	0	0.37
TRINITY_DN11785_c0_g1	0.28	0	0.26	0.59	0	0	0	0	0	0.5	0.55	0	0	0	0	0	0.27	0
TRINITY_DN11785_c0_g2	0	1.08	0	1.63	0.56	0	0	0.59	0	0	0	0	0.53	0.63	0.53	0	0.51	0
TRINITY_DN11787_c0_g1	0	1.55	0	0	0	3.87	0.82	0	0	0	1.5	0	1.5	0.9	0	0	0	0
TRINITY_DN11789_c0_g1	2.03	3	0	0	0	0	0	0	0	0	0	0	0	0	0	0	0	0
TRINITY_DN1178_c0_g1	11.18	9.15	11.94	12.49	12.14	12.61	12.09	13.27	13.83	10.51	10.69	11.33	14.91	13.17	14.64	10.7	10.7	12.86
TRINITY_DN11790_c0_g1	0.7	0	0	0.39	0	0.18	0.18	0.56	0.18	0.32	0	0.16	0	0.6	0.18	0	0.69	0.18
TRINITY_DN11792_c0_g1	0	0	0	0	0	0.55	0	0	0	0.24	0	0.24	0.27	0	0	0	0	0.28
TRINITY_DN11792_c0_g2	0	0	0	0	0	0	0	0	1.6	0	0	0	2.14	0	0	0	1.02	0.55
TRINITY_DN11798_c0_g1	0	0	0	1.8	0	0.94	0	0	0	0	0	0	0	0	0	0	0	0
TRINITY_DN11799_c0_g1	0	5.94	0	1.77	0	0	0	0	0	0	0	0	1.83	2.35	0	0	0	0
TRINITY_DN1179_c0_g1	1.44	2.3	2.55	6.55	2.41	2.13	3.96	4.34	5.57	1.29	1.32	1.08	1.98	1.71	1.73	3.69	4.18	4.25
TRINITY_DN117_c0_g1	13.55	16.88	14.65	27.56	17.98	21.8	13.7	15.02	16.81	45.41	53.46	50.26	27.06	40.47	28.51	15.77	13.44	16.43
TRINITY_DN11804_c0_g1	0.28	0	0	0.59	0.29	0	0	0.3	0	0	0	0.25	0	0	0.28	0	0.27	0.57
TRINITY_DN11804_c0_g2	0	0	0	1.64	0.31	0	0	0	0	0	0.15	0	0.15	0	0	0	0	0.15
TRINITY_DN11805_c0_g1	0.23	0	0	2.77	0	0.48	0.49	0.25	0.24	0.21	0	0.21	0.24	0.8	0	0	0.68	0
TRINITY_DN11808_c0_g1	0	0.71	0.64	1.39	2.19	0	0	0	0	0.65	0	0	0.69	0.83	0	0	0	0.72
TRINITY_DN1180_c0_g1	4.76	1.62	4.07	27.33	30.13	30.92	30.1	27.34	30.86	7.57	5.74	7.24	18.27	14.47	20.14	39.48	43.3	36.24
TRINITY_DN11817_c0_g1	1.68	0	0	0.26	0.5	0.49	0	0.25	0.24	0.22	0	0	0.24	0.27	0.24	2.78	0.69	2.21
TRINITY_DN1181_c0_g1	1.98	2.19	2.01	2.42	1.81	2.08	1.06	2.18	1.77	1.61	1.46	1.92	1.22	1	1.97	1.29	2.54	2
TRINITY_DN11821_c0_g1	0	0	1.12	1.18	1.29	0	6.9	0	0	1.17	0	0	2.4	1.5	4.7	0	4.64	1.27
TRINITY_DN11822_c0_g1	0	0	2.25	2.27	2.57	2.52	0	0	0	0	0	0	0	0	0	0	0	0
TRINITY_DN11823_c0_g1	0.6	0	0	0.94	2.17	0	0.31	0.32	0.9	0.54	0	0.27	2.72	1.37	1.21	0.32	0.86	2.44
TRINITY_DN11824_c0_g1	0.63	0.23	0.66	0.92	0.81	0.42	0.27	0.32	0.21	0.72	0.44	0.25	0.53	0.07	0.68	0.7	0.77	0.42
TRINITY_DN1182_c0_g1	72.16	65.52	87.35	103.43	73.1	81.91	102.57	91.89	105.02	64.05	73.08	70.62	73.42	60.81	73.92	67.95	79.94	68.91
TRINITY_DN11830_c0_g1	0	0	0	0	0	0	0	0	0	0	0	0	0	0	0	2.22	3.6	0
TRINITY_DN11830_c0_g2	0.68	0	0	0	1.38	0.68	0	0	0	0	0.66	0	0	0	0	0	0.63	0
TRINITY_DN11833_c0_g1	0	0	0	0	0.87	0	0	0	0	1.57	0	0.74	2.46	0	2.43	1.86	1.57	2.57
TRINITY_DN11836_c0_g2	0	0.09	0.36	0.11	0.2	0	0	0.1	0	0.25	0.19	0.43	0.19	0	0.1	0	0.19	0.68
TRINITY_DN1183_c0_g1	3.07	3.24	3	4.36	4.62	4.24	2.92	3.74	3.27	2.09	1.81	2.68	6.41	3.06	5.61	2.72	3.33	2.54
TRINITY_DN11846_c0_g1	0.38	0.38	0.35	0	1.57	0	0	0	0	0	0.38	0	0	0	0	0	0	0
TRINITY_DN1184_c0_g1	4.94	6.01	6.02	24.29	23.46	22.64	43.55	54.95	48.44	4.77	5.2	4.58	14.69	12.57	14.87	35.99	36.11	46.38
TRINITY_DN11858_c0_g1	0	0	0	0	0	0	0	0	0	0	1.92	0	0	0	0	6.77	0	0
TRINITY_DN11859_c0_g1	0.25	0.24	0	1.05	1.02	0	0	0.26	0.49	0	0	0.22	0.5	0.28	0.25	0.52	0	0
TRINITY_DN11859_c0_g2	0	0	0	3.2	0	0	0	1.99	0	0	0	1.5	0	0	0	0	1.61	0
TRINITY_DN1185_c0_g1	285.99	308.11	235.7	196.15	303.27	230.56	255.99	246.24	251.83	346.38	259.42	216.54	224.37	404.51	230.66	480.97	312.51	446.45
TRINITY_DN11864_c0_g1	3.24	3.12	3.73	8.8	5.2	6.48	4.31	5.92	4.45	2.66	3.75	3.41	6.72	3.31	6.83	2.45	3.62	2.43
TRINITY_DN11864_c0_g2	4.27	5.57	7.23	14.65	9.43	7.66	5.41	6.3	6.05	5.47	5.24	6.55	8.22	5.31	9.08	3.38	5.1	4.58
TRINITY_DN11864_c0_g3	12.72	10.38	20.09	16.21	10.19	15.66	6.06	8.39	10.41	5.61	5.23	8.17	12.96	3.61	9.77	5.13	8.56	5.37
TRINITY_DN11864_c1_g1	0.18	0	0	0	0.57	0	0	0.19	0	0	0.36	0.33	0.56	0.41	0	0.19	0.35	1.67
TRINITY_DN11864_c1_g2	0.64	0.63	0	1.24	0.65	1.27	0	0	0	0	0	0	0.62	1.47	0	1.36	0.59	0
TRINITY_DN11867_c0_g1	0	0	0	0	0	3.75	0	0	3.81	0	0	0	3.49	0	0	0	0	0
TRINITY_DN1186_c0_g1	145.81	134.38	119.57	171.88	211.57	254.56	244.64	234.91	221.44	240.86	205.97	201.82	251.91	303.8	255.54	182.31	135.98	172.1
TRINITY_DN1186_c0_g2	5.3	3.83	4.71	12.99	13.96	17.48	11.6	14.36	12.72	12.09	11.19	9.19	11.03	15.98	10.68	5.91	4.85	7.65
TRINITY_DN1186_c0_g3	7.59	8.25	12.07	20.08	12.34	13.75	9.14	11.42	10.45	9.86	10.72	12.92	13.73	11.56	13.32	8.41	10.92	10.51
TRINITY_DN1186_c1_g1	3.01	3.73	4.52	6.51	4.44	3.55	1.37	1.58	3.34	2.27	2.87	2.55	2.69	1.15	2.25	3.06	2.78	1.98
TRINITY_DN11871_c0_g1	0.47	0.24	0.45	1.53	0.75	0.44	0	0.5	0.94	0.86	0.47	0.4	0.45	0	1.82	1.1	0.79	0
TRINITY_DN11873_c0_g1	0	0	0	0	0	0	0	0	0	0	0	0.24	0	0	0.82	0.29	0	0
TRINITY_DN11876_c0_g1	1.09	1.08	0.77	0.58	0.28	1.11	0.28	0.87	0.54	0.49	0.54	0.98	2.2	0.93	3.86	0.29	1.31	1.39
TRINITY_DN11877_c0_g1	0	0	0	0	0	0	0	0	0	4.51	0	0	0	0	0	0	0	0
TRINITY_DN11879_c0_g1	0.17	0.58	0.1	0	0.18	0.04	0.25	0.4	0.14	0.18	0.24	0.03	0.22	0.54	0.15	0.46	0.31	0.32
TRINITY_DN1187_c0_g1	3.26	3.27	3.29	6.97	6.53	6.61	4.53	6.48	5.72	13.98	15.56	16.81	16.57	15.48	17.84	7.83	7.27	6.54
TRINITY_DN11885_c0_g1	0	0.16	0.47	0	0.34	0.34	0	0.17	0.16	0	0	0.15	0	0.18	0.17	0	0	0.17
TRINITY_DN11889_c0_g1	0	0	0	0	0	0	0	0	5.22	0	0	0	18.74	6.3	0	0	4.88	0
TRINITY_DN1188_c0_g1	2.27	2.65	1.65	5.59	4.74	5.48	2.13	2.42	1.96	0.32	0.15	0.28	1.32	0.77	1.97	2.4	1.67	2.78
TRINITY_DN11892_c0_g1	0	0	0	1.43	0	0	0	0	0	0	0	0	0	0	0	0	1.44	0
TRINITY_DN11892_c0_g2	0	0	1.7	3.48	0	0	0	0	0	0	0	1.64	0	0	1.75	0	0	0
TRINITY_DN11892_c0_g3	0	0	0	0	0	0	1.29	1.98	0	0	0	0	1.79	0	0	0	0	0
TRINITY_DN11893_c0_g2	0	0	0	4.96	0	0	0	0	0	0	0	0	0	0	0	0	0	0
TRINITY_DN1189_c0_g1	0.17	0.65	0.61	3.4	2.14	2.17	1.13	1.27	1.71	1.21	1.26	1.13	2.53	2	3.17	0.79	1.59	1.83
TRINITY_DN118_c0_g1	75.17	57.96	34.16	26.66	16.76	17.23	78.37	82.43	79.4	157.3	143.63	109.5	38.17	33.75	31.82	150.78	95.87	128.83
TRINITY_DN11902_c0_g1	0.11	0.11	0.21	0.71	0.11	0.22	0.11	0.11	0.11	0.38	0	0.1	0.22	0.24	0.22	0.33	0.63	0
TRINITY_DN11902_c0_g2	0	0	0	0	3.13	0	0	0	0	0	0	0	0	0	0	0	0	0
TRINITY_DN11902_c0_g3	0	0	0	0	0	0	0	0	0	0	0	0	0	0	0	0	3.15	0.86
TRINITY_DN1190_c0_g1	30.72	32.99	35.56	57.09	55.05	50.5	35.28	41.5	40.91	35.08	34.04	37.14	44.08	40.54	47.24	26.22	29.16	27.21
TRINITY_DN11919_c0_g1	0	0.65	0.31	0.18	0	0	0	0	3.35	0.44	3.08	0.45	0.5	2.23	0.85	0.51	1.76	4.28
TRINITY_DN11919_c0_g2	0	0	1.09	0	0	0	0	0	0	0	0	0	2.34	0	0	0	0	3.72
TRINITY_DN1191_c0_g1	9.37	11.02	16.73	18.09	13.05	16.05	14.82	15.15	16.51	13.06	16.12	17.91	17.94	13.92	22.41	16.99	26.74	20.32
TRINITY_DN11924_c0_g1	0.81	0	0	0	0	0.41	0.42	1.3	0.4	0	0	0	0.4	0	0.4	0	0.77	0
TRINITY_DN11926_c0_g1	1.1	0.85	0.92	2.04	2.42	1.74	1.52	1.57	0.79	1.45	0.95	0.6	2.59	1.95	2.5	3.64	3.41	3.59
TRINITY_DN11929_c0_g1	65.71	69.41	79.41	26.09	20.81	24.33	69.89	26.43	50.2	118.25	120.13	109.78	81.21	103.13	78.86	88.15	82.66	65.05
TRINITY_DN1192_c0_g1	6.69	7.66	9.44	10.98	10.34	8.87	7.68	6.8	7.15	2.67	2.22	2.72	3.02	3.07	2.47	8.23	6.97	8.8
TRINITY_DN11934_c0_g1	9.44	0	0	7.89	8.96	8.86	5.31	0	18.17	8.62	0	7.63	8.23	0	7.85	0	0	0
TRINITY_DN11936_c0_g1	1.52	1.43	2.95	2.4	1.56	1.55	0.64	0.56	0.44	0.26	0.24	0.31	0.6	0.21	0.51	0.25	0.38	0.05
TRINITY_DN11938_c0_g1	0.86	0	0	0	0	0	0	0	0	0	0	0	0.82	0	0	0	0.79	0
TRINITY_DN11938_c0_g2	0.33	0	0	0.68	0	0	0.34	0	0.33	0	0.65	0	0	0.37	0	0	0	0
TRINITY_DN11939_c0_g1	0	0	0	0	0	0	0	0	1.83	0	0	0	0	0	0	0	1.72	0
TRINITY_DN1193_c0_g1	27.64	27.21	30.02	34.37	26.19	28.19	62.55	71.89	56.89	23.47	25.36	26.14	28.94	24.76	27.5	85.17	90.06	87.6
TRINITY_DN11940_c0_g1	0.12	0.12	0.23	0.27	0.13	0.13	0.38	0	0	0	0	0.11	0	0	0	0.38	0.96	1.01
TRINITY_DN11942_c0_g1	0.71	1.06	0.9	1.13	1.47	0.96	1.15	1.1	0.89	0.29	0.39	0.22	0.59	0.76	1.02	1.82	2.12	1.64
TRINITY_DN11943_c0_g2	0	0	1.78	0	0	0	1.08	0	0.97	0	0	0	1.91	0	0	0	0	1
TRINITY_DN11944_c0_g1	0	0.47	2.58	0.95	0	0.95	0	0.5	1.39	0.85	0.92	0.83	0.93	0.54	4.61	1.51	1.76	1.42
TRINITY_DN11945_c0_g1	0	0	0	2	0	0.33	0.33	0	0.95	0	0	0	0.32	0.36	0	0	0	0
TRINITY_DN11947_c0_g1	0	0.45	0	0.45	0	0	0.47	0	0	0.41	0	0.79	0.44	0	0	0	0.42	0.91
TRINITY_DN11949_c0_g1	0	0	0	0.4	0	0.4	0	0	0	0	0.38	0	0	0	0	0	0	0
TRINITY_DN1194_c0_g1	1.67	1.5	1.81	3.54	2.47	2.25	2.8	2.91	2.68	4.67	5.83	4.69	5.68	4.54	5.72	6.03	5.92	6
TRINITY_DN11951_c0_g1	0	0	0	0	0	0.6	0.63	0	0	0	1.17	0	0	0	0.58	0	0	0
TRINITY_DN11952_c0_g1	0	0.29	0.27	1.55	1.22	0	0	0	0	0	0.29	0.26	0	0	0.3	0	0	0.6
TRINITY_DN11953_c0_g1	0.13	0.13	0	0	0.27	0	0.13	0.14	0	0	0	0.12	0	0.29	0	0	0.13	0
TRINITY_DN11959_c0_g1	0.35	0	0	0.36	0.36	0	0.36	0.37	0	0	0.34	0.31	0	0.4	0	0	0	0
TRINITY_DN1195_c0_g1	7.73	6.76	6.64	13.51	11.99	13.89	16.3	20.18	17.08	5.33	4.43	5.53	11.17	11.58	10.41	5.47	4.87	5.44
TRINITY_DN11960_c0_g1	0	0.54	0.34	0	0.19	0	0.74	0.19	0	0.32	0.36	0	0	0.41	0.37	0.38	1.23	0.92
TRINITY_DN11963_c0_g1	0	0	0	0.39	0	0	0	0	0	0	0.37	0	0.75	0.43	0	0.4	0	0.38
TRINITY_DN11967_c0_g1	1.08	0.86	0.61	1.16	0.9	0.44	0.45	0.23	0.44	0.78	1.3	0.2	3.31	0.98	1.77	1.14	0.42	0.66
TRINITY_DN11968_c0_g1	0	0	0	1.7	0.86	0.42	0	0	0	0	0	0	0	0.48	0	0.44	0	0
TRINITY_DN1196_c0_g1	3.39	4.1	4.11	10.38	7.53	8.19	7.65	8.93	9.07	3.82	4.31	4.44	10.65	6.62	9.95	7.97	10.35	8.2
TRINITY_DN11971_c0_g1	0	0.68	0	1.42	0.35	0	0	0	0	0.31	0	0	0	0.39	0	0	0	0
TRINITY_DN11975_c0_g1	0	0	0	1.24	0	0	0	0	0	0	0	0	0	0	0	0.68	0.59	0
TRINITY_DN1197_c0_g1	5.06	10.1	10.09	8.65	4.47	4.16	4.75	3.51	2.55	5.28	3.54	8.26	1.04	3.47	2.07	10.19	10.52	7.26
TRINITY_DN11980_c0_g1	2.06	0.68	0	2.66	0	0	0	0	0	0	0	0.59	0	0.79	0	0	0	0
TRINITY_DN11985_c0_g1	0	0	0	0	0	0	2.7	0	0	0	0	0	0	0	0	2.73	0	0
TRINITY_DN11985_c0_g2	0	0	0	0	1.59	0	0	0	0	1.46	0	0	0	0	0	0	0	0
TRINITY_DN11991_c0_g1	0.84	0.56	0	0.59	0.58	0	0.58	0	0.28	0	0	0.25	0.57	0.32	0	0.3	0.27	0.29
TRINITY_DN1199_c0_g1	7.78	9.68	9.84	22.65	19.31	18.19	9.49	12.16	12.06	27.34	24.16	24.48	32.23	28.85	37.61	12.27	11.65	13.06
TRINITY_DN119_c0_g1	16.7	17.81	15.61	24.4	28.15	18.43	40.29	45.03	34.5	18.63	17.11	15.6	29.73	40.97	31	26.11	18.96	23.78
TRINITY_DN119_c0_g2	0	0	0	0	0	0	0	0	0	0	0	0	0	0.93	0	0.87	0	0
TRINITY_DN119_c0_g3	208.61	240.88	319.62	187.65	150	160.64	272.85	181.24	263.54	261.02	287.6	279.72	252.38	311.01	239.41	303.3	383.27	284.73
TRINITY_DN11_c0_g1	6.57	7.73	8.4	12.75	7.92	5.74	8.95	10.8	10.65	3.36	3.51	4.39	6.95	5.4	6.54	3.89	6.15	4.53
TRINITY_DN11_c0_g2	18.67	17.86	23.94	84.11	46.42	53.08	31.28	44.05	38.26	23.97	23.9	23.52	30.4	21.64	27.63	30.11	36.66	30.5
TRINITY_DN12001_c0_g2	0.26	0.15	0.3	0.24	0.11	0	0	0.16	0.16	0.14	0.26	0.05	0.38	0.29	0.06	0.6	0.31	0.32
TRINITY_DN12002_c0_g2	0	0	0	0.53	0	0.53	0	0	0	0	0	0	0	0	0	0	0.99	0
TRINITY_DN12006_c0_g1	0.54	0.25	0.68	0.68	0.47	0.52	0.05	0.05	0	0.27	0.41	0.89	0.84	0.78	0.53	0.31	1	0.62
TRINITY_DN12007_c0_g1	0	0	0	0	0	0	1.51	0	0	0	0	0	0	0.83	1.36	0	0	0
TRINITY_DN1200_c0_g1	77.08	81.2	100.48	144.86	125.65	120.53	63.36	62.4	61.37	55.05	63.77	67.46	66.33	50.34	68.57	17.04	19.81	18.28
TRINITY_DN1200_c1_g1	14.36	12.54	14.07	11.63	9.2	7.18	11.87	13.02	12.66	7.9	9.91	10.02	8.09	6.81	8.81	14.06	16.29	15.05
TRINITY_DN1200_c2_g1	7.73	9.36	10.11	9.07	11.77	10.76	4.58	7.07	8.86	8.51	13.88	11.47	10.35	5.36	9.53	5.86	11.43	5.92
TRINITY_DN12010_c0_g1	0	0	0.46	0	0	0.5	0	0	0	0	0	0.44	0.49	0.58	0	1.61	0.47	0
TRINITY_DN12017_c0_g1	0.11	0.11	0	1.01	0.24	0	0	0	0.12	0.1	0.8	0	0.23	0	0.36	0.12	0.11	0.12
TRINITY_DN1201_c0_g1	56.78	60.46	64.34	71.51	57.3	59.67	35.84	46.84	46.68	48.67	52.87	55.18	51.4	48.61	51.1	40.3	49.44	39.28
TRINITY_DN1201_c0_g2	46.86	52.93	40.64	61.6	75.56	71.44	31.3	38.44	36.06	59.79	61.53	60.09	70.04	68.24	77.45	31.57	37.08	32.44
TRINITY_DN1201_c0_g3	5.36	5.38	5.79	5.96	6.82	7.38	7.97	10.22	8.85	5.56	4.75	6.25	8.59	8.16	7.44	9.75	8.3	9.36
TRINITY_DN1201_c1_g1	31.9	30.9	32.1	37.76	32.64	30.44	34.37	37.45	39.42	22.33	23.7	25.37	34.31	25	32.08	20.67	27.98	21.84
TRINITY_DN12027_c0_g1	0.35	0	0.33	1.82	0.36	0.36	0.36	0	0	0	0.35	0.31	0.35	0	0.7	0	0.33	0.36
TRINITY_DN12029_c0_g1	0.18	0.37	0	0.4	0	0	0.19	0	0	0.33	0	0.17	0.19	0	0.38	0.19	0.18	0.38
TRINITY_DN12029_c0_g2	0.86	0	0	4.9	0	0	0	0	0	0	0	0	0.82	0	0	0	0	0
TRINITY_DN1202_c0_g1	15.06	15.75	17.95	31.69	22.08	20.65	13.93	18.19	16.83	11.39	12.59	13.16	20.55	14.14	22.16	12.96	16.74	13.54
TRINITY_DN12035_c0_g1	0	0.16	0	0	0	0	0	0	0.16	0.14	0	0	0	0.18	0.5	0.5	0.31	0.33
TRINITY_DN12038_c1_g1	1581.6	1641.36	2021.33	3134.24	2229.46	3207.06	5107.33	2196.7	3233.28	2086.72	3076.58	2916.88	4276.08	3409.32	5954.11	2146.48	4329.4	2847.82
TRINITY_DN1203_c0_g1	68.41	70.83	62.26	39.16	48.19	40.89	36.22	34.06	37.34	29.77	27.78	28.66	17.39	16.91	17.31	51.44	47.64	50.95
TRINITY_DN12048_c0_g1	0	0	0	0	0	0	0	0	0	0.6	1.91	0	0	0	0	0	0	0
TRINITY_DN12049_c0_g1	0	0	0	0	0	0	0	0	0	0	0	0	0	0	0	0	0	0
TRINITY_DN1204_c0_g1	22.54	26.55	37.11	36.52	19.24	25.19	24.71	19.58	20.15	29.54	29.16	34.84	33.38	21.81	31.16	23.56	29.16	18.22
TRINITY_DN12051_c0_g1	0	0	0	0.24	0	0.23	0	0.24	0	0	0.67	0.2	0.23	0	0.23	0.24	0.65	0
TRINITY_DN12057_c0_g2	0.51	0	0.24	0	0	0	0	0	0	0	0	0	0	0	0	0	0.5	0.53
TRINITY_DN12058_c0_g1	0	0	0	6.82	0	0	0	0	0	0	0	0	0	0	0	0	0	0
TRINITY_DN12058_c0_g2	0	0	0.16	0.18	0.17	0.17	0.34	0.17	0	0.15	0.16	0.15	0.17	0.18	0	0	0.16	0.51
TRINITY_DN1205_c0_g1	13.22	11.57	6.69	16.46	19.76	14.99	21.18	26.3	19.9	5.44	3.33	3.94	8.17	6.83	8.46	10.38	7.81	11.95
TRINITY_DN1205_c0_g2	4.35	4.42	4.36	8.27	7.82	6.98	4.43	6.01	5.36	2.77	2.07	2.26	3.78	3.42	3.88	3.51	4.09	5.17
TRINITY_DN1205_c0_g3	5.42	4.4	3.67	5.15	4.76	3.22	10.22	12.3	12.52	4.25	4.77	4.97	5.1	4.3	5.45	14.25	19.07	14.9
TRINITY_DN12061_c0_g1	0	0	0	0	0	0	0	0	0	0	0	0	0	0	0.22	0.46	0.63	0.67
TRINITY_DN12063_c0_g2	0.21	0.21	0.2	0.45	0	0	0.65	0.22	0	0	0	0	0	0	0	0	0.2	0.21
TRINITY_DN12066_c0_g1	6.18	6.08	6.67	148.21	91.5	96.45	39.67	50.44	42.63	2.79	7.22	7.65	24.6	10.73	23.34	20	71.22	36.27
TRINITY_DN12067_c0_g1	0	0	0	0.28	0.28	0.27	0.27	0	0.27	0	0.26	0.24	0.27	0	0.27	0	0	0.27
TRINITY_DN12068_c0_g1	0.17	0.13	0.25	0.24	0.27	0.26	0.04	0	0	0.11	0.21	0.31	0.22	0.23	0.22	0	0.13	0.13
TRINITY_DN12068_c0_g2	0.45	0.3	0.29	0.33	0.16	0	0.31	0	0	0.27	0.45	0.14	0.15	0.34	0	0	0	0
TRINITY_DN12069_c0_g1	0.53	0	0	0.57	0.28	0	0	0	0	0.24	0	0.48	0	0	0.27	0.28	0	0
TRINITY_DN1206_c0_g1	23.56	21.82	25.54	29.59	35.1	34.65	24.94	28.32	35.6	54.82	30.17	28.49	94.81	52.5	77.67	74.18	92.92	69.38
TRINITY_DN12070_c0_g1	0	0	0	1.02	0.12	0	0.12	0	0	0.2	0.34	0	0.24	0	0	0	0	0.12
TRINITY_DN12072_c0_g1	0.72	0.58	0.56	2.4	2.58	2.41	0.15	2.16	1.03	0.92	0.73	0.53	3.14	1.15	2.27	1.07	1.71	0.75
TRINITY_DN12079_c0_g1	0	0.28	0	0	0	0.29	0.29	0	0.56	0	0	0.25	0	0.32	0.28	0	0	0
TRINITY_DN12079_c0_g3	0.09	0.29	0.19	0.64	0.1	0	0.1	0	0	0	0	0	0.2	0	0	0.1	0	0.1
TRINITY_DN1207_c0_g1	3.48	2.17	2.3	4.32	3.35	3.3	3.35	4.75	3.68	1.59	1.78	1.98	4.51	1.74	3.07	5.28	6.07	3.8
TRINITY_DN12082_c0_g1	0	0	0	0	0	0	0	0	0	0	0	0	0	0	0	0	0	0
TRINITY_DN12083_c0_g2	0	0	0	0	0	0	0	0	0	0	0	0	0	0	0	0	0	0
TRINITY_DN12086_c0_g1	0	0	0	0	0	0	0	0	0	0.75	0	0.71	0	0	0	0	1.51	0
TRINITY_DN12087_c0_g1	0	0	0	0	0	0	0	0	0	0	0.9	0	0.9	0	0.9	0	0.43	0
TRINITY_DN1208_c0_g1	92.49	97.93	81.94	58.76	74.46	61.91	52.53	53.5	63.84	72.85	65.1	52.17	48.89	58.46	52.04	45.38	49.13	45.54
TRINITY_DN12091_c0_g1	0	0.58	0	0	0.6	1.17	0	0.63	0	0	0	0	0	2.03	0	0	0.54	0
TRINITY_DN12093_c0_g1	0	0	0	0	0	0	0	0	0	0	0	0	0	0	0	0	0	0
TRINITY_DN12093_c0_g2	0	0	0	0	0	0	0	0	0	0	0	0	0	0	0	0.74	1.28	0.69
TRINITY_DN12094_c0_g1	0	0	0	4.92	0	0	0	0	0	0	0	4.78	0	0	0	0	0	0
TRINITY_DN12097_c1_g1	0.71	0	0	0	0	0	0	0	0	0	0	0	0	0	0	0	0	0
TRINITY_DN1209_c0_g1	21.55	24.22	32.24	50.44	30.96	36	20.51	26.35	25.37	18.55	19.3	22.17	29.04	19.67	28.04	16.49	19.98	16.2
TRINITY_DN120_c0_g1	96.83	70.89	92.32	85.83	80.05	89.73	145.58	130.03	153.79	78.01	92.98	86.66	75.99	65.55	76.78	163.1	162.21	163.32
TRINITY_DN12104_c0_g1	0	0	0	0	0	0	0	0	0	0	0	0	0	0	1.89	0	0	0
TRINITY_DN1210_c0_g1	13.48	17.08	16.11	46.85	40.94	38.17	26.07	36.01	28.04	6.97	7.66	8.28	12.86	13.68	13.83	6.14	5.49	6.67
TRINITY_DN12115_c0_g1	0.18	0.18	0	0.39	0	0.19	0.19	0.19	0.18	0	0.18	0	0.19	0.61	0	0	0.35	0.19
TRINITY_DN1211_c0_g1	42.94	40.08	38.36	64.36	60.59	53.18	47.91	60.19	54.62	39.72	36.42	34.64	41.89	35.93	40.77	44.46	49.97	45.47
TRINITY_DN1211_c0_g2	0	0	0.38	1.28	0	0	0	0	0.83	0	0.82	0	0.83	0.48	0.41	0.89	0.39	0.42
TRINITY_DN12122_c0_g1	0.21	0.56	0.07	0.48	0.45	0.15	0	0	0.15	0.13	0.29	0.07	0.15	0.08	0	0.15	0.49	0.29
TRINITY_DN12128_c0_g1	23.54	26.46	25.8	38.54	33.81	24.87	22	23.4	22.31	23.77	21.11	25.41	30.66	25.16	29.86	18.29	22.68	18.89
TRINITY_DN1212_c0_g1	5.12	4.81	4.81	8.24	5.92	4.95	3.94	4.14	3.99	2.58	1.96	2.73	4.57	3.16	4.27	2.53	3.77	3.05
TRINITY_DN1212_c0_g2	5.91	7.68	10.28	16.51	10	8.78	7.13	6.79	7.24	2.74	2.17	3.49	6.05	3.66	6.22	4.48	6.03	4.22
TRINITY_DN1212_c0_g3	8.42	7.87	7.95	17.61	10.45	8.9	13.98	10.3	16.98	32.55	22.15	22.93	33.54	32.16	33.22	38.13	42.63	37.1
TRINITY_DN1212_c0_g5	13.74	13.88	13.27	20.79	24.6	28.88	36.13	43.5	36.53	10.74	8.26	8.2	23.5	27.45	20.35	27.39	19.82	30.62
TRINITY_DN1212_c0_g6	3.23	4.17	3.41	3.48	5.87	4.22	3.75	3.65	3.8	1.19	0.73	1.11	2.01	0.92	2.05	1.96	1.53	3
TRINITY_DN1212_c1_g1	28.43	29.81	27.67	39.03	41.53	36.46	28.55	31.4	27.62	25.29	23.99	26.93	29.81	27.13	33.73	15.2	17	16.73
TRINITY_DN12132_c0_g1	0.37	0.36	0	0.76	0.76	0	0.38	0	0.36	0	0	0	0.37	0	0	0	0	0.74
TRINITY_DN12132_c0_g2	0.07	0.07	0.07	0.56	0	0.22	0.22	0.07	0.15	0.13	0.57	0.2	0.07	0.32	0.15	0	0.56	0.15
TRINITY_DN12135_c0_g1	0.05	0.09	0.05	0.16	0.1	0.05	0.29	0.1	0.1	0.21	0	0.13	0.15	0	0.15	0.24	0.28	0.1
TRINITY_DN12139_c0_g1	0	0	0.54	0	0	0.59	0	0	0	0.54	0	0	0	0	0	0	0	0
TRINITY_DN1213_c0_g1	2.27	2.45	2.82	7.06	5.16	4.98	4.15	4.79	4.22	2.59	2.09	2.44	5.12	2.59	4.43	3.46	5.12	3.98
TRINITY_DN1213_c0_g2	9.87	10.3	9.88	12.16	9.5	8.52	10.14	11.25	10.65	11.82	10.57	11.57	13.69	10.16	12.18	6.49	7.31	6.5
TRINITY_DN1213_c0_g3	8.81	8.06	9.78	16.93	13.3	11.93	7.16	8.63	8.28	5.22	5.95	7.05	9.91	5.85	10.07	5.05	6.87	4.9
TRINITY_DN12147_c0_g1	0	0.32	0	0.54	0.17	0	0.17	0	0	0	0.16	0.9	0.34	0	0	0	0.16	0.34
TRINITY_DN1214_c0_g1	9.94	11.31	13.52	21	17.43	17.9	19.13	18.43	20.54	7.57	7.25	9.13	16.61	12.8	17.63	17.34	15.39	18.95
TRINITY_DN12150_c0_g2	0	0	0	0	0	0	0	0	0	0	0	0	2.11	0	4.08	0	0	6.9
TRINITY_DN12152_c0_g1	0	0	0	4.79	3.57	6.96	0	0	0	0	0	0	1.65	0	1.61	1.98	8.07	7.1
TRINITY_DN1215_c0_g1	1.04	1.8	1.24	1.9	3.06	2.47	1.97	1.11	1.45	3.13	3.14	3.41	4.72	4.52	4.28	13.13	14.75	14.41
TRINITY_DN12160_c0_g1	0	0.45	0	0	0.94	0	0.48	0	0	0.42	0.45	0.4	0	0	0	0	1.29	0
TRINITY_DN12160_c0_g2	0	0	0	0	0	0	0	0	0	0	0	0	0	4.74	0	0	0	0
TRINITY_DN12163_c0_g2	0	0	0	0	0	0	2.9	0	0	0	0	0	0	3.09	0	0	0	0
TRINITY_DN12165_c1_g1	2474.64	2610.2	3780.7	4427.09	2257.46	3158.99	2260.27	2303.97	2507.12	2396.13	3138.91	3774.86	3741.69	2069.65	3480.36	1926.15	3732.15	2000.66
TRINITY_DN12169_c0_g1	0.32	0	0.1	0.83	0	0.22	0	0.11	0.11	0	0.32	0.1	0.33	0.12	0.11	0.11	0.31	0.11
TRINITY_DN1216_c0_g1	16.78	17.1	19.3	16.02	17.02	21.98	15.65	18.31	15.29	17.66	18.49	24.73	20.84	14.64	21.34	9.31	14.96	11.6
TRINITY_DN12171_c0_g1	0.1	0	0.1	0	0.1	0.31	0.3	0.1	0.61	0.44	0.2	0.37	0.62	0.44	0.83	1.65	1.76	1.95
TRINITY_DN12173_c0_g1	1207.53	1297.04	1884.85	1041.82	821.63	997.35	741.87	625.84	930.75	1505.34	1471.48	1602.11	1198.25	834.57	1297.67	1103.4	1703.5	953.56
TRINITY_DN12178_c0_g1	0.22	0.22	0.63	1.2	0	0.69	0	0	0	0.2	0.22	0.41	0.45	0	0.68	0	0.22	0
TRINITY_DN12178_c0_g2	0.22	0.43	1.23	0.47	2.03	0.44	0.22	0.23	0	0.39	0.43	0.98	1.54	0.49	1.55	1.82	2.52	1.33
TRINITY_DN12178_c0_g3	0	0	0	0.46	0.94	0.46	0	0	0	0	0	0	1.81	0	0.9	0	0	0
TRINITY_DN1217_c0_g1	5.13	6.32	8.02	13.43	10.51	7.92	8.65	9.18	9.74	4.63	4.64	4.88	7.94	6.26	7.23	10.85	13	10.11
TRINITY_DN1217_c1_g1	0	3.2	2.81	1.45	0	1.57	0	0	1.55	1.48	0	0	0	0	0	0	0	0
TRINITY_DN12180_c0_g1	0.53	0.76	0.74	1.29	1	0.56	0.43	0.51	0.83	1.52	1.28	1.42	2.06	1.52	2.18	1.47	2	1.44
TRINITY_DN12185_c0_g1	0	0	0	0.26	0	0.12	0	0.12	0	0	0	0.32	0.12	0.13	0.12	0.12	0.34	0.12
TRINITY_DN12187_c0_g1	0	0	0	0	0	0	0	0	0	0	0	0	0	0	0	0	0	9.44
TRINITY_DN12187_c0_g2	0	0	0	0	0	0	0	0	0	0	0	0	0	0	0	0	0	0
TRINITY_DN12189_c0_g2	0	0	1.05	1.11	0	0	0	1.32	0	0	0	0	0	0	0	0	1.09	0
TRINITY_DN1218_c0_g1	81.86	76.82	76.61	120.57	106.06	91.74	83.09	96.84	104.3	76.11	77.14	80.86	94.48	83.88	95.19	81.02	87.83	87.81
TRINITY_DN1219_c0_g1	76.68	81.99	107.6	145.78	147.24	164.47	108.66	113.4	103.24	147.06	135.52	141.77	179.12	180.1	176.59	68.37	58.6	73.03
TRINITY_DN121_c0_g1	0.42	0.5	0.55	2.83	2.65	1.95	1.28	1.46	1.05	0.5	0.36	0.45	1.89	1.2	2.26	0.61	0.62	0.92
TRINITY_DN121_c0_g2	3.01	4.16	2.94	8.18	7.94	8.85	3.15	4.46	4.73	1.95	1.44	1.74	2.85	3.18	4.09	1.48	1.23	2.72
TRINITY_DN121_c0_g3	0.24	0.08	0.4	0.56	0.17	0.34	0.54	0.56	0.59	3.86	3.49	2.98	4.28	3.56	4.85	1.28	0.74	1.24
TRINITY_DN121_c0_g4	1.4	1.37	0.87	5.52	4.02	3.78	3.8	4.3	3.77	1.97	1.62	1.23	3.64	1.9	3.75	4.28	4.44	4.76
TRINITY_DN121_c1_g1	17.16	19.08	15.34	21.4	23.98	20.22	17.58	18.96	16.87	9.9	8.37	8.95	11.4	12.76	11.6	18.71	14.42	20.84
TRINITY_DN121_c2_g1	2.55	2.79	2.94	7.31	5.16	4.92	4.12	5.02	5.04	2.2	1.96	2.74	4.6	3.2	4.56	3.8	5.2	3.97
TRINITY_DN12201_c0_g1	23.71	23.22	28.55	28.61	23.08	23.32	16.92	15.9	18.82	28.33	28.5	27.55	19.28	22.7	21.11	24.04	19.36	26.22
TRINITY_DN12202_c0_g1	0	0	0	0	0	0	0	0	0	0	0	0	0	0	0	0	0	0
TRINITY_DN12204_c0_g1	5395.65	6272.15	4134.21	3057.12	6064.2	5293.91	9663.66	8458.22	8119.74	6212.78	5263.51	4886.63	3686.42	7044.63	3608.99	10479.2	5716.15	8394.03
TRINITY_DN12206_c0_g1	0.44	0.44	0.12	0.43	0	0.13	0.13	0.07	0.33	0	0.06	0	0.2	0	0	0.13	0.06	0.07
TRINITY_DN12208_c0_g1	10	11.97	9.83	9.8	14.46	16.61	20.51	21.82	20.74	15.57	13.98	11.91	16.48	15.46	17.87	18.74	15.3	16.78
TRINITY_DN12209_c0_g1	0	0.19	0	2.24	0.39	0	0.39	0	0	0.34	0.19	0	0.19	0.42	0.39	0	0.18	0.38
TRINITY_DN1220_c0_g1	5.1	4.38	5.45	13.24	9.18	7.86	4.26	5.63	5.02	3.05	4.06	5.11	6.97	4.14	7.38	3.19	3.41	4.17
TRINITY_DN12210_c0_g1	0.22	0.11	0.21	0.37	0.11	0.06	0	0.23	0.22	0.29	0.28	0.56	0.74	0.18	0.29	0	0.05	0.11
TRINITY_DN12215_c0_g1	3.26	3.2	7.01	23.24	6.45	22.02	10.53	5.37	13.99	0	3.07	1.35	11.96	7.58	8.75	1.78	11.65	9.6
TRINITY_DN1221_c0_g1	6.48	7.66	8.14	10.66	6.36	5.44	6.27	7.33	9	6.59	5.96	6.52	9.64	7.68	10.93	8.63	11.92	7.61
TRINITY_DN12221_c0_g1	0	0	0	0.99	0	0	0	1.15	0	0	2.02	0	2	0	0.98	1.15	10.57	2.1
TRINITY_DN12224_c0_g1	0	0.43	0	0	0	0	0.45	0	0.85	0	0	0.38	0.86	0	0	0.92	0.41	0
TRINITY_DN12225_c0_g1	3301.8	3366.64	4430.29	4617.48	3455.6	4036.62	2153.36	2608.75	1959.08	4487.83	5505.65	5506.88	5180.15	3820.03	4643.53	3430.77	4559.85	3067.99
TRINITY_DN12226_c0_g1	0	0.68	0.21	0	0	0	0	0	0	0	0	1.03	0	0.26	0.46	0.24	1.32	0
TRINITY_DN12227_c0_g1	14.35	14.5	18.4	28.93	21.49	22.93	14.5	17.17	18.04	18.45	19.02	20.56	23.65	20.94	26.16	17.86	18.49	19.03
TRINITY_DN12229_c0_g1	0.7	0.94	3.26	2.26	0.49	0.72	0.49	0.75	0.95	0.42	0.72	0.64	1.91	0.53	3.14	2.33	5	3.36
TRINITY_DN1222_c0_g1	31.07	31.3	30.74	59.2	57.26	47.29	57.06	71.01	71.17	17.07	16.39	18.06	44.67	37.74	44.35	40.6	43.19	43.74
TRINITY_DN1222_c0_g2	16.47	16.63	20.03	30.19	23.15	24.69	18.76	17.96	17.4	24.63	27.33	27.29	30.67	22.54	32.54	18.95	20.99	20.86
TRINITY_DN12231_c0_g1	0.38	0.28	0.51	3.13	1.73	2.53	0.54	1	0.4	0.44	0.5	0.43	0.81	0.66	1.09	0.33	0.25	0.11
TRINITY_DN12234_c0_g1	0.34	0.68	0	0	0	0	0.36	0	0	0.62	0.34	0.31	0	0.39	0	0.36	0	0.35
TRINITY_DN12235_c0_g1	4329.09	4887.39	2999.86	3133.41	3406.01	2999.97	2558.22	3010.45	2998.87	3511.92	2404.27	3066.42	2213.98	2404.31	1416.94	2332.37	2122.11	2282.03
TRINITY_DN12236_c0_g1	0	0	0	0	0	0	0	0	0	0	0	7.09	0	0	0	0	0	2.86
TRINITY_DN12239_c0_g1	2.51	0	0	2.16	2.44	0	0	2.8	2.39	2.29	0	0	2.25	2.93	2.18	0	0	2.47
TRINITY_DN12241_c0_g1	0	0	0.34	0	0.38	0.76	0.39	0	0.37	0.34	0	0	0	0	0	0	0	1.13
TRINITY_DN12242_c0_g1	0	0.26	0.48	0	0.8	0	0.53	1.1	0.52	1.17	0	0	0.26	0	0	0.82	0.25	0.79
TRINITY_DN12244_c0_g1	0	0	0.21	0	0	0	0.23	0	0.23	0.2	0	0	0	0.51	0	0	0	0.23
TRINITY_DN12247_c0_g1	3085.66	3297.42	4156.44	4490.93	2967.46	2977.06	2420.94	2527.48	2821.53	1830.3	2103.12	2333.52	2552.86	1589.41	2229.93	2916.03	4520.22	2284.24
TRINITY_DN12248_c0_g1	0	0	0	0	0	0	0	0	0	0	0	0	1.1	0	0	1.28	0	3.49
TRINITY_DN12248_c0_g2	0	0	0	0	0	0	0	2.02	0	0	0	0	0	0	0	0	3.28	0
TRINITY_DN12248_c0_g3	0	0	0	0	0	0	0	0	0	0	0	0	3.03	0	0	3.62	2.96	0
TRINITY_DN1224_c0_g1	6.08	7.26	8.1	17.05	10.87	9.53	6.51	5.75	6.8	12.01	12.87	13.28	14.74	12.1	16.32	5.89	8.61	6.99
TRINITY_DN12252_c0_g2	0	0	0.16	0	1.08	0	0	0	0	0	0	0.16	0.18	0.19	0.36	0.18	0.17	0
TRINITY_DN12253_c0_g1	587.23	658.78	996.84	1039.54	688.03	968.42	684.63	629.84	774.24	1066.16	1203.82	1430.89	1505.42	1074.09	1273.46	581.22	914.41	661.95
TRINITY_DN12254_c0_g1	0.28	0	0.26	0.29	0.86	1.14	0.29	0.3	0	0	0	0.5	0	0	0	0	0	0
TRINITY_DN12254_c0_g2	0.35	0.06	0.34	0.27	0.25	0.31	0.3	0.06	0.06	0	0	0.05	0.12	0	0.12	0.31	0.12	0
TRINITY_DN12255_c0_g1	0	0	0	0	0.23	0	0	0	0.22	0	0.22	0	0	0	0.23	0.23	0	0.45
TRINITY_DN12256_c0_g1	0.65	0.64	0	0	1.32	0	0	2.09	0	0	0	0	1.25	0	0	0	0	0
TRINITY_DN12258_c0_g1	0.21	0.21	0.2	0.23	0.22	0	0.22	0.22	0.21	0.19	0.42	0.19	0.64	0.48	0.22	0	0.2	0.22
TRINITY_DN12259_c0_g1	0	1.41	0	0	0	1.39	0	0	0	0	0	0	1.33	0	0	0	0	0
TRINITY_DN1225_c0_g1	8.38	7.86	9.5	12.89	9.03	9.07	10.71	9.94	9.79	6.07	7.34	7.45	10.49	7.71	9.59	12.65	14.58	12.34
TRINITY_DN12260_c0_g1	0.42	0.41	0	2.48	0	0.21	0.22	0.44	0	0	0	0	0.21	0.24	0.86	0.66	0	0.64
TRINITY_DN12260_c0_g2	0.24	0.06	0.12	0.2	0.82	0.5	0.25	0.64	0.25	0.11	0	0	0.06	0.07	0.26	0.13	0.78	0.44
TRINITY_DN12262_c0_g1	0	0.37	0	0.81	0.19	0.38	0	0.2	0	0	0.19	0.17	0	0	0.19	0	0.18	0
TRINITY_DN12263_c0_g1	0	0	0	0	0	0.6	0.4	0	0	0	0	0	0	0	0	0	0	0
TRINITY_DN12264_c0_g1	0.21	0.36	0.25	1.12	0.68	0.34	0.18	0.27	0.37	0.39	0.29	0.47	1.7	0.73	1.7	0.11	0.11	0.11
TRINITY_DN12266_c0_g1	0	0.15	0.15	0.17	0.32	0.16	0.32	0.49	0.31	0.14	0	0	0.48	0.35	0.16	0	0	0.16
TRINITY_DN12267_c0_g1	0	0	0	0	0	0	0	0	0	0	0	0	0	0	0	0	0	0
TRINITY_DN1226_c0_g1	187.73	209.89	275.4	267.97	244.24	263.5	140.62	158.98	163.49	335.79	400.64	438.21	392.78	359.24	393.06	222.05	247.33	228.84
TRINITY_DN12270_c0_g1	1.07	0.48	0.58	0.67	1.5	1.49	0.86	0.89	0.98	1.18	1.21	0.66	2.48	2.02	2.26	2.26	5.08	3.34
TRINITY_DN12272_c0_g1	0	0	0	0	0	0	0	0	0	0	0	0	0	0	0	0	0	0
TRINITY_DN12273_c0_g1	0.52	0.13	0	0.73	0.27	0.41	0.27	0	0.13	0.24	0.26	0.24	0	0.59	0.27	0.27	1.16	0.27
TRINITY_DN12274_c0_g1	0	0	1.44	0.77	0	0	0	0	0	0	0	0	0.78	0	0	0	0	0
TRINITY_DN12276_c0_g1	0	0.29	0.19	1.11	0.1	0.41	0.2	0.31	0	0.18	0.2	0	0.2	0.22	0.1	0	0.78	0.41
TRINITY_DN12277_c0_g1	0	0.4	0	1.65	0.83	0	0	0	0	0	0	0.36	0	0	0.4	0	0	0.41
TRINITY_DN12278_c0_g1	0	1.32	0	0	0	0	0	2.93	0	0	1.27	0	0	0	0	0	0	0
TRINITY_DN12278_c0_g2	0	0	0	0	0	0	0	0	3.51	0	3.39	0	0	0	0	0	0	0
TRINITY_DN12279_c0_g1	0	0.2	0	0	0.21	0.21	0	0	0.41	0	0	0	0	0	0	0	0.39	0
TRINITY_DN12279_c0_g2	0	0	0.4	0	0	0	0	0	0	0.39	0	0.77	0	1	0	1.39	0	0
TRINITY_DN12279_c0_g3	0	0	0	0	0	0	0	1.32	0	0	0	0	0	0	2.22	0	0	0
TRINITY_DN1227_c0_g1	38.42	38.72	43.59	34.48	37.57	39.44	43.27	43.67	44.38	12.38	12.13	11.4	18.63	16.63	18.33	21.59	19.22	21.47
TRINITY_DN1227_c0_g2	10.09	0	0	0	0	0	0	0	0	0	0	0	0	0	0	0	0	0
TRINITY_DN12280_c0_g1	0.26	0.52	0.57	0.9	0.83	0.66	0.49	0.61	0.65	0.43	0.96	0.99	1.66	1.48	1.74	1.38	1.27	0.93
TRINITY_DN12281_c0_g2	0	0	0	0	0	0.16	0.16	0	0	0	0	0.14	0.47	0.17	0.63	0	0.15	0
TRINITY_DN12285_c0_g1	0.36	0	0	0.37	0	0	0	0	0	0	0	0	0	0	0	0.76	0	0.36
TRINITY_DN12285_c0_g2	0	0	0	0.21	0.48	0.1	0.09	0.29	0.38	0	0	0	0.38	0	0	0	0.18	0
TRINITY_DN12286_c0_g1	0.2	0.61	0	1.11	0.43	0.42	0.21	0.22	0.62	0.56	0.2	0.75	1.26	0.23	0.42	1.73	1.79	0.42
TRINITY_DN12287_c0_g1	0	0	0	0	4.21	0	0	0	0	0	0	0	0	0	0	0	0	0
TRINITY_DN1228_c0_g1	13.59	14.78	14.56	32.15	27.33	31.56	20.74	23.22	19.91	20.92	19.94	20.64	29.66	26.8	31.57	17.74	17.1	21.4
TRINITY_DN12290_c0_g2	0.57	0	0	2.83	0	1.15	0	0	0	0	0.56	1	0.56	0	0	0	0	0
TRINITY_DN12291_c0_g2	0.25	0	0	0.27	0	0	0	0.26	0	0.22	0.25	0.23	0	0.28	0	0	0.48	0.25
TRINITY_DN12293_c0_g1	0	0	0	0.73	0	0	0	0	1.06	0	0	0.95	0	0	0	0.75	1.01	0.36
TRINITY_DN12296_c0_g1	0.23	0.69	0.33	0.26	0.12	0.12	0	0	0	0.1	0	0.43	0.48	0.78	0.24	0	0.11	0.36
TRINITY_DN12296_c0_g2	0	0.26	0.13	0	0.27	0.27	0	0	0	0	0	0.48	0.14	0	0.27	0.41	0.65	0
TRINITY_DN1229_c0_g1	31.31	26.97	28.6	43.67	36.66	42.01	39.82	54.2	48.6	17.13	15.53	15	22.94	20.78	20.96	17.9	21.09	15.32
TRINITY_DN122_c0_g1	3.39	2.48	3.61	11.1	7.4	7.66	4.37	6.1	5.51	3.46	3.78	4.04	8.24	4.24	7.92	4.84	5.63	4.88
TRINITY_DN122_c0_g2	12.19	13.43	8.37	12.25	13.13	14.05	11.97	14.09	13.06	11.06	9.92	9.34	8.52	10.2	9.28	14.09	12.11	16.1
TRINITY_DN12302_c0_g1	0	0.35	0	0	0.37	0	0.37	0	0	0.32	0	0	0	0	0	0	0	0.36
TRINITY_DN12303_c0_g1	0	0.07	0.03	0	0.07	0.39	0.07	0.21	0.14	0	0.07	0	0.28	0.3	0.14	0.11	0.17	0.39
TRINITY_DN12305_c0_g2	0.33	0.33	0.31	0	0	3.68	0	0	0	1.19	0	0.29	1.32	0.38	0	0.7	0.63	0
TRINITY_DN12305_c1_g1	0.89	0	0	2.65	0.23	0.69	0.69	0.24	0.23	0.4	0	0	0.23	0	0.23	0.47	0.22	0.46
TRINITY_DN12306_c0_g1	0.07	0.13	0.13	0.77	0.36	0.28	0.14	0.14	0.14	0.06	0.41	0.13	0	0.23	0.29	0.14	0.27	0.28
TRINITY_DN12306_c0_g2	0.38	0.38	0	0.78	0.78	0	0	0	0.38	0	0.37	0	0	0.87	0	0	0	0.38
TRINITY_DN12307_c0_g1	0	0	1.16	0	0	2.61	0	0	0	0	0	1.12	0	0	0	0	0	1.32
TRINITY_DN12309_c0_g1	0.19	0	0	0.41	0	0.19	0	0.2	0	0.17	0.56	0	0.19	0	0	0.2	0	0
TRINITY_DN1230_c0_g1	19.5	19.83	19.88	35.63	24.46	22.18	19.87	22.29	23.66	22.32	23.35	21.99	27.99	24.64	29.59	17.74	23.15	16.64
TRINITY_DN1230_c0_g2	0	0.19	0	0	0.4	0	0	0	0	0.17	0	0	0.59	0	0.4	0.2	0.75	0.59
TRINITY_DN1230_c0_g3	0	0	0	0	0	0	0	0	0	0	1.66	0.5	0.55	0	0	0.61	1.58	0.57
TRINITY_DN1230_c0_g4	0	0	0	0	2.48	0	0	0	0	1.13	0	0	0	0	0	0	0	0
TRINITY_DN12310_c0_g1	1885.89	1860.87	1791.56	566.89	1703.34	1552.21	1638.64	1653.55	1554.46	1714.33	997.51	899.21	1145.7	1940.21	981.76	2179.81	1036.08	2477.98
TRINITY_DN12312_c0_g1	0	0	0.16	0.18	0.17	0.17	0	0	0	0	0.33	0.15	0.68	0.19	0.52	0.17	0.65	0.85
TRINITY_DN12313_c0_g1	0.16	0.16	0.15	0.17	0.16	0	0.32	0	0	0	0.32	0.14	0	0	0	0	1.55	0
TRINITY_DN12315_c0_g1	0	0.15	0	0.17	0.16	0	0.16	0.33	0.16	0	0.16	0	0.16	0.18	0.32	0	0	0
TRINITY_DN12316_c0_g1	0.1	0.2	0	0.92	0.11	0.32	0	0.11	0.1	0.18	0.21	0.19	0.21	0	0.43	0	0.61	0
TRINITY_DN12317_c0_g2	0	0	0	2.56	0	0	0	0	0	0	0	1.18	0	1.65	0	0	0	0
TRINITY_DN12318_c0_g1	1.68	0	0	0	0	1.62	1.81	0	0	0	0	0	0	0	0	1.84	0	0
TRINITY_DN12319_c0_g1	0	0	0	0	0	0	0	0	0	0	0.4	0	0	0	0	0.43	0	0
TRINITY_DN12321_c0_g1	0	0	0.46	0.52	0.5	0	0	0	0	0.22	0	0	0	0.28	0	0	0.7	0
TRINITY_DN12322_c0_g1	0	0	0	0	0	0	1.75	0	0	0	0	2.71	0	0	1.46	0	1.46	0
TRINITY_DN12323_c0_g1	0	0.7	0	0	0	0	0	0	0	0	0	0	0	0	0	0	0	0
TRINITY_DN12324_c0_g1	0.25	0	0	0.27	0	0	0.78	0	0	0	0	0	0	0	0	0.27	0.24	0.77
TRINITY_DN12324_c0_g2	0	0	0	1.22	0	0	1.44	0	0	0	0	1.12	0	0	0	0	0	0
TRINITY_DN12327_c0_g1	0	0	0	0	1.23	0	0	0	1.17	2.42	0	0	0	0	0	0	0	0
TRINITY_DN12328_c0_g2	0.21	0.22	0	0.12	0.34	0	0	0.11	0	0	0	0.1	0.56	0.36	0.11	0.34	0	0.11
TRINITY_DN12329_c0_g1	0	0	0	1.14	0	0	0	0	0.21	0.19	0	0.19	0	0	0	0	0	0
TRINITY_DN1232_c0_g1	7.52	8.37	8.55	11.08	7.93	7.34	8.03	8.02	8.65	7.36	6.92	8.1	9.34	6.74	10.07	7.1	9.45	7.1
TRINITY_DN12331_c0_g1	0	0.61	0	0	0	0.31	0.32	0	0	0	0	0	0	0	0	0	0	0
TRINITY_DN12331_c0_g2	0	0	0	0	0	0	0	2.09	0	0	0	1.68	0	0	0	0	0	0
TRINITY_DN12333_c0_g1	4.89	8.15	3.52	10.14	7.71	5.59	10.6	11.12	19.08	13.5	7.81	7.82	10.24	15.75	15.07	5.74	5.79	6.27
TRINITY_DN12333_c0_g2	0	0	0	1.05	0.54	0	0	3.39	0	0	0	0	3.09	0.61	2.56	2.25	2.45	2.11
TRINITY_DN12333_c0_g3	1.93	0	0	0	0	0	0	0	0	1.75	0	6.35	0	0	0	0	0	0
TRINITY_DN12335_c0_g1	0	0	0	0	0	0.97	0	0	0	0	0	0	0	1.15	0	1.07	0.9	0.98
TRINITY_DN12336_c0_g1	0	0	0	4.66	0	0	1.89	0	0	0	0	0	0	2.04	0	0	0	1.72
TRINITY_DN1233_c0_g1	80.71	84.56	62.72	59.66	75.97	62.94	85.82	75.59	86.85	50.09	40.38	31.47	49.42	69.8	43.85	195.12	148.17	160.85
TRINITY_DN12341_c0_g2	0	0	0	0.49	0	0	0	0	0	0	0.48	0	0	0	0.48	0	0	0
TRINITY_DN12343_c0_g1	0	0	0	0.43	0	0.43	0	0	0	1.54	0	0	0	0	0	0.45	0.8	0.43
TRINITY_DN12343_c0_g2	0.29	0	0	0.93	0.31	0	0	0.31	0	0	0.88	0.26	0	0.67	0	0	0	0.3
TRINITY_DN12343_c0_g4	0	0	0	0	0	0	0	0	0	0	0.63	0	0	0	0.62	0	0	0
TRINITY_DN12344_c0_g1	0	0	0.71	0	0.81	0	0	0	0	0.73	0	0	0	0	0	0	0.74	0
TRINITY_DN12349_c0_g1	0	0	0	0.24	0.23	0	0.23	0	0	0.4	0.44	0	0.22	0	0.45	0	0.21	0
TRINITY_DN1234_c0_g1	13.45	14.85	13.91	10.64	11.38	12.69	13.65	15.24	11.45	2.28	3.7	3.31	8.07	5.94	7.07	3.18	3.94	3.28
TRINITY_DN12351_c0_g2	0.18	0	0.17	0	0.38	0	0.56	0	0	0.16	0.18	0	0	0.82	0.56	0	0	0
TRINITY_DN12352_c0_g2	0	0.76	0	0.73	0	0	0	0	0	0	0.74	0	0	0	0	0	0.7	0
TRINITY_DN12356_c0_g1	0	0	0	0	0	0.73	0	0	0	0	0	0	0	0	2.1	0	0.68	1.47
TRINITY_DN12358_c0_g1	0.04	0.12	0.12	0.66	0.26	0.13	0.38	0.09	0.04	0.15	0.04	0.15	0.69	0.74	0.84	0.3	0.54	0.13
TRINITY_DN12358_c0_g2	0	0	0.14	0.16	0.15	0	0.15	0	0	0	0	0.13	0.29	0.64	0.74	0.15	0.28	0
TRINITY_DN12359_c0_g1	0	0	0.46	0	0	0	0	0	2.49	0	0	0	0	0	0	1.09	1.42	0
TRINITY_DN1235_c0_g1	95.8	87.51	95.98	157.79	85.15	85.24	84.85	91.26	108.97	102.39	117.73	113.1	105.51	74.96	97.28	90.58	134.86	75.82
TRINITY_DN12361_c0_g1	9.75	15.09	12.23	11.55	14.08	7.31	10.79	10.22	9.82	10.62	13.19	10.72	9.73	7.49	9.37	7.98	5.64	7.59
TRINITY_DN12362_c0_g1	1.43	1.41	0.64	0.69	1.45	0	0	0.77	0	0.65	0.69	0	0	0	0.68	0	0	0
TRINITY_DN12366_c0_g1	108.05	108.69	156.39	172.33	114.03	132.53	87.1	88.66	94.32	139.55	158.03	177	201.61	134.24	172.87	133.42	201.94	127.82
TRINITY_DN12368_c0_g1	0	0.38	0.35	0	0	0	0	0	0.76	0	0.38	0	0.38	0.44	0	0	0.36	0
TRINITY_DN1236_c0_g1	24.02	26.28	20.77	113.79	66.8	60.74	87.63	101.29	105.39	22.16	21.88	18.2	39.37	32.1	39.35	74.24	88.49	77.78
TRINITY_DN12370_c0_g1	0	0	0	0	0	0	0	0	0	0	0	6.86	1.52	0	0	0	0	0
TRINITY_DN12372_c0_g1	30.51	32.51	59.41	56.12	28.95	36.76	31.65	28.1	33.5	11.93	15.4	18.19	17.27	10.25	15.51	20.66	36.83	22.13
TRINITY_DN12372_c1_g1	42.34	26.89	47.97	137.62	118.29	108.11	50.74	87.44	79.61	2.56	2.69	1.6	9.79	5.44	10.5	36.52	71.67	51.13
TRINITY_DN12373_c0_g1	0	0	0	0.49	0.99	0	0.51	0	0	0	0	0	0	0.56	0	0	0	0
TRINITY_DN12373_c0_g2	0.36	0.36	0	0.37	0	0	0	0.77	0	0	0	0	0.72	0	0	0.38	0.34	0
TRINITY_DN12373_c0_g3	0.66	0.44	0.27	2.79	0.94	0.12	0.23	0.47	0.75	0.35	1.13	0.36	0.52	0.44	0.3	0.52	1.11	0.52
TRINITY_DN12376_c0_g1	0	0	0.33	0	0.37	0.36	0.74	0.38	0.71	0	0	0	0	0	0	0.38	0.68	0
TRINITY_DN1237_c0_g1	35.87	37.91	41.18	80.05	42.33	44.42	34.46	41.37	41.42	25.34	27.14	32.31	39.25	27.36	40.17	19.32	34.19	21.76
TRINITY_DN1237_c1_g1	18.25	18.69	21.48	20.3	16.11	17.38	15.1	17.99	14.45	19.85	21.37	24.04	14.36	12.88	16.01	10.62	9.09	10.12
TRINITY_DN1237_c1_g2	26.34	26.11	32.03	20.82	21.67	21.35	17.04	20.32	22.6	18.67	20.01	22.92	36.61	30.67	31.98	9.85	16.01	11.21
TRINITY_DN1237_c2_g1	5.44	7.46	5.97	11.36	12.12	5.39	5.57	6.12	5.34	5.83	3.68	4.69	7.12	6.13	6.93	6.24	5.63	6.86
TRINITY_DN12386_c0_g2	0	0	0	0	0	0	0	0	0	0	0	0	0	0	0	0	0.65	0
TRINITY_DN12387_c0_g1	0	0	0	0	0	0	0	1.36	0.61	0	0	0	0.61	0	0.6	0	0.58	0.63
TRINITY_DN12389_c0_g1	0.17	0	0.32	0	0	0.17	0	0.36	0	0	0.5	0.31	0.52	0	0.17	0	0	0
TRINITY_DN12389_c0_g2	0	0.64	0	0	0	0	0	0	0	0	0	0	0.32	0.37	0	0	0	0.33
TRINITY_DN12389_c0_g3	0	0	2	0	2.29	0	0	0	0	0	0	0	0	0	0	0	0	0
TRINITY_DN12389_c0_g4	0	0	0	0	0.33	0	0	0.68	0.32	0	0	0	0	0	0	0	0.3	0.32
TRINITY_DN12389_c0_g5	0	0	0	0	1.95	3.81	0	0	0	0	0	0	0	0	0	0	0	0
TRINITY_DN1238_c0_g1	16.57	20.18	13.19	19.02	28.22	20.09	15.04	19.19	17.14	15.26	10.82	10.47	13.04	15.04	14.95	21.91	16.16	30.56
TRINITY_DN12393_c1_g1	3147.41	3189.34	3269.37	2290.77	3292.47	3498.19	2085.05	2531.26	1929.51	4429.1	4090.79	4339.06	3504.53	3923.54	3054.11	3299.21	2726.22	3192.93
TRINITY_DN12396_c0_g1	0.25	0.08	0.08	0.24	0.09	0.22	0.17	0.26	0.43	0.15	0.17	0.19	0.39	0.19	0.49	0.87	0.67	0.83
TRINITY_DN12398_c0_g1	0	0	0	0	0	0	0	1.2	0.55	1.52	1.09	0.98	0	0	0	0.6	0.52	1.68
TRINITY_DN12399_c0_g1	0	0	0	0	0	1.01	0	0.54	0	0.46	0	0.89	0.5	1.16	0	1.62	0	0
TRINITY_DN1239_c0_g1	46.7	49.87	40.01	170.16	94.69	84.75	163.42	177.98	183.74	54.76	50.47	48.92	91.64	94.1	90.46	136.73	153.49	151.62
TRINITY_DN123_c0_g1	4.21	5.71	3.5	5.53	6.83	7.52	11.43	11.54	11.41	10.36	9.24	8.12	8.84	11.13	10.26	5.91	4.34	7.39
TRINITY_DN123_c1_g1	33.43	24.6	9.43	11.38	28.33	15.23	19.48	24.59	22.81	17.36	15.14	9.38	9.82	22.54	11.31	19.24	7.61	19.92
TRINITY_DN123_c2_g1	6.82	7.81	7.83	7.3	7.29	7.25	5.11	5.21	5.79	2.83	3.02	3.91	2.88	3.27	3.23	5.62	4.87	8.29
TRINITY_DN12403_c0_g1	0	0	0	3.28	3.73	0	0	8.85	0	0	0	0	0	0	0	0	3.49	3.86
TRINITY_DN12405_c0_g1	0	0	0	0	0	0	0	0.41	1.53	0	0	0.34	0	0	0.38	0	0	0.39
TRINITY_DN12405_c0_g2	0	0	0	0	0	0	0	0	0	0	0	0	0	6.18	0	0	7.07	0
TRINITY_DN12409_c0_g1	0	0	0	0	0	1.06	0	0	0	0	0	0	0	0	0	0	0	0
TRINITY_DN1240_c0_g1	23.49	24.64	33.02	44.79	29.14	32.66	21.55	22.59	26.88	42.12	44.56	49.22	62.23	48.66	59.58	44.31	56.37	45.41
TRINITY_DN1240_c0_g2	29.33	32.1	25.2	17.48	20.63	13.14	30.85	18	27.96	73.85	68.31	58.91	40.45	63.99	44.67	56.9	45.48	49.53
TRINITY_DN1240_c0_g3	3244.37	3038.42	1634.9	1093.34	2489.21	2091.32	2086.05	2118.68	1746.57	872.9	595.71	459.38	336.86	682.79	378.62	1032.1	543.57	1039.69
TRINITY_DN12413_c0_g1	0	0	0	0	1.69	0.83	1.77	0	0	0	0	0	0	0	0	0	0	0
TRINITY_DN12413_c0_g2	2.47	2.42	0	2.13	0	0	2.7	0	0	2.25	2.3	0	0	0	6.48	2.73	2.23	2.42
TRINITY_DN12417_c0_g1	294.48	294.09	324.16	321.33	401.3	406.01	467.7	469.98	470.38	382.1	387.23	378.25	440.46	484.09	459.17	341.35	331.86	386.99
TRINITY_DN12419_c0_g1	0.11	0.19	0.51	0.34	0.16	0.24	0.19	0.12	0.12	0.24	0.15	0.07	0.28	0.25	0.24	0.23	0.3	0.47
TRINITY_DN12420_c0_g1	0	0	0	0	0	0	0	0	0.91	0	0	0	0.61	0	0.31	0	0.58	1.55
TRINITY_DN12421_c0_g1	0	0	0	0	0.23	0	0.23	0.7	0	0.2	0.22	0	1.11	0.25	1.12	0.46	1.91	0.45
TRINITY_DN12422_c0_g1	5022.74	5024.11	3885.17	3252.3	3859.72	2984.08	3480.31	3233.43	3876.39	3588.79	3226.15	2942.27	1976.16	2787.82	1869.48	2702.11	2378.98	2646.68
TRINITY_DN12426_c0_g1	0	0	0	0	0	1.37	0	0	0	0	0	0	0	0	1.28	0	0	1.39
TRINITY_DN12427_c0_g1	50.4	47.23	43.71	55.26	57.9	64.26	96.04	105	90.11	57.76	47.47	44.59	65.04	90.77	64.9	58.11	42.08	57.43
TRINITY_DN1242_c0_g1	250.07	261.53	333.7	277.87	208.95	184.59	168.49	153.32	163.44	120.51	127.72	131.24	200.1	155.37	168.63	226.66	262.04	191.98
TRINITY_DN12430_c0_g1	0	0	0.33	0.38	0.18	0	0.18	0	0	0	0.35	0	0.18	0	0.18	0	0.51	0
TRINITY_DN12436_c0_g1	0	0	0	0.45	0.92	0.45	0	0	0	0.41	0	0	0	0	0	0.48	0	0
TRINITY_DN12438_c0_g1	0	0	0	2.2	0	2.43	0	0	2.44	0	0	2.09	9.15	0	6.64	0	0	0
TRINITY_DN1243_c0_g1	15.66	17.11	21.69	32.39	21.91	21.54	17.56	17.41	19.33	24.49	27.53	30.06	30.43	22.99	32.39	19.7	27.21	21.71
TRINITY_DN12440_c0_g1	0	0	0	0	0	0	0	0	13.41	0	0	0	0	0	0	0	0	0
TRINITY_DN12444_c0_g1	943.58	951.59	1123.25	1750.12	1152.03	1657.74	3415.7	1369.83	1995.64	1350.98	1755.56	1598.62	2392.56	2249.4	3649.47	1380.4	2507.03	1758.78
TRINITY_DN12446_c0_g1	0	0	0	2.93	0.61	0	0	0	0	0	0	0	0	0	0	0	0	0
TRINITY_DN12446_c0_g2	0.17	0	0.32	0.73	0	0	0	0	0.34	0	0.17	0.15	0.17	0	0	0.18	0	0
TRINITY_DN12449_c0_g1	0	0	0	0.85	0.28	0	0.28	0	0	0	0.27	0	0	0.31	0	0.28	0.26	0
TRINITY_DN1244_c0_g1	16.41	14.78	17.3	38.89	27.43	24.36	19.43	23.4	20.7	9.48	9.36	10.62	18.78	10.92	19.53	13.14	16.77	12.05
TRINITY_DN1244_c0_g2	25.92	27.26	29.47	39.42	34.34	29.99	25.15	28.5	30.52	31.2	29.91	30.04	37.55	31.23	40.93	27.01	33.09	29.32
TRINITY_DN12450_c0_g1	0	0	0	0	0	0	0	0	0	1.31	2.71	0	1.33	0	0	0	0	0
TRINITY_DN12451_c0_g1	0	0	0	0	0	0	0	0	0	3.01	0	0	0	0	2.95	0	0	0
TRINITY_DN12453_c0_g1	0.16	0.16	0.3	1.9	0.16	0.33	0.16	0.17	0.32	0.28	0.47	0.58	0	0	0	0.17	0.93	0
TRINITY_DN12455_c0_g1	0	0.19	0	0.21	0.41	0.2	0.6	0.21	0	0	0.58	0	0	0	0.4	0.61	0.95	0
TRINITY_DN1245_c0_g2	44.14	49.24	53.18	104.14	82.63	83.25	27.3	37.36	30.83	91.75	110.98	115.46	76.86	68.13	77.53	54.87	68.47	56.76
TRINITY_DN12462_c0_g3	0	0.17	0.33	1.14	0	0.18	0.18	0	0.35	0.31	0.35	0.16	0	0	0.18	0.18	0.17	0.18
TRINITY_DN12464_c1_g1	3103.42	3006.13	4516.06	2718.87	2202.46	2659.43	1683.08	1702.6	2335.49	3678.29	3818.4	4064.5	3152.86	2165.34	3086.04	2909.04	4011.89	2544.68
TRINITY_DN12465_c0_g1	0	0	0	1.44	0.98	0	0	0	0	0	0.47	0.42	0	0.55	0	0.51	0.45	0.48
TRINITY_DN1246_c0_g1	6.67	7.22	9.09	10.15	7.67	10.12	8.23	9.8	9.18	4.93	5.4	4.74	4.94	4.08	6.23	6	7.47	7.29
TRINITY_DN12470_c0_g1	0.91	0	0	0	0	0.93	0	0.64	1.51	0	0	0.54	0.91	0	1.52	2.57	2.89	1.54
TRINITY_DN12470_c0_g2	0	0	0.26	0	0	0	0	0.29	0	0	0	0	0.28	0	0	0.29	0.26	0.28
TRINITY_DN12473_c0_g1	0	0	0	0.31	1.22	0.3	0	0	0.59	0.27	0	0.53	0.89	0	0.3	1.25	2.26	0.3
TRINITY_DN12474_c0_g1	0.25	0	0.72	3.24	0.79	0	0.53	0.54	0.76	0	0.25	0	0.26	0	0.26	0	0.49	0.26
TRINITY_DN12475_c0_g2	0	0	0	0.26	0	0	0	0	0.25	0	0.24	0	0.25	0	0	0	0	0.25
TRINITY_DN12478_c0_g1	0.82	0.81	0	0	0	0.81	0	0	0	0	0	0	0	0	0	0	0.75	2.44
TRINITY_DN1247_c0_g1	32.99	36.7	38.14	76.59	61.89	59.46	30.6	39.39	36.39	41.49	41.47	42.04	54.76	42.32	53.85	27.26	31.9	27.57
TRINITY_DN12480_c2_g1	8391.86	8528.15	9537.16	10681.2	7452.15	9836.67	9581.87	8960.08	8735.03	7425.48	7976.92	8398.85	7377.37	6381.8	6786.72	8274.51	9225.08	7507.57
TRINITY_DN12481_c0_g1	0.91	0.85	0.84	2.43	1.56	1.76	0.32	0.93	0.36	0.77	0.32	0.65	1.56	0.88	1.25	1.05	0.86	0.43
TRINITY_DN12483_c0_g1	0	0	0	0.89	0	0	0	0	0	0	0	1.61	2.69	2.2	0	3.08	2.59	0.94
TRINITY_DN12488_c0_g3	0	0.23	0.22	0	0.24	0.23	0	0	0	0	0	0.21	0.23	0	0.47	0.24	0	0
TRINITY_DN12488_c0_g4	0	0.16	0	0	0.16	0.81	0	0	0.16	0	0	0	0	0.18	0.16	0	0	0
TRINITY_DN1248_c0_g1	53.06	58.22	76.06	79.41	62.18	63.06	53.28	57.73	56.13	75.27	83.91	95.48	87.25	75.78	81.97	64.94	80.16	68.52
TRINITY_DN12493_c0_g1	1131.87	1268.27	834.68	583.71	1372.54	1159.23	1677.6	1650.6	1473.27	1266.15	1039.36	1048.29	718.94	1512.68	685.31	2002.39	983.01	2142.29
TRINITY_DN12495_c0_g1	0.3	0	0.29	0	0.16	0	0.15	0.79	0.61	0.13	0	0.28	0	0.34	0.62	0.31	1.32	0.77
TRINITY_DN12497_c0_g2	0	0	0	1.53	1.71	3.33	0	1.9	0	0	0	0	1.58	0	0	0	3.09	0
TRINITY_DN12498_c0_g1	4.12	5.03	3.67	22.96	14.64	14.22	9.39	11.33	10.64	14.33	13.53	13.35	28.13	17.62	29.05	13.46	14.3	10.63
TRINITY_DN1249_c0_g1	21.83	19.7	22.64	26.66	19.92	19.26	21.6	22.84	24.24	11.14	9.57	10.9	15.63	11.53	17.34	14.9	14.59	14.1
TRINITY_DN124_c0_g1	13.45	14.05	11.76	52.5	34.09	31.7	43.22	49.66	49.15	12.94	9.62	11.95	32.48	26.09	30.64	24.78	28.99	28.87
TRINITY_DN12500_c0_g1	22.38	30.06	34.7	14.14	15.07	16.86	16.33	10.66	9.15	15.73	18.63	9.41	21.85	30.7	28.81	24.74	27.5	27.36
TRINITY_DN12500_c0_g2	52.83	74.64	64.66	53.48	38.81	26.61	26.82	32.26	46.25	35.45	34.73	27.79	37.75	28.63	41.45	55.31	68.27	70.28
TRINITY_DN12501_c0_g1	0	0	0	0	0	0	0	0	0	0	0	0	0	0	0	0	0	0
TRINITY_DN12501_c0_g2	0	0	0	0	0	1.36	0	0	0	0	0	0	1.29	0	0	4.57	0	0
TRINITY_DN12501_c1_g1	0	0.3	0	0	0	0	0	0.64	0	3.25	0.3	0	0	0	0	0	0	0
TRINITY_DN12502_c0_g1	0	0	0	0	0	3.75	0	0	0	0	0	0	0	0	0	0	0	0
TRINITY_DN12503_c0_g1	0.16	0.16	0	0.18	0.33	0.5	0.82	0.17	0	0.43	0.48	0.15	0.16	0.54	0.33	0.34	0.78	0.17
TRINITY_DN12504_c0_g1	0	0	0	0	0	0	0	0	0	0	0	0	0	0	3.04	0	6.42	0
TRINITY_DN12505_c0_g1	0	1.11	0	3.61	2.28	1.43	3.21	3.39	0.61	0	0.3	1.1	2.82	3.63	6.47	0.33	2.67	0.62
TRINITY_DN12509_c0_g1	0	0	0.32	0	0	0.35	0.36	0.37	0	0	0.34	0	0	0	0	0	0	0
TRINITY_DN1250_c0_g1	23.49	23.79	27.4	40	28.18	23.45	18.67	21.5	21.76	12.5	12.95	14.87	20.41	18.15	21.05	17.77	22	19.6
TRINITY_DN12510_c0_g1	0	0	0	0	0	0.83	0	0	0.81	0.76	0	0	0	0	0.79	0	0	0.83
TRINITY_DN12510_c0_g2	0	0	0	0	0	0	0	0	0.79	0	0	0.7	0	1.9	0	0	0	0
TRINITY_DN12512_c0_g1	0.18	0.18	0.18	1.4	0.38	0.19	0.19	0	0	0.17	0.37	0	0	0.21	0.19	0.39	0.72	0
TRINITY_DN12513_c0_g1	0	0	0.21	0	0	0	0	0.47	0.22	0.8	0	0	0	0	0.23	0	0	0.23
TRINITY_DN12514_c0_g1	0	0	0.27	1.1	0.3	0.15	0	0	0	0.13	0.43	0.26	0	0.48	0	0.3	0.7	0
TRINITY_DN12516_c0_g1	0	0	0	0	1.64	0	0	0	0	0.74	0	0	0.78	1.88	0	0.88	0	0
TRINITY_DN12516_c0_g2	0.11	0.15	0.33	0.17	0.12	0.16	0	0	0.11	0.5	0.34	0.45	0.31	0.25	0.36	0.08	0.22	0.27
TRINITY_DN12516_c0_g3	0	0	0.3	0	0	0.67	0	0	0	0.59	0.32	1.46	0	0	0	0.35	0.31	0.33
TRINITY_DN12517_c0_g1	0.29	0.59	0	1.24	0	0.3	0.31	0	0.59	0.53	0	0.26	0.3	0	0.3	0.31	0.56	0.3
TRINITY_DN12518_c0_g1	0	0	0	0	0	0	0	0	0	0	0	0	0	0	0	0	0	1.62
TRINITY_DN12519_c0_g2	0.13	0.13	0.51	0.15	0.28	0.41	0.27	0.28	0.13	0.24	0.27	0.24	0.41	0.59	0.14	0	0.39	0.54
TRINITY_DN1251_c0_g1	99.06	100.39	78.38	101.57	72.41	57.69	97.57	100.49	107.36	45.8	44.58	46.75	33.63	36.73	36.57	87.34	102.41	82.46
TRINITY_DN12521_c0_g1	0.35	0.21	0.38	0.68	0	0.15	0.14	0.04	0.22	0.13	0.32	0.26	0.37	0.08	0.3	0.07	0.14	0.18
TRINITY_DN12521_c0_g2	0	0	0	0.77	0.71	0.35	0.44	0.18	0.17	0.38	0.26	0.08	0.62	0.29	0.18	0.09	0.42	0.88
TRINITY_DN12522_c0_g1	0	0.11	0.33	1.02	0.36	0.48	0.23	0.48	0.23	0.21	0.69	0.32	1.07	0.9	1.32	0.84	1.24	0.36
TRINITY_DN12523_c0_g1	0	0	0	0.79	0	0	0	0	0	0	1.13	0	0	0.44	0.38	0	1.45	0.78
TRINITY_DN12523_c0_g2	0	0	0	0	0	0	0	0	0	0	0	0	0	2.88	2.14	0	0	0
TRINITY_DN12524_c0_g1	0.19	0.34	0.11	0.44	0.28	0.4	0.39	0.32	0.31	0.27	0.04	0.21	0.32	0.21	0.16	0.48	0.65	0.71
TRINITY_DN12528_c0_g2	0	0	0.31	0	0.35	1.03	0	0	0.33	0	0.67	0	1.35	0	0.67	1.07	2.57	2.05
TRINITY_DN12529_c0_g1	0.2	0.33	0.33	1.37	0.21	0.91	0.21	0.07	0.14	0.36	0.2	0.25	0.14	0.3	0.07	0.21	0.07	0.28
TRINITY_DN1252_c0_g1	54.33	55.89	59.07	76.04	65.98	81.42	53.86	62.3	60.88	90.6	92.04	93.35	101.08	99.74	105.79	49.81	46.53	49.33
TRINITY_DN12532_c0_g1	0.17	0.26	0.08	0	0.18	0.27	0	0	0	0.24	0.09	0.32	0.18	0.39	0.18	0.27	0.26	0.45
TRINITY_DN12538_c0_g1	0	0	0	0	0	0	0	0	0	0	3.39	0	0	0	0	0	0	0
TRINITY_DN12539_c0_g1	0.27	0.28	0.15	1.51	0.35	0.39	0.21	0.22	0.27	0.09	0.39	0.24	0.16	0.23	0.11	0.22	0.57	0.16
TRINITY_DN1253_c0_g1	4.07	4.34	5.25	7.89	6.93	5.34	3.19	3.3	3.32	0.98	1.22	0.76	1.66	1.27	1.63	2.82	3.65	2.72
TRINITY_DN12541_c0_g1	0.35	0	0.32	0	0	0	0	0	1.04	0.63	0	0.31	0	0	0.35	0	0	0.35
TRINITY_DN12541_c0_g3	0	0.24	0	0	0.26	0	0	0	0.25	0	0	0	0	0.28	0	0	0	0
TRINITY_DN12544_c1_g1	0.79	0	0	0	0	0	0	0.42	0	0	0.39	0	0.39	1.37	0	0	0.38	0
TRINITY_DN12544_c1_g2	0.1	0	0.1	0.33	0.31	0.31	0	0.1	0	0	0.2	0.18	0.1	0.67	0.1	0.1	0.1	0.41
TRINITY_DN12545_c0_g1	0	0	0	0.4	0	0.4	0	0	0.39	0	0	0	0	0	0	0	0	0
TRINITY_DN12546_c0_g1	0	0	0	0	0	1.06	0	0	0	0	0	0	0	0	0	0	0	0
TRINITY_DN1254_c0_g1	22.93	20.1	24.12	25.14	26.57	26.44	26.05	29.02	27.62	34.17	40.91	33.68	48.16	50.3	48.72	50.74	44.21	54.76
TRINITY_DN12550_c0_g1	0.8	0	0	0	0	0.41	0	0	0.79	0.36	0	0	0	0	0	0.43	1.14	0
TRINITY_DN12554_c0_g1	0	0	0	0	0	2.13	0	0	0	0	0	0	0	0	0	0	0	0
TRINITY_DN12557_c0_g1	0.53	0.53	0.81	0.43	0.32	0.32	1.79	1.12	1.79	0.14	0.31	0.49	1.19	0.6	2.01	1.19	1.43	0.63
TRINITY_DN12558_c0_g1	0.19	1.58	0.58	1.47	1.68	2.31	0.84	0	0.12	1.45	0.66	0.63	1.58	1.21	3.46	1.79	2.87	1.44
TRINITY_DN1255_c0_g1	11.14	13.3	16.27	59.96	37.85	42.77	22.41	27.64	24.94	13.46	12.69	13.58	33.34	19.84	36.2	15.74	19.66	18.49
TRINITY_DN12565_c0_g2	0	0	0	0	0	0	0	0	0	0	0	0	0	0	0	0	0	0
TRINITY_DN12569_c0_g1	0.47	0.58	0.68	0.84	0.27	0.27	0.26	0.04	0.45	0.56	0.6	0.51	0.46	0.16	0.47	0.15	0.33	0.34
TRINITY_DN1256_c0_g1	93.11	94.46	98.92	96.67	88.36	73.97	85.04	96.26	96.23	81.55	92.82	105.67	58.93	50.85	61.44	81.71	114.9	83.52
TRINITY_DN1256_c0_g2	16.75	17.45	10.89	20.88	28.68	29.99	15.65	20.95	17.67	24.21	20.38	20.82	25.9	26.93	26.22	23.1	17.49	23.17
TRINITY_DN12575_c0_g1	21.79	21.81	14.46	88.44	45.67	51.51	48.05	59.59	50.57	41.37	30.85	29.03	45.1	54.46	44.84	48.66	43.41	51.64
TRINITY_DN12577_c0_g1	0	0.83	0.26	0.29	0.29	0.57	0	0.89	1.1	0.5	33.65	0	0	0	1.97	0.59	0	0.57
TRINITY_DN12577_c0_g2	0	0	0	0	0	0	0	0	0	0	0	0	0	0	0	0	0	0
TRINITY_DN12578_c0_g1	0.39	0.05	0.77	0.62	0.42	0.36	0.41	0.68	0.66	0.49	0.75	0.74	1.4	1.22	1.21	0.77	1.09	0.83
TRINITY_DN12578_c0_g2	0	0	0.32	0.72	0	0	0	0	0.35	0	0	0	0	0	0	0	0	0
TRINITY_DN12578_c1_g1	0	0	0	0	0.7	0	0	0	0	0.63	0	0	0.67	0	0	0	0	1.38
TRINITY_DN12578_c1_g2	0	0.31	0	0.35	0.11	0.11	0	0	0.32	0.19	0.21	0	0.22	0.24	0.22	0.11	0.42	0.11
TRINITY_DN12578_c1_g3	0	0.07	0.2	0.23	0.07	0	0.07	0	0	0.12	0.14	0	0.14	0.15	0.22	0	0	0
TRINITY_DN12578_c1_g4	0.23	0.22	0	0	0	0	0	0	0	0.2	0	0	0.23	0	0	0	1.09	0
TRINITY_DN12578_c2_g1	1.26	1.87	0.57	1.85	0	1.89	0	0.68	0.61	1.14	0.61	0	0.61	0	1.21	0.68	1.75	0.63
TRINITY_DN1257_c0_g1	18.81	19.73	21.55	30.55	21.84	22.77	26.58	30.45	28.09	22.45	21.39	24.35	25.88	22.73	24.62	27.78	26.53	27.89
TRINITY_DN1258_c0_g1	396.64	372.34	516.61	460.13	366.55	430.75	336.4	377.92	359.82	309.23	338.51	358.87	372.6	304.66	370.97	262.25	308.42	251.76
TRINITY_DN12593_c0_g1	0	0	0	0	0	0	0	0	0	0	0	0	0	0	0	0.76	0	0.7
TRINITY_DN12594_c0_g1	0	0	0.48	0	0.26	0	0.52	0	0.25	0.23	0	0.23	0.26	0.29	0.77	0	0.49	0.26
TRINITY_DN12595_c0_g1	0.05	0	0	0	0.12	0	0.06	0.18	0.17	0.25	0.22	0.05	0.12	0.5	0.29	0	0.44	0.29
TRINITY_DN12597_c0_g1	0	0	0	0.76	0	0	0	0	0	0	0	0	5.33	0	1.5	0	0	0
TRINITY_DN12597_c0_g2	0	0	0	0	0	0	0	0	0	0	0.41	0	3.31	0	1.23	0	0	0.42
TRINITY_DN1259_c0_g1	110.6	96.48	115.3	80.62	89.63	83.92	83.47	89.5	78.84	102.09	112.26	119.56	96.95	96.51	91.27	84.61	81.61	80.04
TRINITY_DN125_c0_g1	3.25	5.44	1.33	1.47	4.49	1.15	2.97	3.99	3.31	3.93	1.46	1.59	2.81	5.99	2.82	4.13	3.14	3.74
TRINITY_DN125_c0_g2	24.09	23.13	28.54	27.46	27.07	25.63	18.73	19.47	22.12	52.87	56.91	56.91	40.75	38.92	39.71	33.52	34.75	33.22
TRINITY_DN12600_c0_g1	0	0	0	0	1.55	0	1.68	0	0	0	0	0	0	0	0	0	0	0
TRINITY_DN12600_c0_g2	0	0	0.09	0.21	0.43	0.34	0.19	0.39	0.09	0.12	0.05	0	0.1	0.15	0.1	0.05	0.05	0.19
TRINITY_DN12601_c0_g1	0	0.15	0.77	0.16	0.16	0.84	0	0	0	0.84	2.27	0	0.19	0.34	0.9	0	1.15	0.19
TRINITY_DN12608_c0_g1	0.12	0.36	0	1.22	0.64	0.13	0.12	0.13	0	0	0.12	0	0.25	0.27	0.13	0	0.6	0
TRINITY_DN1260_c0_g1	41.97	34.84	29.33	58.29	34.99	36.4	68.27	73.16	75.87	68.07	54.25	49.89	44.07	50.98	41.73	103.22	97.72	101.69
TRINITY_DN12617_c0_g1	0	0	0	0	0	0.73	0	0	0	0.67	0	0	0	0	0	0	0	0.73
TRINITY_DN12617_c1_g1	0	0	0	1.12	0	0	0	0	0	0	0	0	0	0	1.12	0	0	0
TRINITY_DN12619_c0_g1	0	0	0	0	0	0	0	0	0	0	0	3.22	0	0	0	0	0	0
TRINITY_DN1261_c0_g1	3.76	3.52	2.82	6.97	5.12	4.11	4.38	4.54	4.76	8.94	8.44	8.55	6.83	8.85	8.75	1.77	2.28	2.67
TRINITY_DN12625_c0_g1	3.02	0	0	5.14	5.82	0	0	0	0	0	0	0	2.68	0	5.16	3.36	5.37	2.97
TRINITY_DN12628_c0_g1	0	0	0	1.27	0	0	0	0	0.63	0	0.63	0	0	0	0	0	1.2	0
TRINITY_DN12629_c0_g1	11.86	0	7.52	25.25	14.33	8.41	3.26	0	2.83	2.7	2.75	0	5.28	3.47	7.62	13.19	13.17	8.75
TRINITY_DN1262_c0_g1	18.9	22.4	24.42	26.9	25.65	23.27	18.79	17.73	19.3	45.11	46.85	54.03	38.66	38.31	41.2	19.28	22.26	20.54
TRINITY_DN12630_c0_g2	0	0	0.26	0	0.29	0	0	0.29	0	0	0	0	0	0	0	0	0	0.56
TRINITY_DN12636_c0_g1	1.09	1.52	1.31	0.69	1.03	1.02	1	0.71	0.75	2.25	2.97	2.05	2.1	0.96	1.75	0.7	0.85	0.89
TRINITY_DN12637_c0_g2	0	0	0	0.32	0	0.31	0	0	0.3	0	0	0.27	0	0	0.61	0.32	0.58	0.31
TRINITY_DN12637_c0_g3	72.31	82.2	95.77	69.07	89.37	86.99	73.07	76.73	71.49	112.63	123.03	134.82	127.88	118.91	129.26	82.65	83.1	86.58
TRINITY_DN12637_c0_g4	13.98	16.01	20.57	27.12	7.54	10.19	21.72	20.87	22.87	17.48	20.14	22.59	17.68	15	16.75	16.25	23.53	15.47
TRINITY_DN12638_c0_g1	0	0	0	0	0	0	0	0	0	0	0	0	0	0	0	0	1.77	0
TRINITY_DN12639_c0_g1	0.32	0.32	0	0.67	0.33	0.66	0	0	0	0	0.64	0	0.32	0.37	0	0	0.61	0
TRINITY_DN1263_c0_g1	1172.27	1252.6	1575.33	1313.56	1835.61	1775.17	1558.17	1527.28	1472.1	1954.41	2030.81	2197.51	2382.25	2207.59	2228.8	1741.64	1683.24	1880.9
TRINITY_DN1263_c1_g1	0	0	0.89	6.62	4.08	4.97	0	1.1	0.97	0.92	0	0	1.91	0	0.94	0	0	1
TRINITY_DN12640_c0_g1	0	0	0	0	0	0	0.68	0	0	0	0	0	0.63	0	0	0	0	0.65
TRINITY_DN12640_c0_g2	0.56	0	0.53	0	0	0	0.29	0	0.57	0.51	0	0.25	1.43	0.32	0.57	0.3	0	0
TRINITY_DN12640_c0_g4	0	0	0	0	0	2.48	2.72	0	0	0	0	0	0	0	0	0	0	0
TRINITY_DN12641_c0_g1	0.15	0.51	0.33	0.34	0.26	0.24	1.37	0.2	0.21	0.22	0.31	0.27	0.55	0.31	0.5	0.42	0.47	0.29
TRINITY_DN12644_c0_g1	1.4	1.16	1.79	0.95	1.49	0.91	0.51	0.62	0.77	0.41	0.55	0.51	0.22	0.28	0.49	0.26	0.29	0.3
TRINITY_DN12645_c0_g1	0.07	0.27	0.13	1.1	0.36	0	0.21	0.15	0.07	0.19	0.14	0.06	0.22	0.39	0.22	0	0.83	0.29
TRINITY_DN12648_c0_g1	0	0	0	0.41	0	0	0	0	0	0.17	0.19	0	0.19	0.21	0.39	0	0	0
TRINITY_DN1264_c0_g1	63.58	67.83	63.96	123.8	99.78	95.73	50.16	62.04	56.57	45.16	40.98	41.13	48.91	40.34	51.52	28.19	32.41	30.86
TRINITY_DN1264_c1_g1	8.14	9.23	9.66	22.14	12.22	12.42	12.4	12.89	13.24	7.56	7.06	7.19	10.87	10.18	11.05	16.25	16.11	15.07
TRINITY_DN12658_c0_g1	0	0.7	0.22	0.25	0	0	0	0	0.24	0	0.23	0	0	0.53	0.24	0.25	0.23	0
TRINITY_DN12659_c0_g1	0.16	0.27	0.32	0.31	0.17	0.06	0.06	0.17	0.39	0.15	0.28	0.35	0.57	0.18	0	0.17	0.33	0.28
TRINITY_DN12659_c0_g2	0.39	0.49	0.76	0.22	0.1	0.21	0.3	0.1	0.3	0.09	0	0.27	0.2	0	0.21	0.41	0.29	0.51
TRINITY_DN1265_c0_g1	9.92	9	7.59	15.26	13.31	10.61	16.29	19.12	18.01	10.72	10.17	8.84	14.7	11.6	14.33	14.81	13.34	13.24
TRINITY_DN12660_c0_g1	0	0.56	0	1.68	0.58	0	0	0	0	0.52	0	0.5	0	0	0.55	0	0	0.57
TRINITY_DN12661_c0_g1	0.68	0.1	0	0.66	0.72	0.31	0.2	0.21	0.1	0.09	0.1	0	0.2	0	0	0.2	0.39	0.61
TRINITY_DN12663_c0_g1	0	0	3.9	0	0	0	0	0	0	0	0	0	0	0	0	0	0	0
TRINITY_DN12665_c0_g1	0	0	0	0	0	0	0	0	2.57	0	2.51	0	0	0	0	0	0	0
TRINITY_DN12667_c0_g1	0	0	0.77	0.83	0	0	0	0	0	0	0	0	0.83	1.01	0.82	0	0	0
TRINITY_DN1266_c0_g1	48.12	46.65	45.1	49.96	38.64	33.28	36.55	38.88	41.23	23.85	25.48	26.69	30.17	21.27	27.42	21.27	28.51	21.69
TRINITY_DN1266_c0_g2	0	0	0	0	0.2	0	0	0	0.39	0	0	0	0.2	0.22	1.21	1.44	0.57	0.4
TRINITY_DN1266_c1_g1	51.22	52.55	66.36	43.22	19.99	17.04	13.73	12.52	14.05	8.8	9.03	9.18	4.41	5.01	5.2	11.22	11.02	10.39
TRINITY_DN1266_c2_g1	7.55	7.26	7.06	7.73	8.22	7.49	5.95	7.53	6.63	4.97	4.52	4.55	5.85	5.05	5.61	4.94	5.95	5.51
TRINITY_DN1266_c3_g1	13.32	16.51	18.53	36.02	23.72	20.77	14.38	16.93	15.18	12.38	12.41	13.05	21.85	16.44	22.38	10.9	13.29	11.28
TRINITY_DN1266_c3_g2	3.09	3.63	3.63	10.93	5.02	4.36	4.37	3.53	5.53	9.68	9.66	9.53	11.57	10.28	11.22	3.83	4.74	3.77
TRINITY_DN12671_c0_g1	0	0.23	0	0	0	0	0.72	0	0	0	0	0	0.23	0.26	0	0.49	0.22	0.24
TRINITY_DN12673_c0_g1	0	0	0	0.77	0	1.61	0	0	0.79	0	0	0	0	0	0.76	0	2.23	0
TRINITY_DN12674_c0_g2	0	0	0.4	0	0.89	0.44	0	0	0	0	0	0	0	0	0.43	0.93	0	0
TRINITY_DN12675_c0_g1	0	0	0	0	0	0	1.56	1.07	0.98	0	0	0	1.47	0	0.97	6.37	18.59	10.99
TRINITY_DN12676_c0_g1	0	0.23	0	0.13	0.74	0.12	0	0.25	0	0	0.12	0	0.24	0	0	0.25	0.23	0.12
TRINITY_DN12677_c0_g1	0.14	0.29	0.28	0.64	0.15	0.6	0	0.15	0	0	0.29	0	0	0.16	0	0.31	0.57	0.45
TRINITY_DN1267_c0_g1	43.34	40.61	20.25	49.75	46.25	41.18	41.65	51.35	44.86	53.98	34.14	26.79	35.48	52.55	31.48	44.65	37.22	40.84
TRINITY_DN12681_c0_g1	0	0.98	0	0	1	0	1.05	0	0	1.8	0	0	0	0	0	2.14	0	0
TRINITY_DN12681_c0_g2	0.48	0	0.44	0	0	0	0.51	0	0.47	0	0	0	0.48	0	0	0	0	0.49
TRINITY_DN12684_c0_g1	0.42	0	0	0.46	0	0.22	0	0	0	0	0.21	0	0	0	0	0.45	0.21	0
TRINITY_DN12684_c0_g2	0	0	0	4.96	0	2.75	3.19	0	0	0	0	2.36	0	0	0	0	0	0
TRINITY_DN12686_c0_g1	0	0	0	0	0	0	0	0	0	0	0	0	0	0	0	0	0	0
TRINITY_DN12686_c0_g3	0	0.54	0	0.86	0.28	0	0.56	0	0	0.25	0	0	0.55	0.31	0	0	0	0
TRINITY_DN12687_c0_g1	0	0	0	0	0	0	1.54	0	0	0	1.36	0	0	0	0	1.56	0	0
TRINITY_DN1268_c0_g1	62.92	68.14	85.57	164.12	114.46	107.18	64.55	81.55	75.01	42.53	42.39	54.48	98.32	61.06	100.72	47.4	68.72	52.57
TRINITY_DN12690_c0_g1	0	0	0	0	0	0	0	0	0	0	0	0	0	0	3.16	0	0	3.7
TRINITY_DN12691_c0_g1	0	0	0	1.75	0	0	0.98	0	0	0	0	0.79	0.88	0	0	0	0	0
TRINITY_DN12691_c0_g2	0.11	0.11	0.31	0.97	0.23	0.22	0	0.23	0.11	0	0.22	0.1	0.11	0.24	0.23	0	0.85	0.11
TRINITY_DN12691_c0_g3	0.19	0.19	0.09	0	0.39	0.1	0.1	0.1	0.1	0.17	0.19	0.09	0.39	0.32	0.1	0.1	0.19	0.29
TRINITY_DN12691_c0_g4	0	0	0	2.27	0	0	0	0	0	0	0	0	0	0	0	0	2.36	0
TRINITY_DN12693_c0_g1	0	2.39	0	0	0	0	0	0	0	0	0	0	0	0	0	1.32	0	0
TRINITY_DN12696_c0_g1	0	0	0.49	0	0	0	0	0	0	0.5	0	0.96	0	1.26	1.59	0	0.51	0
TRINITY_DN12697_c0_g1	0.18	0	0.68	0.58	0	0	0.18	0	0.36	0.16	0	0	0.55	0.4	0.37	0.19	0.35	0.55
TRINITY_DN12698_c0_g1	0	0	0	0	6.76	0	0	3.98	0	3.21	0	2.86	12.42	0	0	3.95	6.29	3.48
TRINITY_DN12699_c0_g1	0	0	0	2.03	0	0	0	0	0	0	0	0	0	0	2.04	0	0	2.3
TRINITY_DN1269_c0_g1	17.76	18.41	23.15	35.99	28.91	29.1	25.38	29.05	28.68	36.67	41.15	41.8	50.74	43.58	46.21	22.1	21.51	23.8
TRINITY_DN126_c0_g1	7.74	10.41	12.27	22.73	15.01	14.24	8.59	10	10.26	16.8	18.88	20.58	17.73	16.83	17.45	13.11	14.99	11.94
TRINITY_DN126_c0_g2	4.36	3.64	5.5	3.53	4.81	5.06	7.66	9.48	9.57	4.62	3.05	4.69	4.74	2.97	5.72	4.36	4.8	5.04
TRINITY_DN12701_c0_g1	26.29	23.99	20.08	20.81	29.41	31.43	17.66	22.58	19.98	19.27	18.51	17.72	17.82	20.73	18.61	11.12	9.45	12.54
TRINITY_DN12702_c0_g1	0	0	0.11	0.26	0.12	0.12	0	0.12	0	0	0.12	0.32	0.24	0	0.48	0.6	0.68	0.48
TRINITY_DN12702_c0_g2	1.53	2.21	0	0	0.47	0	0	0.24	0	0	0.23	0	0	0.26	0.64	1.38	0	0
TRINITY_DN12702_c0_g3	3.95	4.74	3.95	5.95	7.53	6.95	3.82	5.09	4.66	2.34	2.47	2.64	4.54	3.44	5.42	3.26	3.95	4.2
TRINITY_DN12702_c0_g4	0.32	0	0	0.36	0.45	0	0.22	0.23	0.11	0	0	0.1	0	0	0.23	0	0.43	0.22
TRINITY_DN12704_c0_g1	0.49	0	0	0	0	0	0	0	0	0	0	0.22	0.25	0	0	0.77	0	0.5
TRINITY_DN12705_c0_g1	1734.18	1653.74	1989.3	1337.41	1600.74	1788.57	1221.81	1338.62	1383.53	2760.36	3146.17	3239.99	2858.37	2874.72	2875.59	2089.42	2235.97	2379.44
TRINITY_DN12706_c0_g1	0	0.43	0	0	0.44	0	0	0	0	0	0.84	0.38	0	0	0	0	0	0
TRINITY_DN1270_c0_g1	9.85	11.68	12.68	26.05	19.28	18.75	11.62	12.66	14.07	17.64	19.2	22.72	22.9	18.74	23.8	13.85	14.66	15.26
TRINITY_DN12710_c0_g1	0	2.11	0	0	0	0	0	0	0	0	2.01	0	0	0	0	0	1.92	0
TRINITY_DN12711_c0_g1	0.98	0.39	0.19	0.44	0.41	0.92	1.11	1.88	2.02	1.24	1.09	1	0.61	0.55	0.73	1.34	0.68	1.53
TRINITY_DN12712_c0_g1	0	0	1.65	0	0	0.92	0	0	0	0	0.9	0.8	0	0	0	0	0	0
TRINITY_DN12714_c0_g1	0	1.22	0	0	4.96	0	0	2.71	1.19	2.26	0	1.04	3.47	2.89	2.27	2.7	2.24	3.67
TRINITY_DN12715_c0_g1	0.23	0	0.22	0.99	0	0.24	0	0	0	0.21	0	0	0	0.26	0	0	0.22	0
TRINITY_DN12717_c0_g1	0	0	0.61	0.34	1.35	0	0.68	0.7	1.3	0.59	0.65	0.88	1.64	0.75	0.98	0.69	0.93	0.33
TRINITY_DN12719_c0_g1	0.36	0.21	0.28	0.81	1.81	0.62	1.03	0.08	0.15	0.9	0.15	0.27	0.52	1.16	0.38	1.5	0.5	0.9
TRINITY_DN1271_c0_g1	34.62	37.56	47.58	46.3	38.75	29.35	24.31	27.79	25.87	33.92	36.4	39.86	38.13	29.64	40.28	25.85	23.47	27.39
TRINITY_DN1271_c0_g2	11.13	11.38	13.65	21.6	15.88	15.05	10.2	11.92	10.04	8.62	8.02	10.69	14.96	8.51	14.96	6.4	7.88	7.29
TRINITY_DN1271_c0_g3	39.04	37.68	22.24	4.62	20.73	33.52	51.58	35.94	44.68	69.25	74.67	61.04	41.91	75.93	44.43	77.7	86.21	82.56
TRINITY_DN1271_c0_g4	5.66	5.66	6.9	7.02	7.79	6.14	5.84	7.75	8.25	7.46	6.74	7.71	7.88	7.77	8.22	7.36	8.17	7.29
TRINITY_DN12720_c0_g1	0.25	0.49	0.46	0.53	0.26	0.25	0	0.79	0.74	0	0.73	0.45	3.25	1.68	1.25	2.86	3.09	2.77
TRINITY_DN12721_c0_g1	0	0	0	0	0	0	0	0	1.28	0	0	0	0	0	1.22	0	1.21	0
TRINITY_DN12728_c0_g1	0.34	0.34	0.55	1.53	0.48	0.59	0.59	0.36	0.7	0.21	1.15	0.74	0.47	0.39	0.12	0.72	1.24	0.71
TRINITY_DN1272_c0_g1	2.68	7.13	6.07	8.13	2.75	5.91	4.76	4.65	6.48	4.46	6.07	6.03	5.63	4.83	9.72	8.69	8.98	7.64
TRINITY_DN12732_c0_g1	0	0	4.58	0	2.62	0	0	0	0	0	0	0	0	3.15	0	0	0	0
TRINITY_DN12733_c0_g1	0.31	0.31	0.41	0.71	0.05	0.11	0.21	0.11	0.05	0.19	0.21	0.05	0.11	0	0.06	0	0.1	0.16
TRINITY_DN12734_c0_g1	0	1.05	0	1.97	0	0	0	0	0	0	0	0	0	1.23	0	0	0	0
TRINITY_DN12734_c0_g2	0	0	0	1.01	0	0.66	0	0	0.32	0	0.32	0.29	0.65	0.37	0	0	0	0.33
TRINITY_DN12738_c0_g1	0.75	0	0	0	0	0.74	0	0	0	0.68	1.44	0	0	0	0	0	0.68	0
TRINITY_DN12739_c0_g2	0	0	0	3.3	0	0	0	0	0	0	0	0	0	0	0	0	0.79	1.73
TRINITY_DN1273_c0_g1	17.96	19.57	18.43	42.15	36.74	39.36	30.67	31.93	33.65	28.12	24.73	26.88	31.02	29.28	29.39	28.11	37.47	41
TRINITY_DN12741_c0_g1	0	0	0	0	0	0	1.02	0	0	0	0	0.43	0	0	0	0	0.92	0
TRINITY_DN12742_c0_g2	0	0	0	9.62	0	0	0	0	0	0	0	0	0	0	0	0	10.49	0
TRINITY_DN12744_c0_g1	0	0	0	0.49	0.71	0.46	0	0.24	0	0.41	0.68	0	0	0.26	0.69	0.24	0.44	0.23
TRINITY_DN12745_c0_g1	0	0	0	0	0	0	0	0	0	0.63	0	0	0	0	1.32	0	1.91	2.76
TRINITY_DN12749_c0_g1	0	0	0	0	0	0	0	0	0	0	0	0	0	0	0	0	1.18	0
TRINITY_DN1274_c0_g1	353.85	361.07	431.28	254.23	284.57	219.96	211.02	219.87	235.43	116.58	122.93	118.76	122.27	117.89	117.93	239.96	280.55	205.61
TRINITY_DN12750_c0_g1	0	0	0	0	0	0	0	0	0.63	0	0	0	0	0	0	0.67	0	0
TRINITY_DN12751_c0_g1	0	0	0	1.01	0.49	0	0.24	0	0.24	0.43	0.47	0	0	0.27	0.48	0	0.23	0
TRINITY_DN12752_c0_g1	0.49	0.25	0.23	0.53	0.26	0.25	0	0.53	0.25	0.45	1.23	0.67	0.25	0.28	1.52	2.1	1.91	1.77
TRINITY_DN12753_c0_g1	1.58	0.32	0.59	0.66	0.33	0	0	1.01	0	0	0	0	0.32	0	1.59	0.34	0.3	0.64
TRINITY_DN12755_c0_g1	0.19	0.38	0.18	0.82	0	0	0	0	0	0.17	0.19	0	0.39	0	0	0	0.92	0
TRINITY_DN1275_c0_g1	21.24	18.25	4.89	6.48	37.31	14.57	13.79	21.91	16.5	20.07	11.59	10.66	27.87	26.51	24.64	12.17	8.55	12.84
TRINITY_DN12762_c0_g1	0	0	0	0	0	0	0	0	0	0	0	0	0	0	0	0	0	0
TRINITY_DN12766_c0_g1	0	0	0	3.65	0	2.61	0	0	0	0	0	0	0	0	0	0	0	0
TRINITY_DN1276_c0_g1	39.01	40.02	46.06	88.74	67.38	75.86	53.56	61	59.15	55.86	52.11	47.75	74.35	80.94	70.12	47.38	51.02	44.75
TRINITY_DN12770_c0_g1	0	0	0	0	0	2.39	0	2.8	0	0	0	0	2.25	0	0	0	0	2.47
TRINITY_DN12771_c0_g1	0.06	0.3	0.24	1.24	0.06	0.19	0.19	0.06	0.06	0.16	0.37	0.28	0.06	0.27	0.19	0.06	0.42	0.13
TRINITY_DN1277_c0_g1	6.97	7.88	8.74	10.45	9.26	9.24	9.71	8.95	8.35	8.37	8.46	7.75	10.06	9	10.46	8.38	8.84	9.59
TRINITY_DN12780_c0_g1	0	0	0	0	0	0	0	0	0	0	72.79	0	0	0	0	0	0	0
TRINITY_DN12782_c0_g1	0	0	0.4	0.44	0	0.44	0	0	0	0.39	0	0	0	0.5	0	0.46	0	0
TRINITY_DN12783_c0_g1	0	0.67	0.31	0.35	0	0.34	0.35	0	0	0	0.33	0	0	0	0.34	0	0.32	0
TRINITY_DN12785_c0_g1	0	0	0	0	0	0	0	0	0	0	0	0	0	0	0	0	0	0
TRINITY_DN12787_c0_g1	0	0	0	0	0	0	0	0	0	0	0	0	0	0	0	7.58	0	0
TRINITY_DN12788_c0_g1	0	0	0	2.17	0	1.15	0	0	1.13	0	0	0	0	0	0	0	0	0
TRINITY_DN12789_c0_g1	0.98	0	0.86	1.83	0	0.96	0	1.06	0.94	0.89	0	0	0	0	0	0	0	0.97
TRINITY_DN1278_c0_g1	76.14	72.96	82.02	87.99	68.08	64.49	59.04	65.51	71.42	72.76	78.98	86.01	74.98	64.55	75.31	60.75	81.6	61.5
TRINITY_DN12796_c0_g2	0	0	0	0	0	0	0	0	0	0	0	0	0	0	0	0	0	0
TRINITY_DN12799_c0_g1	0	0	0	2.16	0	0	0	2.8	0	0	0	0	2.25	0	0	0	0	0
TRINITY_DN1279_c0_g1	5.33	4.68	5.44	13.06	11.74	9.91	3.92	5.69	4.3	2.77	3.11	3.98	7.97	3.46	9.54	4.89	6.15	5.8
TRINITY_DN127_c0_g1	7.4	6.66	5.34	7.92	12.77	10.69	7.56	10.12	8.93	4.12	6.7	2.83	8.99	7.13	6.98	6.2	6.31	8.27
TRINITY_DN127_c0_g2	14.14	14.21	14.25	15.41	14.01	15.75	11.36	10.76	10.81	13.01	11.28	12.43	17.07	14.98	17.98	11.95	10.73	10.84
TRINITY_DN127_c1_g1	7	8.48	6.07	16.02	11.67	9.7	9.28	10.39	9.72	6.68	5.45	5.11	8.11	7.53	9.56	8.69	7.47	8.68
TRINITY_DN127_c4_g1	9.13	9.73	8.89	14.51	12.26	10.89	10.42	11.95	12.12	19.42	21.28	19.67	15.05	20.56	16.49	19.63	16.83	20.35
TRINITY_DN12801_c0_g1	0	0	0	0	0	0	0	0	0	0	0	0	0	0	0	0	0	16.69
TRINITY_DN12802_c0_g1	0.38	0.58	0.18	1.05	0.81	1.4	0.2	0.21	0.78	0	0.39	0.18	0	0	0	0.2	0.19	0.4
TRINITY_DN12805_c0_g2	0	0	0	0	2.57	0	0	0	0	0	2.47	0	0	0	0	0	0	5.21
TRINITY_DN1280_c0_g1	8.81	7.66	6.61	11.12	10.33	11.36	11.08	13.92	14.19	7.55	6.9	7.02	11.69	8.37	11.69	8.51	9.75	8.5
TRINITY_DN12816_c0_g1	0	0	0.7	0	0.39	0	0	0	0.38	0	0.75	0	0.38	0.44	0	0	1.08	0
TRINITY_DN12817_c0_g2	0	0	0	0.91	0	0	0	0	0	0.88	0	0	0	0	0	0	0	0
TRINITY_DN12819_c0_g1	0.28	0	0	0.6	0	0	0	0	0	0.52	0	0.26	0	0.33	1.15	0.3	0.27	0.58
TRINITY_DN1281_c0_g1	11.77	13.21	15.58	18.74	14.75	15.01	11.48	10.04	10.86	14.87	13.69	17.85	17.26	14.69	17.28	12.42	11.39	12.8
TRINITY_DN12820_c0_g1	0.13	0.13	0.37	0.86	0	0.27	0.66	0.27	0.52	0.46	0	0	1.59	0.29	1.08	2.83	1.9	2.79
TRINITY_DN12822_c0_g1	0.12	0	0	0.13	0	0	0	0.13	0	0	0.36	0	0.25	0.13	0.12	0.12	0.12	0
TRINITY_DN12827_c0_g1	0.42	0.55	0.91	1.74	1.6	1.41	0.73	0.8	1	0.87	0.64	0.43	1.68	1.23	1.53	1.01	1.14	1.01
TRINITY_DN1282_c0_g1	31.05	33.22	43.36	57.5	39.37	39.54	26.49	29.54	31.83	20.59	22.28	26.38	36.52	23.38	35.56	18.1	22.1	17.97
TRINITY_DN12831_c0_g1	26.98	27.63	30.2	50.12	36.11	29.73	26.94	28.51	29.56	29.46	30.91	32.37	37.58	29.33	40.42	25.86	33.43	23.51
TRINITY_DN1283_c0_g1	519.17	520.51	529.09	261.74	257.12	199.14	174.45	182.82	187.29	277.61	299.25	274.22	103.15	118.08	99.84	137.18	156.82	104.16
TRINITY_DN12840_c0_g1	0	0	0	0	0	0	0	0	0	0	0	0	0	0	0	0	5.37	0
TRINITY_DN12842_c0_g1	0.52	0	0	0.52	0	1.57	0.55	0	2.05	0.47	0	0.46	2.56	4.21	4.06	4.47	5.36	4.72
TRINITY_DN12845_c0_g1	0	0.1	0	0.23	0.33	0.11	0.21	0.22	0.32	0.28	0.1	0.1	0	0.12	0.22	0.11	0.21	0.11
TRINITY_DN12848_c0_g1	6.78	6.39	6.09	11.86	7.29	6.31	15.42	14.23	17.93	3.43	4.22	3.88	6.36	6.11	5.99	24.02	23.63	20.84
TRINITY_DN12848_c0_g2	0	0	1.67	0	0	0	0	0	0	0	0	0	0	0	3.45	0	0	1.92
TRINITY_DN1284_c0_g1	310.4	321.12	167.48	173.19	324.94	290.87	146.22	160.09	135.46	206.21	205.6	177.81	184.59	183.77	188.71	124.79	142.08	130.89
TRINITY_DN1284_c0_g2	36.49	40.96	33.56	59.67	96.12	88.31	44.64	58.63	49.09	86.2	90.59	81.53	83.56	87.71	90.28	67.06	69.55	72.41
TRINITY_DN12851_c0_g1	11.73	10.77	19.87	16.46	7.87	9.51	9.01	10.12	10.25	4	4.79	7.5	4.7	1.64	4.04	4.35	6.2	6.75
TRINITY_DN12855_c0_g1	0	0	0	3.48	0	0	0	0	0	0	3.84	0	0	0	0	0	0	0
TRINITY_DN12856_c0_g1	0	0	0	0.77	0.39	0	0	0.4	0	0	0.37	0.33	0.75	0	0	0	0.36	0
TRINITY_DN12858_c0_g1	0.2	0	0	0.64	0	0	0	0	0.2	0.18	0.2	0	0	0.22	0.41	0	0.38	0
TRINITY_DN12859_c0_g1	0	0.64	0	0.67	0.33	0	0	0	0	0.29	0	0	0.64	0.73	0	0	0.31	0
TRINITY_DN12859_c0_g2	0.16	0	0	0.18	0.5	0.16	0.16	0.51	0.32	0	0	0	0.66	0.36	0.33	0	0.16	0.66
TRINITY_DN1285_c0_g1	65.14	66.25	73.49	83.76	69.73	76.61	59.97	69.08	59.39	91.94	93.63	91.84	82.31	93.58	83.31	87.61	84.12	97.32
TRINITY_DN12862_c0_g1	0	0	0	0	1.08	0	0	0	0	0	0	0.91	0	1.25	0	0	0.97	0
TRINITY_DN12868_c1_g1	2980.04	2961.22	4980.82	3640.3	1902.3	2886.65	1556.58	1390.72	1502.94	3016.53	3618.74	4350.03	3342.9	1814.25	2722.67	2434.7	4139.11	1911.63
TRINITY_DN1286_c0_g1	20.13	16.41	20.84	45.24	27.73	33.17	21.22	25.15	20.95	12.3	13.03	13.26	27.71	15.42	27.71	15.23	25.99	16.22
TRINITY_DN12870_c0_g2	0	0	0	0.44	0.44	0	0	0.46	0	0.39	0	0	0.86	0	0	0	0	0
TRINITY_DN12873_c0_g1	0	0.71	0	3.47	0.73	0.71	0	1.55	1.41	0	0.69	0	0	0	0	0	3.3	0.72
TRINITY_DN12873_c0_g2	0.19	0.13	0.06	0.29	0.48	0.34	0.13	0	0	0.17	0.2	0.12	0.07	0.22	0	0.07	0.19	0.27
TRINITY_DN12877_c0_g1	0.88	0.72	0.76	0.57	0.99	0.17	0.28	0.94	0.4	0.7	0.62	0.67	0.41	0.19	0.3	0.23	0.33	0.12
TRINITY_DN12878_c0_g2	0.16	0	0	0	0.17	0.33	0	0	0	0.29	0	0	0	0.18	0.34	0.17	0.32	0
TRINITY_DN1287_c0_g1	16.26	18.17	18.04	37.01	31.46	34.42	40.98	43.5	41.02	35.84	28.74	29.33	27.57	46.64	31.59	41.44	29.59	38.21
TRINITY_DN12880_c0_g1	0	0	0	0	0	0	0	0	0	0	0	0	0	0	0	0	0	0
TRINITY_DN12881_c0_g1	0	0	0.59	0	0	0	0	1.01	0	0.29	0.31	0.28	0.32	0	0	0.33	0	0
TRINITY_DN12882_c0_g1	0.8	0.53	0	1.7	0.56	0	0	0	0	0	0.27	0.97	0.81	1.22	0.27	0	0.26	1.09
TRINITY_DN12885_c0_g1	0	0	0	0.86	0	0	0.44	0	0	0	0	0	0	0.49	0	1.36	0	0
TRINITY_DN12886_c0_g1	0.28	0.24	0.42	0.65	1.16	0.75	0.63	0.86	0.54	0.17	0	0.13	0.4	0.27	0.81	0.25	0.48	0.5
TRINITY_DN12887_c0_g1	0	0	0	0	0	0	4.16	0	0	0	0	0	0	0	0	0	3.34	3.7
TRINITY_DN12888_c0_g1	4458.09	4101.93	3097.99	1436.65	2075.03	2641.7	807.3	1042.92	807.04	1704.3	1520.17	1330.96	471.22	893.36	551.74	99.4	37.89	64.81
TRINITY_DN12889_c1_g1	952.24	1046.78	1223.57	2107.3	1362.26	1593.71	2557.63	1471.94	1728.59	1346.61	1798.53	1706.96	2645.87	2095.83	3545.87	1539.75	2739.54	1974.85
TRINITY_DN1288_c0_g1	194.9	163.1	179.07	298.06	287.38	278.56	228.45	261.88	241.6	174.2	159.94	155.74	229.2	202.44	223.76	196.95	230.15	207.32
TRINITY_DN12890_c0_g1	0	0	0	0	0	0	0	0	0.49	0.45	0	1.32	1.48	0	0.49	0.54	0.47	0
TRINITY_DN12891_c1_g1	5658.74	6030.97	5443.02	3019.9	4891.72	4785.33	3774.37	3961.78	3709.23	8701.8	9301.04	9694.59	7327.03	8614.82	7337.4	6982.78	5331	7179.94
TRINITY_DN12892_c0_g2	0.29	0	0	0.92	0	0.6	0	0	0	0.53	0.58	0	0	0.33	0	0	0	0.3
TRINITY_DN12894_c0_g1	0	0	0	0.94	0.68	0	0	0	0.44	0.2	0	0	0	0.49	0	0	0.21	0
TRINITY_DN12894_c0_g2	0	0	0.2	1.12	0.21	0	0	0.22	0	0	0	0.19	0	0	0.21	0.22	0.2	0
TRINITY_DN12896_c0_g1	0.4	0	0	0.22	0	0	0.21	0	0	0	0	0	0.2	0	0	0	0	0.82
TRINITY_DN1289_c0_g1	11.46	13.39	13.9	20.43	18.1	16.68	13.05	12.21	12.49	40.3	43.7	41.21	24.21	31.57	27.73	12.42	10.23	12.51
TRINITY_DN128_c0_g1	24.69	22.36	31.91	22.15	12.68	11.34	16.31	17.43	18.44	16.24	17	19.21	16.63	11.79	17.5	25.01	46.78	27.5
TRINITY_DN12900_c0_g1	0	0.26	0.26	0.44	0	1.1	0.27	0.14	0.14	0.12	0.13	0.12	0.14	0	0	0.42	0	0.14
TRINITY_DN12901_c0_g2	0	0	0	0	0	0	0	0	0	0	0	0	1.23	0	2.41	1.44	1.19	1.3
TRINITY_DN12904_c0_g1	0	0.33	0.16	0.55	0	0.35	0	0.36	0.51	0.3	0.17	0	0	0.38	0.52	0	0.49	0.35
TRINITY_DN12905_c0_g1	0.45	0.06	0.13	0.95	0.54	0.94	0.26	0.34	0	0.75	0.39	0.54	0.74	0.5	1.71	0.74	0.9	0.8
TRINITY_DN12908_c0_g1	0	0	0	0	0	0	0	0	0	0	0	0	0	0	11.5	0	0	0
TRINITY_DN1290_c0_g1	6.91	6.76	9.43	14.32	11.94	14.68	8.71	10.28	9.82	8.03	9.73	10.27	13.33	9.35	14.59	6.12	7.36	7.84
TRINITY_DN12911_c0_g1	0.14	0.21	0.07	0.24	0.07	0	0.14	0.07	0.22	0.32	0	0	0.37	0.24	0.22	0.66	0.91	1.25
TRINITY_DN12911_c0_g2	0	0	0.16	0.28	0.43	0	0	0.09	0	0.07	0	0.15	0.34	0	0.09	0.09	0.24	0.51
TRINITY_DN12911_c0_g4	1.23	0.82	1.14	1.69	2.56	1.26	1.3	0	1.63	0.75	2.44	0.37	2.9	0.48	2.06	0.89	1.56	3.34
TRINITY_DN12912_c0_g1	0.16	0.22	0.09	0.48	0.07	0.27	0.07	0.07	0.1	0.06	0.03	0.18	0.3	0.25	0.21	0.47	0.13	0.17
TRINITY_DN12913_c0_g1	0	0	0	0	0	0	0	1.41	0	0	0	1.08	0	0	0	1.4	1.16	0
TRINITY_DN12914_c0_g1	0.88	0.63	2.07	0.84	1.72	0.13	0.13	0.94	1.03	1.03	0.89	1.4	0.26	0.57	1.19	0.66	1.25	0.26
TRINITY_DN12916_c0_g1	0	0	0	0	0	0	0	0	0	0.75	0.8	0	0	0	0	0	0	0
TRINITY_DN12917_c0_g1	0	0	0	3.59	0	0	0	0	0	0	1.92	0	0	0	0	0	0	0
TRINITY_DN12918_c0_g1	0	0.31	0.29	0.97	0	0	0.32	0.33	0	0.28	0.61	0	0.31	0	0	0	0.3	0.63
TRINITY_DN12919_c0_g1	0.13	0.13	0.13	0.87	0.27	0.14	0	0	0.13	0	0.26	0.24	0.13	0.15	0.14	0.41	0	0
TRINITY_DN1291_c0_g1	5.04	4.81	7.34	17.46	13	15.9	7.35	10.09	7.98	7.28	7.73	8.38	11.68	7.46	12.5	3.43	4.3	4.39
TRINITY_DN12921_c0_g1	0	0	0	0	0	0	0	0	0	0	0	0	0	0	0	0	0	0
TRINITY_DN12926_c0_g1	0	0	0.27	0.46	0.29	0.57	0	0.15	0.14	0	0.14	0.13	0.29	0.31	0	0	0	0.14
TRINITY_DN12927_c0_g1	0	0	0	4.24	0	0	0	0	1.51	0	0	0	0	0	0	0	0	0
TRINITY_DN12928_c0_g1	0.81	0.8	0	0	0	0	0	0	0.78	0	0	0.69	0	0.93	0.76	0	2.21	0.8
TRINITY_DN12929_c0_g1	0	0	0	0	0	0	0	0	0	0	0	0	0	0	0	6.34	0	0
TRINITY_DN12929_c0_g3	0	0.44	0	1.14	0.31	0	0	0	0	0	0	0	0.3	0.33	0	0.15	0.43	0
TRINITY_DN1292_c0_g1	13.81	16.38	19.51	30.29	25.57	27.55	18.73	22.58	22.97	15.88	16.97	16.59	23.52	14.78	24.25	15.28	18.81	17.79
TRINITY_DN12933_c0_g1	2779.6	3095.89	4567.64	5209.45	3409.21	4401.14	3163.81	2760.05	3868.22	4690.72	5529.15	6131.33	6938.42	4803.58	6827.55	2728.95	4835.51	2846.6
TRINITY_DN12935_c0_g1	0	0	0	0	1.6	0	0	0	0	0	1.52	0	1.51	0	0	0	0	0
TRINITY_DN12937_c0_g1	0.36	0.18	0	0.2	0.57	0.19	0.38	0.39	0.37	0.49	0.18	0	0.19	0	1.51	1.15	0.89	0
TRINITY_DN12939_c0_g1	0	0	0.21	0.97	0.24	0	0.23	0	0.23	0.2	0.68	0	0.23	0.26	0	0.24	0.22	0.23
TRINITY_DN1293_c0_g1	43.11	40.08	44.24	70.43	52.13	54.9	48.63	55.7	63.92	46.71	47.44	46.9	44.42	39.97	42.23	55.23	58.91	49.75
TRINITY_DN12941_c0_g1	0	0	0	0.59	0	0	0	0	0	0.54	0	0	0.58	0.69	0	0	0	0
TRINITY_DN12947_c0_g1	0.48	0	0	0	0	0	0.5	0	0.47	0	0	0	0.47	1.1	0	0	0	0
TRINITY_DN12948_c0_g1	0.11	0.23	0	0	0	0.12	0	0.12	0.24	0.1	0.23	0.21	0.12	0	0	0	0.34	0.84
TRINITY_DN1294_c0_g1	85.98	73.42	79.02	28.07	43.22	42.26	102.05	95.83	113.51	97.06	103.2	95.81	75.45	69	65.89	63.7	82.22	62.37
[truncated: 14,651 more rows]
