# Supplementary material for: Transcriptomics and Metabolomics Analyses Provide Novel Insights into Glucose-Induced Trophic Transition of the Marine Diatom Nitzschia laevis
Source: Mar Drugs. 2021 Jul 27;19(8):426. doi: 10.3390/md19080426 (PMC8401676; doi:10.3390/md19080426)
Supplement: Supplementary file 1 [file marinedrugs-19-00426-s001.zip › Table S2 The Pearson correlation coefficients for all gene expression levels.xlsx]

## Sheet: 样本间相关性系数表
	-G3h_1	-G3h_2	-G3h_3	-G6h_2	-G6h_3	-G6h_1	+G12h_1	+G12h_3	+G12h_2	-G12h_3	-G12h_1	-G12h_2	+G6h_2	+G6h_1	+G6h_3	+G3h_1	+G3h_2	+G3h_3
-G3h_1	1	0.995	0.898	0.979	0.967	0.876	0.902	0.904	0.859	0.947	0.946	0.955	0.858	0.739	0.731	0.913	0.859	0.802
-G3h_2	0.995	1	0.926	0.981	0.975	0.903	0.907	0.904	0.89	0.955	0.946	0.947	0.871	0.77	0.759	0.918	0.88	0.833
-G3h_3	0.898	0.926	1	0.89	0.925	0.967	0.778	0.77	0.902	0.87	0.825	0.81	0.787	0.803	0.785	0.824	0.857	0.851
-G6h_2	0.979	0.981	0.89	1	0.992	0.897	0.942	0.948	0.906	0.983	0.973	0.977	0.923	0.807	0.802	0.95	0.905	0.854
-G6h_3	0.967	0.975	0.925	0.992	1	0.934	0.926	0.931	0.934	0.978	0.961	0.958	0.919	0.839	0.832	0.942	0.918	0.879
-G6h_1	0.876	0.903	0.967	0.897	0.934	1	0.773	0.773	0.907	0.881	0.832	0.816	0.821	0.854	0.838	0.844	0.884	0.884
+G12h_1	0.902	0.907	0.778	0.942	0.926	0.773	1	0.995	0.904	0.958	0.967	0.964	0.921	0.742	0.738	0.923	0.857	0.796
+G12h_3	0.904	0.904	0.77	0.948	0.931	0.773	0.995	1	0.898	0.959	0.969	0.968	0.932	0.756	0.756	0.933	0.866	0.803
+G12h_2	0.859	0.89	0.902	0.906	0.934	0.907	0.904	0.898	1	0.921	0.887	0.859	0.921	0.899	0.89	0.913	0.934	0.924
-G12h_3	0.947	0.955	0.87	0.983	0.978	0.881	0.958	0.959	0.921	1	0.987	0.981	0.913	0.782	0.779	0.922	0.876	0.827
-G12h_1	0.946	0.946	0.825	0.973	0.961	0.832	0.967	0.969	0.887	0.987	1	0.992	0.896	0.731	0.733	0.909	0.844	0.78
-G12h_2	0.955	0.947	0.81	0.977	0.958	0.816	0.964	0.968	0.859	0.981	0.992	1	0.884	0.705	0.704	0.906	0.828	0.758
+G6h_2	0.858	0.871	0.787	0.923	0.919	0.821	0.921	0.932	0.921	0.913	0.896	0.884	1	0.923	0.925	0.985	0.971	0.941
+G6h_1	0.739	0.77	0.803	0.807	0.839	0.854	0.742	0.756	0.899	0.782	0.731	0.705	0.923	1	0.996	0.904	0.968	0.986
+G6h_3	0.731	0.759	0.785	0.802	0.832	0.838	0.738	0.756	0.89	0.779	0.733	0.704	0.925	0.996	1	0.902	0.963	0.976
+G3h_1	0.913	0.918	0.824	0.95	0.942	0.844	0.923	0.933	0.913	0.922	0.909	0.906	0.985	0.904	0.902	1	0.974	0.938
+G3h_2	0.859	0.88	0.857	0.905	0.918	0.884	0.857	0.866	0.934	0.876	0.844	0.828	0.971	0.968	0.963	0.974	1	0.989
+G3h_3	0.802	0.833	0.851	0.854	0.879	0.884	0.796	0.803	0.924	0.827	0.78	0.758	0.941	0.986	0.976	0.938	0.989	1
