# Supplementary material for: Transcriptomics and Metabolomics Analyses Provide Novel Insights into Glucose-Induced Trophic Transition of the Marine Diatom Nitzschia laevis
Source: Mar Drugs. 2021 Jul 27;19(8):426. doi: 10.3390/md19080426 (PMC8401676; doi:10.3390/md19080426)
Supplement: Supplementary file 1 [file marinedrugs-19-00426-s001.zip › Table S3 KEGG pathway classification of most up-regulated and down-regulated DEGs.xlsx]

## Sheet: Sheet1
TableS2 KEGG pathway classification of most up-regulated and down-regulated DEGs
TOP100 up-regulated DEGs
Second Category	Description	gene id
Amino acid metabolism	Alanine, aspartate and glutamate metabolism	TRINITY_DN3297_c0_g1; TRINITY_DN9750_c0_g1; TRINITY_DN1115_c0_g1
Amino acid metabolism	Glycine, serine and threonine metabolism	TRINITY_DN4198_c0_g1
Amino acid metabolism	Phenylalanine metabolism	TRINITY_DN938_c1_g1
Amino acid metabolism	Tyrosine metabolism	TRINITY_DN10822_c0_g1; TRINITY_DN9750_c0_g1; TRINITY_DN1115_c0_g1
Amino acid metabolism	Histidine metabolism	TRINITY_DN938_c1_g1
Amino acid metabolism	Phenylalanine, tyrosine and tryptophan biosynthesis	TRINITY_DN4626_c0_g2
Carbohydrate metabolism	Butanoate metabolism	TRINITY_DN10822_c0_g1
Carbohydrate metabolism	Starch and sucrose metabolism	TRINITY_DN4871_c0_g2
Carbohydrate metabolism	Pyruvate metabolism	TRINITY_DN9750_c0_g1
Carbohydrate metabolism	Glyoxylate and dicarboxylate metabolism	TRINITY_DN5880_c0_g1
Carbohydrate metabolism	Glycolysis / Gluconeogenesis	TRINITY_DN5500_c0_g1
Carbohydrate metabolism	Propanoate metabolism	TRINITY_DN5880_c0_g1; TRINITY_DN9750_c0_g1; TRINITY_DN1115_c0_g1; TRINITY_DN938_c1_g1
Energy metabolism	Carbon fixation in photosynthetic organisms	TRINITY_DN5500_c0_g1; TRINITY_DN7353_c0_g1
Energy metabolism	Nitrogen metabolism	TRINITY_DN7577_c0_g1
Infectious disease: parasitic	Amoebiasis	TRINITY_DN10822_c0_g1
Lipid metabolism	Fatty acid degradation	TRINITY_DN10822_c0_g1; TRINITY_DN10822_c0_g1; TRINITY_DN6565_c0_g1; TRINITY_DN5880_c0_g1; TRINITY_DN1115_c0_g1
Lipid metabolism	Fatty acid biosynthesis	TRINITY_DN8281_c0_g1; TRINITY_DN6280_c0_g1
Lipid metabolism	Fatty acid elongation	TRINITY_DN5556_c0_g1
Lipid metabolism	Biosynthesis of unsaturated fatty acids	TRINITY_DN5556_c0_g1
Metabolism of cofactors and vitamins	Biotin metabolism	TRINITY_DN8281_c0_g1; TRINITY_DN4513_c0_g1
Metabolism of cofactors and vitamins	Nicotinate and nicotinamide metabolism	TRINITY_DN3297_c0_g1; TRINITY_DN6565_c0_g1; TRINITY_DN5880_c0_g1; TRINITY_DN1115_c0_g1, ; TRINITY_DN10822_c0_g1, ; TRINITY_DN9750_c0_g1
Metabolism of cofactors and vitamins	Thiamine metabolism	TRINITY_DN5099_c0_g1; TRINITY_DN938_c1_g1
Metabolism of terpenoids and polyketides	Terpenoid backbone biosynthesis	TRINITY_DN14712_c0_g1
Nucleotide metabolism	Purine metabolism	TRINITY_DN6565_c0_g1
Replication and repair	Mismatch repair	TRINITY_DN3771_c0_g1; TRINITY_DN7153_c0_g1
Replication and repair	Nucleotide excision repair	TRINITY_DN3771_c0_g1
Replication and repair	DNA replication	TRINITY_DN3771_c0_g1
Transcription	Spliceosome	TRINITY_DN5810_c0_g1
Translation	Ribosome biogenesis in eukaryotes	TRINITY_DN14435_c0_g1
Translation	Ribosome	TRINITY_DN6474_c0_g1
Translation	RNA transport	TRINITY_DN7153_c0_g1; TRINITY_DN9750_c0_g1; TRINITY_DN1115_c0_g1
TOP100 down-regulated DEGs
Second Category	Description	gene id
Lipid metabolism	Fatty acid biosynthesis	TRINITY_DN7070_c0_g1
Metabolism of other amino acids	beta-Alanine metabolism	TRINITY_DN2300_c0_g1
Energy metabolism	Carbon fixation in photosynthetic organisms	TRINITY_DN5088_c0_g1
Metabolism of cofactors and vitamins	Biotin metabolism	TRINITY_DN7070_c0_g1
Biosynthesis of other secondary metabolites	Biosynthesis of various secondary metabolites - part 2	TRINITY_DN6115_c0_g1
Lipid metabolism	Glycerophospholipid metabolism	TRINITY_DN6436_c0_g1
Lipid metabolism	Glycerolipid metabolism	TRINITY_DN3690_c0_g1
Carbohydrate metabolism	Inositol phosphate metabolism	TRINITY_DN2300_c0_g1
Carbohydrate metabolism	Fructose and mannose metabolism	TRINITY_DN3690_c0_g1; TRINITY_DN3219_c0_g1
Amino acid metabolism	Valine, leucine and isoleucine degradation	TRINITY_DN2300_c0_g1; TRINITY_DN2023_c0_g1
Carbohydrate metabolism	Pyruvate metabolism	TRINITY_DN5088_c0_g1
Amino acid metabolism	Arginine and proline metabolism	TRINITY_DN3904_c0_g1
Carbohydrate metabolism	Glyoxylate and dicarboxylate metabolism	TRINITY_DN3680_c0_g1; TRINITY_DN7469_c0_g1
Carbohydrate metabolism	Propanoate metabolism	TRINITY_DN2300_c0_g1; TRINITY_DN2947_c0_g1
Folding, sorting and degradation	Protein processing in endoplasmic reticulum	TRINITY_DN14803_c0_g1
Transport and catabolism	Phagosome	TRINITY_DN2328_c0_g1
