# Supplementary material for: Transcriptomics and Metabolomics Analyses Provide Novel Insights into Glucose-Induced Trophic Transition of the Marine Diatom Nitzschia laevis
Source: Mar Drugs. 2021 Jul 27;19(8):426. doi: 10.3390/md19080426 (PMC8401676; doi:10.3390/md19080426)
Supplement: Supplementary file 1 [file marinedrugs-19-00426-s001.zip › Table S4 All peaks of Metabolomics identified and quantified.xlsx]

## Sheet: ESI+
ESI+
Metabolite ID	FoldChange	t.test_p.value	sample	Name	Formula	Molecular.Weight	Actual.RT	KEGG.ID	ID	HMDB.ID	DeltaMass..Da.	DeltaMass..ppm.	mzVault.Best.Match	mzCloud.Best.Match	ChemSpider.Results	level	Super.class	Class	Sub.class	Family	Pathway	label
0.535_151.1034	0.9139	0.8183	+G24h:-G24h	NA	NA	151.103	0.535	NA	NA	NA	NA	NA	NA	NA	0	level5	NA	NA	NA	NA	NA	other
0.536_144.0956	1.0761	0.6823	+G24h:-G24h	[similar to: 4-hydroxy-6-methyl-2-pyrone; δmass: 18.0639 da]	NA	144.096	0.536	NA	NA	NA	NA	NA	NA	NA	0	level5	NA	NA	NA	NA	NA	other
0.537_248.0383	0.8988	0.5894	+G24h:-G24h	884916	C8 H13 N2 O3 P S	248.038	0.537	NA	S8915	NA	-1e-04	-0.4898	NA	NA	1	level4	NA	NA	NA	NA	NA	other
0.538_231.9158	1.3258	0.0198	+G24h:-G24h	NA	C7 H4 Cl O P3	231.916	0.538	NA	NA	NA	NA	NA	NA	NA	0	level5	NA	NA	NA	NA	NA	up
0.542_135.5824	0.8284	0.2058	+G24h:-G24h	NA	NA	135.582	0.542	NA	NA	NA	NA	NA	NA	NA	0	level5	NA	NA	NA	NA	NA	other
0.542_176.0172	0.9923	0.8641	+G24h:-G24h	NA	NA	176.017	0.542	NA	NA	NA	NA	NA	NA	NA	0	level5	NA	NA	NA	NA	NA	other
0.544_234.9666	1.3416	0.1071	+G24h:-G24h	NA	C4 H3 Cl N5 O3 P	234.967	0.544	NA	NA	NA	NA	NA	NA	NA	0	level5	NA	NA	NA	NA	NA	other
0.545_218.0278	1.0777	0.6193	+G24h:-G24h	NA	C4 H10 O10	218.028	0.545	NA	NA	NA	NA	NA	NA	NA	0	level5	NA	NA	NA	NA	NA	other
0.545_220.9237	1.2723	0.0866	+G24h:-G24h	NA	C2 H6 Cl N O3 P2 S	220.924	0.545	NA	NA	NA	NA	NA	NA	NA	0	level5	NA	NA	NA	NA	NA	other
0.545_234.9393	1.2072	0.1136	+G24h:-G24h	NA	C4 H10 Cl N S4	234.939	0.545	NA	NA	NA	NA	NA	NA	NA	0	level5	NA	NA	NA	NA	NA	other
0.545_248.9822	1.1703	0.2176	+G24h:-G24h	NA	C5 H5 Cl N5 O3 P	248.982	0.545	NA	NA	NA	NA	NA	NA	NA	0	level5	NA	NA	NA	NA	NA	other
0.546_158.0067	1.0396	0.6167	+G24h:-G24h	NA	C2 H6 O8	158.007	0.546	NA	NA	NA	NA	NA	NA	NA	0	level5	NA	NA	NA	NA	NA	other
0.546_212.0537	1.3105	0.0722	+G24h:-G24h	NA	C7 H8 N4 O4	212.054	0.546	NA	NA	NA	NA	NA	NA	NA	0	level5	NA	NA	NA	NA	NA	other
0.546_230.0643	1.2947	0.0786	+G24h:-G24h	NA	C7 H10 N4 O5	230.064	0.546	NA	NA	NA	NA	NA	NA	NA	0	level5	NA	NA	NA	NA	NA	other
0.546_346.1265	1.0584	0.714	+G24h:-G24h	Flutrimazole	C22 H16 F2 N2	346.127	0.546	NA	S3284	NA	-0.0016	-4.7386	NA	NA	4	level4	NA	NA	NA	NA	NA	other
0.547_127.9962	1.1398	0.6652	+G24h:-G24h	NA	C H4 O7	127.996	0.547	NA	NA	NA	NA	NA	NA	NA	0	level5	NA	NA	NA	NA	NA	other
0.547_202.033	1.3418	0.0392	+G24h:-G24h	5-hydroxy-2-oxo-4-ureido-2,5-dihydro-1h-imidazole-5-carboxylic acid	C5 H6 N4 O5	202.033	0.547	C12248	S391844	HMDB0059663	-8e-04	-3.9174	NA	NA	1	level4	Organic acids and derivatives	Carboxylic acids and derivatives	Amino acids, peptides, and analogues	Amino acids, peptides, and analogues	map00230 Purine metabolism; map01100 Metabolic pathways;	up
0.547_230.0279	1.0108	0.9899	+G24h:-G24h	NA	C6 H6 N4 O6	230.028	0.547	NA	NA	NA	NA	NA	NA	NA	0	level5	NA	NA	NA	NA	NA	other
0.548_102.1158	0.9104	0.4019	+G24h:-G24h	Cadaverine	C5 H14 N2	102.116	0.548	C01672	S13866593	HMDB0002322	1e-04	0.8528	NA	NA	3	level4	Organic nitrogen compounds	Organonitrogen compounds	Amines	Amines	map00310 Lysine degradation; map00480 Glutathione metabolism; map01100 Metabolic pathways; map01110 Biosynthesis of secondary metabolites;	other
0.548_188.0173	1.3741	0.025	+G24h:-G24h	NA	C3 H8 O9	188.017	0.548	NA	NA	NA	NA	NA	NA	NA	0	level5	NA	NA	NA	NA	NA	up
0.548_200.0174	1.0431	0.7521	+G24h:-G24h	(s)-2-hydroxypropyl-com	C5 H12 O4 S2	200.017	0.548	NA	S391496	NA	-3e-04	-1.6075	NA	NA	2	level4	NA	NA	NA	NA	NA	other
0.548_212.0173	1.1666	0.3377	+G24h:-G24h	NA	C6 H4 N4 O5	212.017	0.548	NA	NA	NA	NA	NA	NA	NA	0	level5	NA	NA	NA	NA	NA	other
0.548_213.9816	0.9282	0.886	+G24h:-G24h	NA	C12 H3 Cl O2	213.982	0.548	NA	NA	NA	NA	NA	NA	NA	0	level5	NA	NA	NA	NA	NA	other
0.548_311.1705	0.7869	0.2772	+G24h:-G24h	His-arg	C12 H21 N7 O3	311.171	0.548	null	S8098375	HMDB0028879	-1e-04	-0.1774	NA	NA	2	level4	Organic acids and derivatives	Carboxylic acids and derivatives	Amino acids, peptides, and analogues	Amino acids, peptides, and analogues	NA	other
0.549_248.9185	1.4478	0.1167	+G24h:-G24h	NA	C5 H3 Cl N3 O P3	248.918	0.549	NA	NA	NA	NA	NA	NA	NA	0	level5	NA	NA	NA	NA	NA	other
0.549_262.9341	1.2623	0.1594	+G24h:-G24h	NA	C H3 N3 O9 P2	262.934	0.549	NA	NA	NA	NA	NA	NA	NA	0	level5	NA	NA	NA	NA	NA	other
0.55_160.0224	1.2201	0.3581	+G24h:-G24h	[similar to: cis,cis-muconic acid; δmass: 17.9958 da]	NA	160.022	0.55	NA	NA	NA	NA	NA	NA	NA	0	level5	NA	NA	NA	NA	NA	other
0.55_277.1749	1.5824	0.1623	+G24h:-G24h	NA	C10 H23 N5 O4	277.175	0.55	NA	NA	NA	NA	NA	NA	43.6	0	level5	NA	NA	NA	NA	NA	other
0.551_169.0227	1.1014	0.6491	+G24h:-G24h	NA	C3 H7 N O7	169.023	0.551	NA	NA	NA	NA	NA	NA	NA	0	level5	NA	NA	NA	NA	NA	other
0.551_170.0067	1.4175	0.0335	+G24h:-G24h	NA	C3 H6 O8	170.007	0.551	NA	NA	NA	NA	NA	NA	NA	0	level5	NA	NA	NA	NA	NA	up
0.551_177.9965	1.0484	0.7616	+G24h:-G24h	NA	C5 H7 Cl N2 O S	177.996	0.551	NA	NA	NA	NA	NA	NA	NA	0	level5	NA	NA	NA	NA	NA	other
0.551_316.8932	1.1042	0.4388	+G24h:-G24h	NA	C4 H3 Cl N3 O6 P3	316.893	0.551	NA	NA	NA	NA	NA	NA	NA	0	level5	NA	NA	NA	NA	NA	other
0.551_327.962	0.8676	0.9777	+G24h:-G24h	NA	C6 H6 Cl N4 O8 P	327.962	0.551	NA	NA	NA	NA	NA	NA	NA	0	level5	NA	NA	NA	NA	NA	other
0.551_384.8682	1.2877	0.4329	+G24h:-G24h	NA	C3 H3 Cl N3 O11 P3	384.868	0.551	NA	NA	NA	NA	NA	NA	NA	0	level5	NA	NA	NA	NA	NA	other
0.552_145.0227	1.0714	0.7854	+G24h:-G24h	[similar to: gamithromycin; δmass: -631.5172 da]	NA	145.023	0.552	NA	NA	NA	NA	NA	NA	NA	0	level5	NA	NA	NA	NA	NA	other
0.552_146.0179	1.116	0.7746	+G24h:-G24h	[similar to: biocytin; δmass: -226.1652 da]	NA	146.018	0.552	NA	NA	NA	NA	NA	NA	NA	0	level5	NA	NA	NA	NA	NA	other
0.552_159.0384	1.0636	0.7422	+G24h:-G24h	[similar to: cis,cis-muconic acid; δmass: 17.0118 da]	NA	159.038	0.552	NA	NA	NA	NA	NA	NA	NA	0	level5	NA	NA	NA	NA	NA	other
0.552_233.9933	1.5752	0.4952	+G24h:-G24h	NA	C8 H3 N4 O3 P	233.993	0.552	NA	NA	NA	NA	NA	NA	NA	0	level5	NA	NA	NA	NA	NA	other
0.552_583.8848	0.9096	0.9636	+G24h:-G24h	NA	C23 H3 N6 O4 P3 S2	583.885	0.552	NA	NA	NA	NA	NA	NA	NA	0	level5	NA	NA	NA	NA	NA	other
0.553_105.9937	1.157	0.6213	+G24h:-G24h	NA	C H3 N2 O2 P	105.994	0.553	NA	NA	NA	NA	NA	NA	NA	0	level5	NA	NA	NA	NA	NA	other
0.553_109.0015	1.1122	0.7725	+G24h:-G24h	NA	C H3 N O5	109.001	0.553	NA	NA	NA	NA	NA	NA	NA	0	level5	NA	NA	NA	NA	NA	other
0.553_128.0129	1.1166	0.6855	+G24h:-G24h	[similar to: pipecolic acid; δmass: -1.0660 da]	NA	128.013	0.553	NA	NA	NA	NA	NA	NA	NA	0	level5	NA	NA	NA	NA	NA	other
0.553_129.0097	1.1432	0.7525	+G24h:-G24h	3-amino-6-chloropyridazine	C4 H4 Cl N3	129.01	0.553	null	S20342	HMDB0062200	3e-04	2.3153	NA	NA	1	level4	Organoheterocyclic compounds	Diazines	Pyridazines and derivatives	Pyridazines and derivatives	NA	other
0.553_144.0275	1.0758	0.7489	+G24h:-G24h	[similar to: 4-hydroxy-6-methyl-2-pyrone; δmass: 17.9958 da]	NA	144.028	0.553	NA	NA	NA	NA	NA	NA	NA	0	level5	NA	NA	NA	NA	NA	other
0.553_147.0075	1.1077	0.6898	+G24h:-G24h	NA	C6 H N3 O2	147.007	0.553	NA	NA	NA	NA	NA	NA	NA	0	level5	NA	NA	NA	NA	NA	other
0.553_151.0388	1.1776	0.6282	+G24h:-G24h	NA	C6 H5 N3 O2	151.039	0.553	NA	NA	NA	NA	NA	NA	NA	0	level5	NA	NA	NA	NA	NA	other
0.553_152.0355	1.1586	0.6443	+G24h:-G24h	NA	C3 H9 N2 O3 P	152.036	0.553	NA	NA	NA	NA	NA	NA	NA	0	level5	NA	NA	NA	NA	NA	other
0.553_159.986	0.9617	0.8779	+G24h:-G24h	NA	C4 H5 N2 O P S	159.986	0.553	NA	NA	NA	NA	NA	NA	NA	0	level5	NA	NA	NA	NA	NA	other
0.553_334.0235	0.9763	0.9006	+G24h:-G24h	NA	C8 H17 Cl N2 O6 P2	334.024	0.553	NA	NA	NA	NA	NA	NA	NA	0	level5	NA	NA	NA	NA	NA	other
0.553_85.0892	0.9228	0.1659	+G24h:-G24h	2908	C5 H11 N	85.0892	0.553	C01746	S7791	HMDB0034301	1e-04	0.8409	NA	NA	1	level4	Organoheterocyclic compounds	Piperidines	null	Piperidines	NA	other
0.553_90.0169	1.1439	0.6604	+G24h:-G24h	NA	NA	90.0169	0.553	NA	NA	NA	NA	NA	NA	NA	0	level5	NA	NA	NA	NA	NA	other
0.554_103.9961	1.1619	0.6123	+G24h:-G24h	[similar to: n-acetyl-l-cysteine; δmass: -59.0342 da]	NA	103.996	0.554	NA	NA	NA	NA	NA	NA	NA	0	level5	NA	NA	NA	NA	NA	other
0.554_104.9969	1.1545	0.6246	+G24h:-G24h	NA	NA	104.997	0.554	NA	NA	NA	NA	NA	NA	NA	0	level5	NA	NA	NA	NA	NA	other
0.554_104.9993	1.1594	0.6079	+G24h:-G24h	NA	C H3 N3 O S	104.999	0.554	NA	NA	NA	NA	NA	NA	NA	0	level5	NA	NA	NA	NA	NA	other
0.554_118.0118	1.1447	0.6409	+G24h:-G24h	[similar to: n-acetyl-l-cysteine; δmass: -45.0185 da]	NA	118.012	0.554	NA	NA	NA	NA	NA	NA	NA	0	level5	NA	NA	NA	NA	NA	other
0.554_119.0126	1.1523	0.6272	+G24h:-G24h	[similar to: dl-homoserine ; δmass: -0.0457 da]	NA	119.013	0.554	NA	NA	NA	NA	NA	NA	NA	0	level5	NA	NA	NA	NA	NA	other
0.554_119.9737	0.5271	0.8438	+G24h:-G24h	NA	NA	119.974	0.554	NA	NA	NA	NA	NA	NA	NA	0	level5	NA	NA	NA	NA	NA	other
0.554_120.0093	1.1424	0.6506	+G24h:-G24h	NA	C3 H5 Cl N2 O	120.009	0.554	NA	NA	NA	NA	NA	NA	NA	0	level5	NA	NA	NA	NA	NA	other
0.554_127.0121	1.0657	0.8192	+G24h:-G24h	[similar to: 5-hydroxylysine; δmass: -35.0883 da]	NA	127.012	0.554	NA	NA	NA	NA	NA	NA	NA	0	level5	NA	NA	NA	NA	NA	other
0.554_131.9911	1.166	0.6345	+G24h:-G24h	[similar to: n-acetyl-l-cysteine; δmass: -31.0393 da]	NA	131.991	0.554	NA	NA	NA	NA	NA	NA	NA	0	level5	NA	NA	NA	NA	NA	other
0.554_132.0274	0.867	0.5837	+G24h:-G24h	[similar to: n-acetyl-l-cysteine; δmass: -31.0029 da]	NA	132.027	0.554	NA	NA	NA	NA	NA	NA	NA	0	level5	NA	NA	NA	NA	NA	other
0.554_132.9918	1.0983	0.7236	+G24h:-G24h	NA	NA	132.992	0.554	NA	NA	NA	NA	NA	NA	NA	0	level5	NA	NA	NA	NA	NA	other
0.554_133.9886	1.1651	0.6222	+G24h:-G24h	NA	C2 H3 N2 O3 P	133.989	0.554	NA	NA	NA	NA	NA	NA	NA	0	level5	NA	NA	NA	NA	NA	other
0.554_136.0224	1.1449	0.617	+G24h:-G24h	NA	C3 H9 N2 P S	136.022	0.554	NA	NA	NA	NA	NA	NA	NA	0	level5	NA	NA	NA	NA	NA	other
0.554_137.0232	1.1362	0.6507	+G24h:-G24h	NA	C5 H3 N3 O2	137.023	0.554	NA	NA	NA	NA	NA	NA	NA	0	level5	NA	NA	NA	NA	NA	other
0.554_146.0067	1.198	0.6426	+G24h:-G24h	NA	C4 H7 N2 P S	146.007	0.554	NA	NA	NA	NA	NA	NA	NA	0	level5	NA	NA	NA	NA	NA	other
0.554_148.0043	1.148	0.6193	+G24h:-G24h	NA	C3 H5 N2 O3 P	148.004	0.554	NA	NA	NA	NA	NA	NA	NA	0	level5	NA	NA	NA	NA	NA	other
0.554_150.0017	1.1645	0.5785	+G24h:-G24h	NA	C3 H7 N2 O P S	150.002	0.554	NA	NA	NA	NA	NA	NA	NA	0	level5	NA	NA	NA	NA	NA	other
0.554_150.038	1.1429	0.6659	+G24h:-G24h	NA	NA	150.038	0.554	NA	NA	NA	NA	NA	NA	NA	0	level5	NA	NA	NA	NA	NA	other
0.554_151.0024	1.2224	0.5304	+G24h:-G24h	NA	C5 H N3 O3	151.002	0.554	NA	NA	NA	NA	NA	NA	NA	0	level5	NA	NA	NA	NA	NA	other
0.554_158.0431	1.3861	0.4937	+G24h:-G24h	NA	NA	158.043	0.554	NA	NA	NA	NA	NA	NA	NA	0	level5	NA	NA	NA	NA	NA	other
0.554_164.0174	1.1844	0.6406	+G24h:-G24h	NA	C5 H9 Cl N2 S	164.017	0.554	NA	NA	NA	NA	NA	NA	NA	0	level5	NA	NA	NA	NA	NA	other
0.554_172.0224	0.9759	0.9153	+G24h:-G24h	NA	C3 H8 O8	172.022	0.554	NA	NA	NA	NA	NA	NA	NA	0	level5	NA	NA	NA	NA	NA	other
0.554_344.0082	1.306	0.4423	+G24h:-G24h	NA	C5 H12 O17	344.008	0.554	NA	NA	NA	NA	NA	NA	NA	0	level5	NA	NA	NA	NA	NA	other
0.554_74.0845	1.3404	0.2936	+G24h:-G24h	1,3-diaminopropane	C3 H10 N2	74.0845	0.554	C00986	BGI39	HMDB0000002	1e-04	1.3982	94.2	NA	2	level1	Organic nitrogen compounds	Organonitrogen compounds	Amines	Amines	map00260 Glycine, serine and threonine metabolism; map00330 Arginine and proline metabolism; map00410 beta-Alanine metabolism;	other
0.554_87.9831	1.1247	0.6682	+G24h:-G24h	NA	C H N2 O P	87.9831	0.554	NA	NA	NA	NA	NA	NA	NA	0	level5	NA	NA	NA	NA	NA	other
0.555_101.9988	1.1077	0.7044	+G24h:-G24h	NA	C2 H3 N2 O P	101.999	0.555	NA	NA	NA	NA	NA	NA	NA	0	level5	NA	NA	NA	NA	NA	other
0.555_127.074	1.6812	0.0325	+G24h:-G24h	NA	NA	127.074	0.555	NA	NA	NA	NA	NA	NA	NA	0	level5	NA	NA	NA	NA	NA	up
0.555_165.0181	1.1044	0.6996	+G24h:-G24h	NA	C6 H3 N3 O3	165.018	0.555	NA	NA	NA	NA	NA	NA	NA	0	level5	NA	NA	NA	NA	NA	other
0.555_236.1373	1.2245	0.5154	+G24h:-G24h	NA	C9 H20 N2 O5	236.137	0.555	NA	NA	NA	NA	NA	NA	NA	0	level5	NA	NA	NA	NA	NA	other
0.556_200.9693	0.9765	0.8705	+G24h:-G24h	NA	C4 H10 Cl N P2 S	200.969	0.556	NA	NA	NA	NA	NA	NA	NA	0	level5	NA	NA	NA	NA	NA	other
0.556_201.9636	1.0439	0.8282	+G24h:-G24h	NA	C H3 N2 O8 P	201.964	0.556	NA	NA	NA	NA	NA	NA	NA	0	level5	NA	NA	NA	NA	NA	other
0.556_254.1479	1.255	0.4881	+G24h:-G24h	NA	C9 H22 N2 O6	254.148	0.556	NA	NA	NA	NA	NA	NA	NA	0	level5	NA	NA	NA	NA	NA	other
0.556_300.1434	0.5263	0.5716	+G24h:-G24h	NA	C14 H25 N2 O P S	300.143	0.556	NA	NA	NA	NA	NA	NA	NA	0	level5	NA	NA	NA	NA	NA	other
0.556_87.0685	0.8003	0.4617	+G24h:-G24h	N,n-dimethylacetamide	C4 H9 N O	87.0685	0.556	C20339	S29107	NA	1e-04	1.002	NA	NA	9	level4	NA	NA	NA	NA	NULL	other
0.557_141.0278	0.985	0.9024	+G24h:-G24h	NA	C2 H7 N O6	141.028	0.557	NA	NA	NA	NA	NA	NA	NA	0	level5	NA	NA	NA	NA	NA	other
0.557_181.9554	1.1579	0.759	+G24h:-G24h	NA	C3 H3 Cl N2 O3 S	181.955	0.557	NA	NA	NA	NA	NA	NA	NA	0	level5	NA	NA	NA	NA	NA	other
0.557_184.0223	1.1979	0.612	+G24h:-G24h	5-hydroxyisouric acid	C5 H4 N4 O4	184.022	0.557	C11821	S219288	HMDB0030097	-9e-04	-4.9795	NA	NA	1	level4	Alkaloids and derivatives	null	null	Alkaloids and derivatives	map00230 Purine metabolism; map01100 Metabolic pathways;	other
0.558_133.9952	1.1075	0.7642	+G24h:-G24h	NA	C4 H7 O P S	133.995	0.558	NA	NA	NA	NA	NA	NA	NA	0	level5	NA	NA	NA	NA	NA	other
0.558_219.9777	1.0997	0.8011	+G24h:-G24h	NA	C6 H5 O7 P	219.978	0.558	NA	NA	NA	NA	NA	NA	NA	0	level5	NA	NA	NA	NA	NA	other
0.558_219.9804	1.0356	0.8732	+G24h:-G24h	NA	C6 H6 Cl N2 O3 P	219.98	0.558	NA	NA	NA	NA	NA	NA	NA	0	level5	NA	NA	NA	NA	NA	other
0.558_250.153	0.5581	0.7263	+G24h:-G24h	NA	C10 H22 N2 O5	250.153	0.558	NA	NA	NA	NA	NA	NA	NA	0	level5	NA	NA	NA	NA	NA	other
0.558_285.9513	0.9327	0.9441	+G24h:-G24h	NA	C4 H4 Cl N4 O7 P	285.951	0.558	NA	NA	NA	NA	NA	NA	NA	0	level5	NA	NA	NA	NA	NA	other
0.558_299.967	1.1803	0.5906	+G24h:-G24h	NA	C5 H6 Cl N4 O7 P	299.967	0.558	NA	NA	NA	NA	NA	NA	NA	0	level5	NA	NA	NA	NA	NA	other
0.558_493.8981	1.1449	0.8311	+G24h:-G24h	NA	NA	493.898	0.558	NA	NA	NA	NA	NA	NA	NA	0	level5	NA	NA	NA	NA	NA	other
0.558_582.8884	0.9475	0.8664	+G24h:-G24h	NA	NA	582.888	0.558	NA	NA	NA	NA	NA	NA	NA	0	level5	NA	NA	NA	NA	NA	other
0.558_610.8824	0.9024	0.7952	+G24h:-G24h	NA	C7 H12 N5 O18 P3 S2	610.882	0.558	NA	NA	NA	NA	NA	NA	NA	0	level5	NA	NA	NA	NA	NA	other
0.558_71.0736	0.6478	0.043	+G24h:-G24h	Pyrrolidine	C4 H9 N	71.0736	0.558	null	S29008	HMDB0031641	1e-04	1.2896	NA	NA	2	level4	Organoheterocyclic compounds	Pyrrolidines	null	Pyrrolidines	NA	down
0.559_134.025	1.1567	0.6557	+G24h:-G24h	NA	C3 H7 N2 O2 P	134.025	0.559	NA	NA	NA	NA	NA	NA	NA	0	level5	NA	NA	NA	NA	NA	other
0.559_147.9677	0.7836	0.9244	+G24h:-G24h	NA	C3 H Cl N2 O3	147.968	0.559	NA	NA	NA	NA	NA	NA	NA	0	level5	NA	NA	NA	NA	NA	other
0.559_182.9562	1.1594	0.7418	+G24h:-G24h	NA	C6 H4 N P3	182.956	0.559	NA	NA	NA	NA	NA	NA	NA	0	level5	NA	NA	NA	NA	NA	other
0.559_199.966	1.0416	0.8234	+G24h:-G24h	NA	C3 H5 Cl N2 O4 S	199.966	0.559	NA	NA	NA	NA	NA	NA	NA	0	level5	NA	NA	NA	NA	NA	other
0.559_200.9668	1.0642	0.7924	+G24h:-G24h	NA	C6 H6 N O P3	200.967	0.559	NA	NA	NA	NA	NA	NA	NA	0	level5	NA	NA	NA	NA	NA	other
0.559_214.9824	1.0469	0.8601	+G24h:-G24h	NA	C7 H8 N O P3	214.982	0.559	NA	NA	NA	NA	NA	NA	NA	0	level5	NA	NA	NA	NA	NA	other
0.559_217.9765	1.081	0.7829	+G24h:-G24h	NA	NA	217.976	0.559	NA	NA	NA	NA	NA	NA	NA	0	level5	NA	NA	NA	NA	NA	other
0.559_231.9922	1.0841	0.7617	+G24h:-G24h	NA	NA	231.992	0.559	NA	NA	NA	NA	NA	NA	NA	0	level5	NA	NA	NA	NA	NA	other
0.559_245.9713	1.1437	0.7431	+G24h:-G24h	NA	C4 H7 Cl N2 O6 S	245.971	0.559	NA	NA	NA	NA	NA	NA	NA	0	level5	NA	NA	NA	NA	NA	other
0.559_246.0078	1.005	0.8906	+G24h:-G24h	Guanoxabenz [usan:inn]	C8 H8 Cl2 N4 O	246.008	0.559	NA	S7842543	NA	3e-04	1.1495	NA	NA	1	level4	NA	NA	NA	NA	NA	other
0.559_413.9475	1.1489	0.6917	+G24h:-G24h	Flusulfamide	C13 H7 Cl2 F3 N2 O4 S	413.947	0.559	NA	S77811	NA	0.0019	4.7053	NA	NA	1	level4	NA	NA	NA	NA	NA	other
0.559_467.907	1.1851	0.8786	+G24h:-G24h	NA	C4 H13 Cl N6 O8 S5	467.907	0.559	NA	NA	NA	NA	NA	NA	NA	0	level5	NA	NA	NA	NA	NA	other
0.56_129.9936	1.1237	0.7889	+G24h:-G24h	NA	C3 H3 N2 O2 P	129.994	0.56	NA	NA	NA	NA	NA	NA	NA	0	level5	NA	NA	NA	NA	NA	other
0.56_201.97	1.0136	0.8506	+G24h:-G24h	Mercury	Hg	201.97	0.56	C01319	S22373	NA	-6e-04	-3.1177	NA	NA	1	level4	NA	NA	NA	NA	NULL	other
0.56_202.9643	1.0241	0.743	+G24h:-G24h	NA	C4 H N3 O5 S	202.964	0.56	NA	NA	NA	NA	NA	NA	NA	0	level5	NA	NA	NA	NA	NA	other
0.56_229.9592	0.3773	0.9414	+G24h:-G24h	NA	C4 H9 Cl N2 O P2 S	229.959	0.56	NA	NA	NA	NA	NA	NA	NA	0	level5	NA	NA	NA	NA	NA	other
0.56_233.9964	1.1259	0.6963	+G24h:-G24h	3-(3,4-dichlorophenyl)-1-hydroxy-1-methylurea	C8 H8 Cl2 N2 O2	233.996	0.56	NA	S10128431	NA	1e-04	0.4208	NA	NA	1	level4	NA	NA	NA	NA	NA	other
0.56_234.9903	0.998	0.8423	+G24h:-G24h	NA	C7 H2 N5 O3 P	234.99	0.56	NA	NA	NA	NA	NA	NA	NA	0	level5	NA	NA	NA	NA	NA	other
0.56_239.9458	1.1552	0.8353	+G24h:-G24h	NA	C2 H Cl N6 O4 S	239.946	0.56	NA	NA	NA	NA	NA	NA	NA	0	level5	NA	NA	NA	NA	NA	other
0.56_286.9519	1.1233	0.8005	+G24h:-G24h	NA	C6 H8 Cl N O6 P2	286.952	0.56	NA	NA	NA	NA	NA	NA	NA	0	level5	NA	NA	NA	NA	NA	other
0.56_399.9316	1.0929	0.7278	+G24h:-G24h	NA	C5 H12 Cl N4 O7 P3 S	399.932	0.56	NA	NA	NA	NA	NA	NA	NA	0	level5	NA	NA	NA	NA	NA	other
0.561_119.9729	1.1478	0.8752	+G24h:-G24h	NA	C H N2 O3 P	119.973	0.561	NA	NA	NA	NA	NA	NA	NA	0	level5	NA	NA	NA	NA	NA	other
0.561_268.9414	1.1587	0.7612	+G24h:-G24h	NA	C6 H6 Cl N O5 P2	268.941	0.561	NA	NA	NA	NA	NA	NA	NA	0	level5	NA	NA	NA	NA	NA	other
0.561_371.9367	0.9948	0.8775	+G24h:-G24h	Profenofos	C11 H15 Br Cl O3 P S	371.937	0.561	NA	S35529	NA	0.0015	4.13	NA	NA	1	level4	NA	NA	NA	NA	NA	other
0.561_496.9032	1.0295	0.9459	+G24h:-G24h	NA	C5 H11 Cl N3 O16 P3	496.903	0.561	NA	NA	NA	NA	NA	NA	NA	0	level5	NA	NA	NA	NA	NA	other
0.562_331.9567	1.0967	0.7239	+G24h:-G24h	NA	C7 H11 Cl N2 O5 P2 S	331.957	0.562	NA	NA	NA	NA	NA	NA	NA	0	level5	NA	NA	NA	NA	NA	other
0.562_581.8874	0.7732	0.9609	+G24h:-G24h	NA	NA	581.887	0.562	NA	NA	NA	NA	NA	NA	NA	0	level5	NA	NA	NA	NA	NA	other
0.563_147.9686	0.4846	0.759	+G24h:-G24h	[similar to: sinapinic acid; δmass: -76.0999 da]	NA	147.969	0.563	NA	NA	NA	NA	NA	NA	NA	0	level5	NA	NA	NA	NA	NA	other
0.563_233.9539	0.534	0.932	+G24h:-G24h	4-iodoanisole	C7 H7 I O	233.954	0.563	null	S62877	HMDB0062252	-3e-04	-1.1824	NA	NA	2	level4	Benzenoids	Phenol ethers	Anisoles	Benzene and derivatives	NA	other
0.563_303.9618	1.3041	0.53	+G24h:-G24h	NA	C4 H6 Cl N4 O8 P	303.962	0.563	NA	NA	NA	NA	NA	NA	NA	0	level5	NA	NA	NA	NA	NA	other
0.563_313.9461	1.0633	0.7205	+G24h:-G24h	NA	C6 H8 Cl N4 O3 P S2	313.946	0.563	NA	NA	NA	NA	NA	NA	NA	0	level5	NA	NA	NA	NA	NA	other
0.564_123.0075	1.3445	0.4002	+G24h:-G24h	NA	C4 H N3 O2	123.007	0.564	NA	NA	NA	NA	NA	NA	NA	0	level5	NA	NA	NA	NA	NA	other
0.565_197.933	0.3386	0.8191	+G24h:-G24h	NA	C3 H5 Cl N2 P2 S	197.933	0.565	NA	NA	NA	NA	NA	NA	NA	0	level5	NA	NA	NA	NA	NA	other
0.565_260.1485	1.0979	0.6987	+G24h:-G24h	Lys-asn	C10 H20 N4 O4	260.149	0.565	null	S16568336	HMDB0028946	1e-04	0.2198	NA	NA	2	level4	Organic acids and derivatives	Carboxylic acids and derivatives	Amino acids, peptides, and analogues	Amino acids, peptides, and analogues	NA	other
0.565_301.9286	0.3518	0.21	+G24h:-G24h	NA	C4 H6 Cl N4 O4 P3	301.929	0.565	NA	NA	NA	NA	NA	NA	NA	0	level5	NA	NA	NA	NA	NA	other
0.565_468.9076	1.825	0.7424	+G24h:-G24h	NA	C8 H12 Cl N5 O6 S5	468.908	0.565	NA	NA	NA	NA	NA	NA	NA	0	level5	NA	NA	NA	NA	NA	other
0.566_101.9631	0.5367	0.7992	+G24h:-G24h	NA	NA	101.963	0.566	NA	NA	NA	NA	NA	NA	NA	0	level5	NA	NA	NA	NA	NA	other
0.566_274.1642	1.2778	0.7896	+G24h:-G24h	Lys-gln	C11 H22 N4 O4	274.164	0.566	null	S10628316	HMDB0028949	1e-04	0.2679	NA	NA	4	level4	Organic acids and derivatives	Carboxylic acids and derivatives	Amino acids, peptides, and analogues	Amino acids, peptides, and analogues	NA	other
0.566_288.1547	0.8417	0.4986	+G24h:-G24h	Arg-asn	C10 H20 N6 O4	288.155	0.566	null	S8076234	HMDB0028704	1e-04	0.1835	NA	NA	2	level4	Organic acids and derivatives	Carboxylic acids and derivatives	Amino acids, peptides, and analogues	Amino acids, peptides, and analogues	NA	other
0.566_329.9235	0.2966	0.8628	+G24h:-G24h	NA	C7 H Cl N6 O4 P2	329.923	0.566	NA	NA	NA	NA	NA	NA	NA	0	level5	NA	NA	NA	NA	NA	other
0.566_513.9121	1.251	0.7509	+G24h:-G24h	NA	NA	513.912	0.566	NA	NA	NA	NA	NA	NA	NA	0	level5	NA	NA	NA	NA	NA	other
0.567_345.9722	0.8328	0.9252	+G24h:-G24h	NA	C6 H8 Cl N4 O9 P	345.972	0.567	NA	NA	NA	NA	NA	NA	NA	0	level5	NA	NA	NA	NA	NA	other
0.567_439.9119	0.8944	0.9907	+G24h:-G24h	NA	C7 H15 Cl N6 P2 S5	439.912	0.567	NA	NA	NA	NA	NA	NA	NA	0	level5	NA	NA	NA	NA	NA	other
0.568_415.9088	0.1863	0.6785	+G24h:-G24h	NA	C15 H11 Cl O2 P2 S3	415.909	0.568	NA	NA	NA	NA	NA	NA	NA	0	level5	NA	NA	NA	NA	NA	other
0.569_285.1435	1.3302	0.8997	+G24h:-G24h	NA	C11 H19 N5 O4	285.144	0.569	NA	NA	NA	NA	NA	NA	NA	0	level5	NA	NA	NA	NA	NA	other
0.569_302.1701	1.3449	0.975	+G24h:-G24h	Arg-gln	C11 H22 N6 O4	302.17	0.569	null	S8033257	HMDB0028707	-1e-04	-0.411	NA	NA	4	level4	Organic acids and derivatives	Carboxylic acids and derivatives	Amino acids, peptides, and analogues	Amino acids, peptides, and analogues	NA	other
0.57_199.9999	1.1606	0.5878	+G24h:-G24h	NA	C7 H N6 P	200	0.57	NA	NA	NA	NA	NA	NA	NA	0	level5	NA	NA	NA	NA	NA	other
0.57_511.879	0.2309	0.7296	+G24h:-G24h	NA	C21 H4 Cl O8 P3	511.879	0.57	NA	NA	NA	NA	NA	NA	NA	0	level5	NA	NA	NA	NA	NA	other
0.572_215.9435	0.3721	0.8472	+G24h:-G24h	NA	C2 H7 N2 O2 P3 S	215.944	0.572	NA	NA	NA	NA	NA	NA	NA	0	level5	NA	NA	NA	NA	NA	other
0.572_382.9214	1.4552	0.5367	+G24h:-G24h	NA	C6 H8 Cl N O12 P2	382.921	0.572	NA	NA	NA	NA	NA	NA	NA	0	level5	NA	NA	NA	NA	NA	other
0.573_231.1948	0.9885	0.935	+G24h:-G24h	NA	C11 H25 N3 O2	231.195	0.573	NA	NA	NA	NA	NA	NA	NA	0	level5	NA	NA	NA	NA	NA	other
0.574_246.0052	0.9589	0.9325	+G24h:-G24h	Isopentenyl diphosphate	C5 H12 O7 P2	246.005	0.574	C00129	S1158	HMDB0001347	-6e-04	-2.5843	NA	NA	2	level4	Lipids and lipid-like molecules	Prenol lipids	Isoprenoid phosphates	Prenol lipids[PR]	map00900 Terpenoid backbone biosynthesis; map01100 Metabolic pathways; map01110 Biosynthesis of secondary metabolites; map01130 Biosynthesis of antibiotics;	other
0.575_227.9948	0.7025	0.8993	+G24h:-G24h	NA	C8 H N6 O P	227.995	0.575	NA	NA	NA	NA	NA	NA	NA	0	level5	NA	NA	NA	NA	NA	other
0.575_228.0312	1.1606	0.5878	+G24h:-G24h	Benurestat	C9 H9 Cl N2 O3	228.031	0.575	NA	S34835	NA	0.0011	4.7452	NA	NA	2	level4	NA	NA	NA	NA	NA	other
0.576_286.0502	0.9553	0.6813	+G24h:-G24h	Oxazepam	C15 H11 Cl N2 O2	286.05	0.576	C07359	S4455	HMDB0014980	-7e-04	-2.4864	NA	NA	8	level4	Organoheterocyclic compounds	Benzodiazepines	1,4-benzodiazepines	1,4-benzodiazepines	NULL	other
0.577_157.9893	1.1212	0.7095	+G24h:-G24h	NA	C3 H8 Cl O3 P	157.989	0.577	NA	NA	NA	NA	NA	NA	NA	0	level5	NA	NA	NA	NA	NA	other
0.578_396.0358	1.1794	0.3731	+G24h:-G24h	NA	C9 H23 Cl N4 O3 P2 S2	396.036	0.578	NA	NA	NA	NA	NA	NA	NA	0	level5	NA	NA	NA	NA	NA	other
0.579_128.0951	1.1763	0.7081	+G24h:-G24h	4230434	C6 H12 N2 O	128.095	0.579	NA	S389497	NA	1e-04	0.9084	NA	NA	3	level4	NA	NA	NA	NA	NA	other
0.579_129.0791	1.0786	0.811	+G24h:-G24h	Pipecolate	C6 H11 N O2	129.079	0.579	C00408	BGI478	HMDB0000716	1e-04	0.9127	94.1	89.1	13	level1	Alkaloids	Alkaloids derived from lysine	Piperidine alkaloids	Alkaloids	map00310 Lysine degradation; map01100 Metabolic pathways; map01110 Biosynthesis of secondary metabolites;	other
0.579_495.9022	1.5479	0.1045	+G24h:-G24h	NA	C5 H13 Cl N6 O9 S5	495.902	0.579	NA	NA	NA	NA	NA	NA	NA	0	level5	NA	NA	NA	NA	NA	other
0.58_161.9843	0.522	0.71	+G24h:-G24h	NA	C2 H2 N4 O3 S	161.984	0.58	NA	NA	NA	NA	NA	NA	NA	0	level5	NA	NA	NA	NA	NA	other
0.58_183.0384	1.2196	0.258	+G24h:-G24h	NA	C4 H9 N O7	183.038	0.58	NA	NA	NA	NA	NA	NA	NA	0	level5	NA	NA	NA	NA	NA	other
0.58_300.0658	1.0635	0.5919	+G24h:-G24h	Temazepam	C16 H13 Cl N2 O2	300.066	0.58	C07125	S5198	HMDB0014376	-7e-04	-2.4901	NA	51.9	4	level4	Organoheterocyclic compounds	Benzodiazepines	1,4-benzodiazepines	1,4-benzodiazepines	NULL	other
0.58_381.9211	1.3684	0.5461	+G24h:-G24h	NA	C2 H7 Cl N2 O16 S	381.921	0.58	NA	NA	NA	NA	NA	NA	NA	0	level5	NA	NA	NA	NA	NA	other
0.58_83.0736	1.0321	0.9273	+G24h:-G24h	1-piperideine	C5 H9 N	83.0736	0.58	NA	S61469	NA	1e-04	1.1601	NA	NA	3	level4	NA	NA	NA	NA	NA	other
0.581_132.09	1.0829	0.8343	+G24h:-G24h	D-ornithine	C5 H12 N2 O2	132.09	0.581	C00515	BGI245	HMDB0003374	1e-04	0.7819	85.4	76.5	4	level1	Organic acids and derivatives	Carboxylic acids and derivatives	Amino acids, peptides, and analogues	Amino acids, peptides, and analogues	map01100 Metabolic pathways;	other
0.581_146.1056	1.08	0.809	+G24h:-G24h	L-lysine	C6 H14 N2 O2	146.106	0.581	C00047	BGI22	HMDB0000182	1e-04	0.6846	85.7	85.1	8	level1	Peptides	Amino acids	Common amino acids [Fig]	Amino acids	map00300 Lysine biosynthesis; map00310 Lysine degradation; map00780 Biotin metabolism; map00970 Aminoacyl-tRNA biosynthesis; map01100 Metabolic pathways; map01110 Biosynthesis of secondary metabolites; map01130 Biosynthesis of antibiotics; map01210 2-Oxocarboxylic acid metabolism; map01230 Biosynthesis of amino acids; map02010 ABC transporters;	other
0.581_156.0101	1.0679	0.5903	+G24h:-G24h	NA	C4 H10 Cl O2 P	156.01	0.581	NA	NA	NA	NA	NA	NA	NA	0	level5	NA	NA	NA	NA	NA	other
0.581_285.9512	1.2017	0.8082	+G24h:-G24h	NA	C3 H3 Cl N6 O6 S	285.951	0.581	NA	NA	NA	NA	NA	NA	NA	0	level5	NA	NA	NA	NA	NA	other
0.582_142.9897	1.0378	0.7745	+G24h:-G24h	NA	C2 H N5 O S	142.99	0.582	NA	NA	NA	NA	NA	NA	NA	0	level5	NA	NA	NA	NA	NA	other
0.582_200.065	1.1735	0.4546	+G24h:-G24h	NA	C4 H12 N2 O7	200.065	0.582	NA	NA	NA	NA	NA	NA	NA	0	level5	NA	NA	NA	NA	NA	other
0.582_236.9012	1.1224	0.6336	+G24h:-G24h	NA	NA	236.901	0.582	NA	NA	NA	NA	NA	NA	NA	0	level5	NA	NA	NA	NA	NA	other
0.582_245.2104	0.6535	0.2012	+G24h:-G24h	NA	C12 H27 N3 O2	245.21	0.582	NA	NA	NA	NA	NA	NA	NA	0	level5	NA	NA	NA	NA	NA	other
0.582_264.896	1.1503	0.6066	+G24h:-G24h	NA	NA	264.896	0.582	NA	NA	NA	NA	NA	NA	NA	0	level5	NA	NA	NA	NA	NA	other
0.582_294.1427	0.6849	0.6774	+G24h:-G24h	NA	C13 H27 O3 P S	294.143	0.582	NA	NA	NA	NA	NA	NA	NA	0	level5	NA	NA	NA	NA	NA	other
0.582_307.2107	0.7486	0.6402	+G24h:-G24h	NA	C13 H29 N3 O5	307.211	0.582	NA	NA	NA	NA	NA	NA	NA	0	level5	NA	NA	NA	NA	NA	other
0.583_103.9674	0.9702	0.8631	+G24h:-G24h	[similar to: 3,4-dimethoxyphenethylamine (dmpea); δmass: -77.1429 da]	NA	103.967	0.583	NA	NA	NA	NA	NA	NA	NA	0	level5	NA	NA	NA	NA	NA	other
0.583_105.956	0.4023	0.5603	+G24h:-G24h	NA	NA	105.956	0.583	NA	NA	NA	NA	NA	NA	NA	0	level5	NA	NA	NA	NA	NA	other
0.583_214.0806	1.1005	0.6175	+G24h:-G24h	NA	C5 H14 N2 O7	214.081	0.583	NA	NA	NA	NA	NA	NA	NA	0	level5	NA	NA	NA	NA	NA	other
0.583_291.1907	2.4242	0.9689	+G24h:-G24h	NA	C13 H30 N3 P S	291.191	0.583	NA	NA	NA	NA	NA	NA	NA	0	level5	NA	NA	NA	NA	NA	other
0.584_103.9591	0.5043	0.7514	+G24h:-G24h	[similar to: 3,4-dimethoxyphenethylamine (dmpea); δmass: -77.1511 da]	NA	103.959	0.584	NA	NA	NA	NA	NA	NA	NA	0	level5	NA	NA	NA	NA	NA	other
0.584_241.9071	1.2095	0.4325	+G24h:-G24h	NA	NA	241.907	0.584	NA	NA	NA	NA	NA	NA	NA	0	level5	NA	NA	NA	NA	NA	other
0.584_247.9697	0.4493	0.9795	+G24h:-G24h	NA	C4 H11 Cl N2 O2 P2 S	247.97	0.584	NA	NA	NA	NA	NA	NA	NA	0	level5	NA	NA	NA	NA	NA	other
0.585_247.8933	1.0789	0.7118	+G24h:-G24h	NA	NA	247.893	0.585	NA	NA	NA	NA	NA	NA	NA	0	level5	NA	NA	NA	NA	NA	other
0.586_111.1049	0.5115	0.7537	+G24h:-G24h	NA	C7 H13 N	111.105	0.586	NA	NA	NA	NA	NA	NA	NA	0	level5	NA	NA	NA	NA	NA	other
0.586_248.9111	1.0356	0.809	+G24h:-G24h	NA	NA	248.911	0.586	NA	NA	NA	NA	NA	NA	NA	0	level5	NA	NA	NA	NA	NA	other
0.587_231.921	2.6939	0.2295	+G24h:-G24h	NA	C H3 N2 O6 P3	231.921	0.587	NA	NA	NA	NA	NA	NA	NA	0	level5	NA	NA	NA	NA	NA	other
0.587_257.9206	0.9576	0.7304	+G24h:-G24h	NA	C3 H4 Cl N4 O2 P S2	257.921	0.587	NA	NA	NA	NA	NA	NA	NA	0	level5	NA	NA	NA	NA	NA	other
0.587_336.0271	1.8063	0.0753	+G24h:-G24h	NA	C5 H15 Cl N6 O5 P2	336.027	0.587	NA	NA	NA	NA	NA	NA	NA	0	level5	NA	NA	NA	NA	NA	other
0.587_350.0427	1.1484	0.1192	+G24h:-G24h	NA	C6 H17 Cl N6 O5 P2	350.043	0.587	NA	NA	NA	NA	NA	NA	NA	0	level5	NA	NA	NA	NA	NA	other
0.588_378.049	1.5341	0.1438	+G24h:-G24h	Chlorflavonin	C18 H15 Cl O7	378.049	0.588	NA	S4444925	NA	-0.0016	-4.2459	NA	NA	1	level4	NA	NA	NA	NA	NA	other
0.588_403.9156	1.2581	0.5559	+G24h:-G24h	NA	C5 H2 Cl N6 O12 P	403.916	0.588	NA	NA	NA	NA	NA	NA	NA	0	level5	NA	NA	NA	NA	NA	other
0.589_335.928	1.2848	0.5821	+G24h:-G24h	NA	C3 H6 Cl N6 O5 P S2	335.928	0.589	NA	NA	NA	NA	NA	NA	NA	0	level5	NA	NA	NA	NA	NA	other
0.589_345.9013	0.9777	0.9876	+G24h:-G24h	NA	C5 H14 Cl O3 P3 S3	345.901	0.589	NA	NA	NA	NA	NA	NA	NA	0	level5	NA	NA	NA	NA	NA	other
0.589_404.0146	1.2978	0.0637	+G24h:-G24h	NA	C8 H17 N6 O5 P S3	404.015	0.589	NA	NA	NA	NA	NA	NA	NA	0	level5	NA	NA	NA	NA	NA	other
0.589_418.0303	1.1134	0.1882	+G24h:-G24h	Roflumilast n-oxide	C17 H14 Cl2 F2 N2 O4	418.03	0.589	null	S13415215	HMDB0060590	5e-04	1.1249	NA	NA	1	level4	Benzenoids	Benzene and substituted derivatives	Benzoic acids and derivatives	Benzene and derivatives	NA	other
0.589_471.9033	1.756	0.4385	+G24h:-G24h	NA	C7 H6 Cl N2 O18 P	471.903	0.589	NA	NA	NA	NA	NA	NA	NA	0	level5	NA	NA	NA	NA	NA	other
0.59_255.8875	0.943	0.959	+G24h:-G24h	NA	C2 H8 Cl O2 P3 S2	255.887	0.59	NA	NA	NA	NA	NA	NA	NA	0	level5	NA	NA	NA	NA	NA	other
0.591_267.9532	1.3257	0.5261	+G24h:-G24h	NA	C7 H6 Cl O7 P	267.953	0.591	NA	NA	NA	NA	NA	NA	NA	0	level5	NA	NA	NA	NA	NA	other
0.591_357.9226	1.5917	0.369	+G24h:-G24h	NA	C5 H7 Cl O14 S	357.923	0.591	NA	NA	NA	NA	NA	NA	NA	0	level5	NA	NA	NA	NA	NA	other
0.591_361.8788	0.9887	0.9016	+G24h:-G24h	NA	C10 H5 O5 P3 S2	361.879	0.591	NA	NA	NA	NA	NA	NA	NA	0	level5	NA	NA	NA	NA	NA	other
0.591_381.9336	1.3023	0.5499	+G24h:-G24h	NA	C4 H10 Cl N6 O5 P3 S	381.934	0.591	NA	NA	NA	NA	NA	NA	NA	0	level5	NA	NA	NA	NA	NA	other
0.591_486.0183	1.3992	0.0376	+G24h:-G24h	NA	C22 H18 N2 O3 S4	486.018	0.591	NA	NA	NA	NA	NA	NA	NA	0	level5	NA	NA	NA	NA	NA	up
0.591_539.8916	1.7871	0.3537	+G24h:-G24h	NA	C26 H5 Cl N2 O2 S4	539.892	0.591	NA	NA	NA	NA	NA	NA	NA	0	level5	NA	NA	NA	NA	NA	other
0.592_116.1315	1.4914	0.7473	+G24h:-G24h	NA	C6 H16 N2	116.132	0.592	NA	NA	NA	NA	NA	NA	NA	0	level5	NA	NA	NA	NA	NA	other
0.592_249.9315	0.8852	0.8277	+G24h:-G24h	NA	C2 H N6 O3 P3	249.931	0.592	NA	NA	NA	NA	NA	NA	NA	0	level5	NA	NA	NA	NA	NA	other
0.593_317.93	1.5117	0.333	+G24h:-G24h	3,3',4,4'-tetrachloroazobenzene	C12 H6 Cl4 N2	317.93	0.593	null	S24617	HMDB0032856	0.0015	4.7482	NA	NA	1	level4	Organoheterocyclic compounds	Azobenzenes	null	Benzene and derivatives	NA	other
0.593_333.9035	1.1444	0.4588	+G24h:-G24h	NA	C6 H5 Cl O10 P2	333.904	0.593	NA	NA	NA	NA	NA	NA	NA	0	level5	NA	NA	NA	NA	NA	other
0.593_385.9176	1.6205	0.2394	+G24h:-G24h	NA	C2 H5 Cl N6 O11 P2	385.918	0.593	NA	NA	NA	NA	NA	NA	NA	0	level5	NA	NA	NA	NA	NA	other
0.594_242.0866	1.2949	0.3559	+G24h:-G24h	NA	C7 H21 N2 O P3	242.087	0.594	NA	NA	NA	NA	NA	NA	NA	0	level5	NA	NA	NA	NA	NA	other
0.595_153.973	1.3221	0.2797	+G24h:-G24h	[similar to: l-histidine; δmass: -1.0965 da]	NA	153.973	0.595	NA	NA	NA	NA	NA	NA	NA	0	level5	NA	NA	NA	NA	NA	other
0.595_453.9054	1.8163	0.1303	+G24h:-G24h	NA	C17 H3 N4 O4 P S3	453.905	0.595	NA	NA	NA	NA	NA	NA	NA	0	level5	NA	NA	NA	NA	NA	other
0.596_222.0468	1.1969	0.3717	+G24h:-G24h	Tbps	C8 H15 O3 P S	222.047	0.596	NA	NA	NA	NA	NA	NA	NA	1	level5	NA	NA	NA	NA	NA	other
0.596_236.0624	1.1282	0.5745	+G24h:-G24h	Zileuton	C11 H12 N2 O2 S	236.062	0.596	null	S54531	HMDB0014882	5e-04	1.9902	NA	NA	1	level4	Organoheterocyclic compounds	Benzothiophenes	1-benzothiophenes	1-benzothiophenes	NA	other
0.596_332.0559	1.5563	0.1666	+G24h:-G24h	(2r,3s,6r)-2-bromo-8-chloro-1,1,9-trimethyl-5-methylenespiro[5.5]undec-8-en-3-ol	C15 H22 Br Cl O	332.056	0.596	NA	S421123	NA	0.0017	4.9872	NA	NA	3	level4	NA	NA	NA	NA	NA	other
0.596_425.9104	1.7853	0.184	+G24h:-G24h	NA	C5 H4 Cl N4 O15 P	425.91	0.596	NA	NA	NA	NA	NA	NA	NA	0	level5	NA	NA	NA	NA	NA	other
0.597_469.8796	1.3431	0.0159	+G24h:-G24h	NA	C20 H3 Cl O6 S3	469.88	0.597	NA	NA	NA	NA	NA	NA	NA	0	level5	NA	NA	NA	NA	NA	up
0.598_372.0373	1.4448	0.0696	+G24h:-G24h	NA	C5 H19 N4 O9 P3	372.037	0.598	NA	NA	NA	NA	NA	NA	NA	0	level5	NA	NA	NA	NA	NA	other
0.598_400.0435	1.2885	0.6272	+G24h:-G24h	NA	C14 H17 N4 O4 P S2	400.043	0.598	NA	NA	NA	NA	NA	NA	NA	0	level5	NA	NA	NA	NA	NA	other
0.598_521.8933	2.0073	0.0818	+G24h:-G24h	NA	C16 H7 N6 O3 P S5	521.893	0.598	NA	NA	NA	NA	NA	NA	NA	0	level5	NA	NA	NA	NA	NA	other
0.599_290.0341	1.2807	0.1262	+G24h:-G24h	NA	C7 H19 N2 O2 P S3	290.034	0.599	NA	NA	NA	NA	NA	NA	NA	0	level5	NA	NA	NA	NA	NA	other
0.599_304.0497	1.2786	0.0335	+G24h:-G24h	NA	C5 H12 N4 O11	304.05	0.599	NA	NA	NA	NA	NA	NA	NA	0	level5	NA	NA	NA	NA	NA	up
0.599_358.0215	1.3401	0.2766	+G24h:-G24h	NA	C6 H14 O17	358.022	0.599	NA	NA	NA	NA	NA	NA	NA	0	level5	NA	NA	NA	NA	NA	other
0.599_589.8809	2.0871	0.0245	+G24h:-G24h	NA	C22 H3 N6 O5 P S4	589.881	0.599	NA	NA	NA	NA	NA	NA	NA	0	level5	NA	NA	NA	NA	NA	up
0.6_203.9499	1.523	0.0273	+G24h:-G24h	NA	C2 H5 O7 P S	203.95	0.6	NA	NA	NA	NA	NA	NA	NA	0	level5	NA	NA	NA	NA	NA	up
0.6_269.943	1.6459	0.0148	+G24h:-G24h	NA	C4 H4 N2 O8 P2	269.943	0.6	NA	NA	NA	NA	NA	NA	NA	0	level5	NA	NA	NA	NA	NA	up
0.6_272.9375	1.6967	0.0273	+G24h:-G24h	NA	C3 H5 N3 O6 P2 S	272.938	0.6	NA	NA	NA	NA	NA	NA	NA	0	level5	NA	NA	NA	NA	NA	up
0.6_388.011	0.9717	0.8972	+G24h:-G24h	NA	C5 H13 Cl N4 O14	388.011	0.6	NA	NA	NA	NA	NA	NA	NA	0	level5	NA	NA	NA	NA	NA	other
0.6_440.0249	1.4473	0.3448	+G24h:-G24h	NA	C13 H21 N4 O3 P S4	440.025	0.6	NA	NA	NA	NA	NA	NA	NA	0	level5	NA	NA	NA	NA	NA	other
0.601_202.2158	0.2721	0.7776	+G24h:-G24h	Spermine	C10 H26 N4	202.216	0.601	C00750	S1072	HMDB0001256	0	0.1462	NA	NA	2	level4	Organic nitrogen compounds	Organonitrogen compounds	Amines	Amines	map00330 Arginine and proline metabolism; map00410 beta-Alanine metabolism; map00480 Glutathione metabolism; map01100 Metabolic pathways;	other
0.601_472.1377	1.17	0.5342	+G24h:-G24h	NA	C29 H26 Cl O2 P	472.138	0.601	NA	NA	NA	NA	NA	NA	NA	0	level5	NA	NA	NA	NA	NA	other
0.601_508.0128	1.3203	0.5689	+G24h:-G24h	NA	C16 H23 N4 O3 P3 S3	508.013	0.601	NA	NA	NA	NA	NA	NA	NA	0	level5	NA	NA	NA	NA	NA	other
0.602_219.9238	1.1489	0.5898	+G24h:-G24h	NA	C6 H3 Cl O3 P2	219.924	0.602	NA	NA	NA	NA	NA	NA	NA	0	level5	NA	NA	NA	NA	NA	other
0.602_271.9371	1.4733	0.2932	+G24h:-G24h	NA	C H3 N6 O5 P3	271.937	0.602	NA	NA	NA	NA	NA	NA	NA	0	level5	NA	NA	NA	NA	NA	other
0.602_303.8847	0.9322	0.986	+G24h:-G24h	NA	C5 H2 Cl O9 P S	303.885	0.602	NA	NA	NA	NA	NA	NA	NA	0	level5	NA	NA	NA	NA	NA	other
0.602_407.9121	2.0439	0.0091	+G24h:-G24h	NA	C12 H10 O6 P2 S3	407.912	0.602	NA	NA	NA	NA	NA	NA	NA	0	level5	NA	NA	NA	NA	NA	up
0.602_458.122	1.0236	0.819	+G24h:-G24h	Fmnh2	C17 H23 N4 O9 P	458.122	0.602	C01847	S393046	HMDB0001142	0.0017	3.779	NA	NA	2	level4	Nucleosides, nucleotides, and analogues	Flavin nucleotides	null	Nucleic acids and analogues	map00740 Riboflavin metabolism; map01100 Metabolic pathways;	other
0.602_576.0002	1.4102	0.53	+G24h:-G24h	NA	C20 H14 N6 O9 P2 S	576	0.602	NA	NA	NA	NA	NA	NA	NA	0	level5	NA	NA	NA	NA	NA	other
0.603_264.0684	1.2874	0.0966	+G24h:-G24h	Sulfamerazine	C11 H12 N4 O2 S	264.068	0.603	null	S5134	HMDB0015521	4e-04	1.3289	NA	NA	2	level4	Benzenoids	Benzene and substituted derivatives	Benzenesulfonamides	Benzene and derivatives	NA	other
0.603_287.911	1.2889	0.3752	+G24h:-G24h	NA	C4 H3 Cl N2 O7 P2	287.911	0.603	NA	NA	NA	NA	NA	NA	NA	0	level5	NA	NA	NA	NA	NA	other
0.603_339.9245	1.7799	0.0056	+G24h:-G24h	NA	C5 H2 N4 O10 P2	339.925	0.603	NA	NA	NA	NA	NA	NA	NA	0	level5	NA	NA	NA	NA	NA	up
0.603_416.0174	1.0632	0.9325	+G24h:-G24h	NA	C16 H18 Cl N2 O3 P S2	416.017	0.603	NA	NA	NA	NA	NA	NA	NA	0	level5	NA	NA	NA	NA	NA	other
0.603_423.8861	1.3439	0.5186	+G24h:-G24h	NA	C14 H5 N2 O4 P S4	423.886	0.603	NA	NA	NA	NA	NA	NA	NA	0	level5	NA	NA	NA	NA	NA	other
0.603_472.9044	1.8636	0.0243	+G24h:-G24h	NA	C3 H11 Cl N3 O16 P3	472.904	0.603	NA	NA	NA	NA	NA	NA	NA	0	level5	NA	NA	NA	NA	NA	up
0.604_189.0489	1.98	0.0639	+G24h:-G24h	Thiotepa	C6 H12 N3 P S	189.049	0.604	C07641	S5254	HMDB0015576	-1e-04	-0.2898	NA	NA	1	level4	Organic acids and derivatives	Organic thiophosphoric acids and derivatives	null	Organic acids	NA	other
0.604_355.8984	1.2891	0.5314	+G24h:-G24h	NA	C H4 Cl N6 O8 P3	355.898	0.604	NA	NA	NA	NA	NA	NA	NA	0	level5	NA	NA	NA	NA	NA	other
0.604_643.9865	1.3385	0.6802	+G24h:-G24h	NA	C29 H17 N4 O4 P S4	643.986	0.604	NA	NA	NA	NA	NA	NA	NA	0	level5	NA	NA	NA	NA	NA	other
0.605_188.2001	0.2198	0.8272	+G24h:-G24h	NA	C9 H24 N4	188.2	0.605	NA	NA	NA	NA	NA	NA	NA	0	level5	NA	NA	NA	NA	NA	other
0.605_380.016	1.2429	0.7032	+G24h:-G24h	NA	C5 H15 N6 O8 P3	380.016	0.605	NA	NA	NA	NA	NA	NA	NA	0	level5	NA	NA	NA	NA	NA	other
0.605_475.8999	1.9325	0.133	+G24h:-G24h	NA	C11 H6 N6 O6 P2 S3	475.9	0.605	NA	NA	NA	NA	NA	NA	NA	0	level5	NA	NA	NA	NA	NA	other
0.605_493.9969	1.2845	0.4042	+G24h:-G24h	NA	C15 H21 N4 O3 P3 S3	493.997	0.605	NA	NA	NA	NA	NA	NA	NA	0	level5	NA	NA	NA	NA	NA	other
0.605_523.987	0.9459	0.709	+G24h:-G24h	NA	C18 H16 N6 O3 S5	523.987	0.605	NA	NA	NA	NA	NA	NA	NA	0	level5	NA	NA	NA	NA	NA	other
0.605_543.8879	1.9078	0.2101	+G24h:-G24h	NA	C15 H7 N4 O9 P3 S2	543.888	0.605	NA	NA	NA	NA	NA	NA	NA	0	level5	NA	NA	NA	NA	NA	other
0.606_230.058	0.6562	0.6308	+G24h:-G24h	Visnagin	C13 H10 O4	230.058	0.606	NA	S6460	NA	1e-04	0.4702	NA	NA	15	level4	NA	NA	NA	NA	NA	other
0.606_491.8738	1.1702	0.6837	+G24h:-G24h	NA	C11 H4 N6 O7 S5	491.874	0.606	NA	NA	NA	NA	NA	NA	NA	0	level5	NA	NA	NA	NA	NA	other
0.606_679.8609	2.2414	0.2188	+G24h:-G24h	NA	C14 H10 N4 O18 P2 S3	679.861	0.606	NA	NA	NA	NA	NA	NA	NA	0	level5	NA	NA	NA	NA	NA	other
0.607_371.8718	0.9494	0.9125	+G24h:-G24h	NA	C6 H3 Cl N4 O5 P2 S2	371.872	0.607	NA	NA	NA	NA	NA	NA	NA	0	level5	NA	NA	NA	NA	NA	other
0.607_439.8601	0.8866	0.9931	+G24h:-G24h	NA	C11 H8 Cl N2 O3 P3 S3	439.86	0.607	NA	NA	NA	NA	NA	NA	NA	0	level5	NA	NA	NA	NA	NA	other
0.607_559.8607	1.2765	0.5971	+G24h:-G24h	NA	C12 H4 N2 O18 S3	559.861	0.607	NA	NA	NA	NA	NA	NA	NA	0	level5	NA	NA	NA	NA	NA	other
0.607_611.874	1.9072	0.2918	+G24h:-G24h	NA	C14 H11 N6 O8 P3 S4	611.874	0.607	NA	NA	NA	NA	NA	NA	NA	0	level5	NA	NA	NA	NA	NA	other
0.607_627.8482	1.3816	0.6315	+G24h:-G24h	NA	C13 H5 N6 O14 P S4	627.848	0.607	NA	NA	NA	NA	NA	NA	NA	0	level5	NA	NA	NA	NA	NA	other
0.608_507.8478	1.0142	0.7474	+G24h:-G24h	NA	C6 H12 Cl N4 O7 P3 S4	507.848	0.608	NA	NA	NA	NA	NA	NA	NA	0	level5	NA	NA	NA	NA	NA	other
0.608_769.8422	2.0997	0.4088	+G24h:-G24h	NA	C32 H4 O16 P2 S2	769.842	0.608	NA	NA	NA	NA	NA	NA	NA	0	level5	NA	NA	NA	NA	NA	other
0.609_169.9505	0.871	0.8721	+G24h:-G24h	NA	NA	169.951	0.609	NA	NA	NA	NA	NA	NA	NA	0	level5	NA	NA	NA	NA	NA	other
0.609_258.064	1.1232	0.2272	+G24h:-G24h	Thalidomide	C13 H10 N2 O4	258.064	0.609	C07910	S5233	HMDB0015175	-1e-04	-0.2064	NA	NA	1	level4	Organoheterocyclic compounds	Isoindoles and derivatives	Isoindolines	Indole and derivatives	NULL	other
0.609_394.0317	1.1445	0.7569	+G24h:-G24h	NA	C6 H15 N6 O10 P S	394.032	0.609	NA	NA	NA	NA	NA	NA	NA	0	level5	NA	NA	NA	NA	NA	other
0.61_701.8552	1.9568	0.5326	+G24h:-G24h	NA	C19 H5 N4 O18 P3 S	701.855	0.61	NA	NA	NA	NA	NA	NA	NA	0	level5	NA	NA	NA	NA	NA	other
0.611_312.0286	1.2743	0.7043	+G24h:-G24h	NA	C7 H13 N4 O6 P S	312.029	0.611	NA	NA	NA	NA	NA	NA	NA	0	level5	NA	NA	NA	NA	NA	other
0.611_326.0442	1.2658	0.6934	+G24h:-G24h	5,7-dihydroxy-1a,2a,11c,11d-tetrahydro-6h-oxireno[4',5']furo[3',2':4,5]furo[2,3-c]xanthen-6-one	C17 H10 O7	326.044	0.611	null	S74886825	HMDB0140674	0.0015	4.6375	NA	NA	6	level4	Phenylpropanoids and polyketides	Sterigmatocystins	null	Polyketides[PK]	NA	other
0.611_462.0195	1.3315	0.6791	+G24h:-G24h	NA	C7 H18 N4 O15 S2	462.019	0.611	NA	NA	NA	NA	NA	NA	NA	0	level5	NA	NA	NA	NA	NA	other
0.612_244.0411	1.2244	0.7034	+G24h:-G24h	Eugenol sulfate	C10 H12 O5 S	244.041	0.612	null	S157181	HMDB0135245	6e-04	2.5007	NA	NA	25	level4	Organic acids and derivatives	Organic sulfuric acids and derivatives	Arylsulfates	Organic acids	NA	other
0.612_342.0181	0.9392	0.9221	+G24h:-G24h	NA	C4 H16 N4 O8 P2 S	342.018	0.612	NA	NA	NA	NA	NA	NA	NA	0	level5	NA	NA	NA	NA	NA	other
0.612_354.0503	1.4367	0.7098	+G24h:-G24h	Thiodicarb	C10 H18 N4 O4 S3	354.05	0.612	NA	S10441969	NA	0.0013	3.7394	NA	NA	1	level4	NA	NA	NA	NA	NA	other
0.612_361.9191	1.759	0.4275	+G24h:-G24h	NA	C6 H8 N2 O8 P2 S2	361.919	0.612	NA	NA	NA	NA	NA	NA	NA	0	level5	NA	NA	NA	NA	NA	other
0.612_429.9067	1.8635	0.4411	+G24h:-G24h	NA	C4 H8 N4 O12 P2 S2	429.907	0.612	NA	NA	NA	NA	NA	NA	NA	0	level5	NA	NA	NA	NA	NA	other
0.613_225.9443	1.6648	0.3273	+G24h:-G24h	(2e)-2,5-dichloro-4-oxo-2-hexenedioic acid	C6 H4 Cl2 O5	225.944	0.613	C12835	S4445367	HMDB0060363	7e-04	2.9717	NA	NA	1	level4	Organic acids and derivatives	Keto acids and derivatives	Medium-chain keto acids and derivatives	Organic acids	map01100 Metabolic pathways;	other
0.613_649.8428	1.4025	0.6405	+G24h:-G24h	NA	C8 H9 N6 O17 P3 S3	649.843	0.613	NA	NA	NA	NA	NA	NA	NA	0	level5	NA	NA	NA	NA	NA	other
0.614_288.0367	1.0985	0.1172	+G24h:-G24h	NA	C7 H17 N2 O4 P S2	288.037	0.614	NA	NA	NA	NA	NA	NA	NA	0	level5	NA	NA	NA	NA	NA	other
0.614_293.9316	1.847	0.2877	+G24h:-G24h	NA	C3 H8 N2 O6 P2 S2	293.932	0.614	NA	NA	NA	NA	NA	NA	NA	0	level5	NA	NA	NA	NA	NA	other
0.614_328.0025	0.9182	0.8882	+G24h:-G24h	NA	C5 H13 O14 P	328.002	0.614	NA	NA	NA	NA	NA	NA	NA	0	level5	NA	NA	NA	NA	NA	other
0.614_345.8807	1.2583	0.7337	+G24h:-G24h	NA	C2 H7 N2 O8 P S4	345.881	0.614	NA	NA	NA	NA	NA	NA	NA	0	level5	NA	NA	NA	NA	NA	other
0.614_357.9921	0.6689	0.7627	+G24h:-G24h	NA	C6 H7 Cl N6 O10	357.992	0.614	NA	NA	NA	NA	NA	NA	NA	0	level5	NA	NA	NA	NA	NA	other
0.614_377.893	1.3329	0.7118	+G24h:-G24h	NA	C9 H4 N2 O7 P2 S2	377.893	0.614	NA	NA	NA	NA	NA	NA	NA	0	level5	NA	NA	NA	NA	NA	other
0.614_445.8807	1.3409	0.7152	+G24h:-G24h	NA	C6 H5 N6 O8 P3 S2	445.881	0.614	NA	NA	NA	NA	NA	NA	NA	0	level5	NA	NA	NA	NA	NA	other
0.614_497.8945	1.7871	0.452	+G24h:-G24h	NA	C8 H9 N2 O15 P3 S	497.894	0.614	NA	NA	NA	NA	NA	NA	NA	0	level5	NA	NA	NA	NA	NA	other
0.615_157.9569	1.5714	0.3177	+G24h:-G24h	NA	NA	157.957	0.615	NA	NA	NA	NA	NA	NA	NA	0	level5	NA	NA	NA	NA	NA	other
0.615_241.9181	1.2972	0.6899	+G24h:-G24h	NA	NA	241.918	0.615	NA	NA	NA	NA	NA	NA	NA	0	level5	NA	NA	NA	NA	NA	other
0.615_258.0568	1.2188	0.7178	+G24h:-G24h	4-(3-oxopentyl)phenyl hydrogen sulfate	C11 H14 O5 S	258.057	0.615	null	S74853082	HMDB0133002	6e-04	2.4947	NA	NA	5	level4	Organic acids and derivatives	Organic sulfuric acids and derivatives	Arylsulfates	Organic acids	NA	other
0.615_89.9694	1.433	0.2431	+G24h:-G24h	NA	NA	89.9694	0.615	NA	NA	NA	NA	NA	NA	NA	0	level5	NA	NA	NA	NA	NA	other
0.616_205.9348	0.9988	0.8434	+G24h:-G24h	NA	NA	205.935	0.616	NA	NA	NA	NA	NA	NA	NA	0	level5	NA	NA	NA	NA	NA	other
0.616_530.0077	1.3252	0.6631	+G24h:-G24h	NA	C6 H21 N4 O18 P3	530.008	0.616	NA	NA	NA	NA	NA	NA	NA	0	level5	NA	NA	NA	NA	NA	other
0.617_173.931	1.2646	0.6993	+G24h:-G24h	NA	C3 H N2 O P3	173.931	0.617	NA	NA	NA	NA	NA	NA	NA	0	level5	NA	NA	NA	NA	NA	other
0.617_257.8921	0.9747	0.8899	+G24h:-G24h	NA	C H N4 O4 P3 S	257.892	0.617	NA	NA	NA	NA	NA	NA	NA	0	level5	NA	NA	NA	NA	NA	other
0.617_277.8935	1.0704	0.8097	+G24h:-G24h	NA	C6 H O7 P3	277.894	0.617	NA	NA	NA	NA	NA	NA	NA	0	level5	NA	NA	NA	NA	NA	other
0.617_309.9054	1.2559	0.7494	+G24h:-G24h	NA	C3 H5 O11 P3	309.905	0.617	NA	NA	NA	NA	NA	NA	NA	0	level5	NA	NA	NA	NA	NA	other
0.617_310.0277	1.855	0.3594	+G24h:-G24h	NA	C6 H13 N6 O3 P3	310.028	0.617	NA	NA	NA	NA	NA	NA	NA	0	level5	NA	NA	NA	NA	NA	other
0.617_393.867	0.9641	0.9639	+G24h:-G24h	NA	C2 H N6 O10 P3 S	393.867	0.617	NA	NA	NA	NA	NA	NA	NA	0	level5	NA	NA	NA	NA	NA	other
0.618_105.9434	1.1689	0.7461	+G24h:-G24h	NA	NA	105.943	0.618	NA	NA	NA	NA	NA	NA	NA	0	level5	NA	NA	NA	NA	NA	other
0.618_565.8817	1.8332	0.4768	+G24h:-G24h	NA	C11 H9 N2 O17 P3 S	565.882	0.618	NA	NA	NA	NA	NA	NA	NA	0	level5	NA	NA	NA	NA	NA	other
0.619_273.8659	0.7621	0.9044	+G24h:-G24h	NA	C4 H Cl O6 P2 S	273.866	0.619	NA	NA	NA	NA	NA	NA	NA	0	level5	NA	NA	NA	NA	NA	other
0.619_461.8547	0.9857	0.9732	+G24h:-G24h	NA	C6 H8 O14 P2 S3	461.855	0.619	NA	NA	NA	NA	NA	NA	NA	0	level5	NA	NA	NA	NA	NA	other
0.62_310.0187	1.0404	0.5989	+G24h:-G24h	NA	C10 H14 O7 S2	310.019	0.62	NA	NA	NA	NA	NA	NA	NA	0	level5	NA	NA	NA	NA	NA	other
0.62_325.8794	1.0075	0.9731	+G24h:-G24h	NA	C6 H O10 P3	325.879	0.62	NA	NA	NA	NA	NA	NA	NA	0	level5	NA	NA	NA	NA	NA	other
0.621_154.0719	0.7262	0.1275	+G24h:-G24h	D-ornithine	C5 H12 N2 O2	154.072	0.621	C00515	NA	HMDB0003374	NA	NA	63.3	NA	0	level5	Organic acids and derivatives	Carboxylic acids and derivatives	Amino acids, peptides, and analogues	Amino acids, peptides, and analogues	map01100 Metabolic pathways;	other
0.621_189.9048	0.9174	0.9011	+G24h:-G24h	NA	NA	189.905	0.621	NA	NA	NA	NA	NA	NA	NA	0	level5	NA	NA	NA	NA	NA	other
0.621_231.9007	1.3234	0.3957	+G24h:-G24h	NA	C2 H2 O7 P2 S	231.901	0.621	NA	NA	NA	NA	NA	NA	NA	0	level5	NA	NA	NA	NA	NA	other
0.622_168.0876	1.0256	0.9133	+G24h:-G24h	Pyridoxamine	C8 H12 N2 O2	168.088	0.622	C00534	NA	HMDB0001431	NA	NA	NA	69.6	0	level5	Organoheterocyclic compounds	Pyridines and derivatives	Pyridoxamines	Amines and derivatives	map00750 Vitamin B6 metabolism; map01100 Metabolic pathways;	other
0.622_513.8686	1.3471	0.8006	+G24h:-G24h	NA	C11 H5 N2 O14 P3 S	513.869	0.622	NA	NA	NA	NA	NA	NA	NA	0	level5	NA	NA	NA	NA	NA	other
0.623_141.9315	1.0807	0.7668	+G24h:-G24h	[similar to: 2-aminoadipic acid; δmass: -19.1374 da]	NA	141.931	0.623	NA	NA	NA	NA	NA	NA	NA	0	level5	NA	NA	NA	NA	NA	other
0.623_151.0611	1.0388	0.852	+G24h:-G24h	Pyridoxamine	C8 H12 N2 O2	151.061	0.623	C00534	NA	HMDB0001431	NA	NA	NA	70.4	0	level5	Organoheterocyclic compounds	Pyridines and derivatives	Pyridoxamines	Amines and derivatives	map00750 Vitamin B6 metabolism; map01100 Metabolic pathways;	other
0.623_227.9168	0.9765	0.8895	+G24h:-G24h	NA	C3 H4 Cl N2 O2 P3	227.917	0.623	NA	NA	NA	NA	NA	NA	NA	0	level5	NA	NA	NA	NA	NA	other
0.623_286.063	1.1869	0.7556	+G24h:-G24h	NA	C11 H16 N2 O3 P2	286.063	0.623	NA	NA	NA	NA	NA	NA	NA	0	level5	NA	NA	NA	NA	NA	other
0.623_299.888	1.3652	0.0772	+G24h:-G24h	NA	NA	299.888	0.623	NA	NA	NA	NA	NA	NA	NA	0	level5	NA	NA	NA	NA	NA	other
0.623_319.9863	1.1699	0.3129	+G24h:-G24h	NA	C5 H14 Cl N6 P S3	319.986	0.623	NA	NA	NA	NA	NA	NA	NA	0	level5	NA	NA	NA	NA	NA	other
0.623_367.8755	1.6508	0.0198	+G24h:-G24h	NA	C3 H2 N2 O13 P2 S	367.875	0.623	NA	NA	NA	NA	NA	NA	NA	0	level5	NA	NA	NA	NA	NA	up
0.623_426.1447	1.0755	0.8772	+G24h:-G24h	Anhydrotetracycline	C22 H22 N2 O7	426.145	0.623	NA	S20117965	NA	0.002	4.6934	NA	NA	2	level4	NA	NA	NA	NA	NA	other
0.624_435.8633	1.5193	0.2202	+G24h:-G24h	NA	C4 H3 N6 O9 P3 S2	435.863	0.624	NA	NA	NA	NA	NA	NA	NA	0	level5	NA	NA	NA	NA	NA	other
0.625_195.8613	0.6586	0.5091	+G24h:-G24h	NA	NA	195.861	0.625	NA	NA	NA	NA	NA	NA	NA	0	level5	NA	NA	NA	NA	NA	other
0.626_190.0696	1.1118	0.7381	+G24h:-G24h	NA	C7 H15 N2 P S	190.07	0.626	NA	NA	NA	NA	NA	NA	NA	0	level5	NA	NA	NA	NA	NA	other
0.626_206.0436	0.8556	0.9657	+G24h:-G24h	2-methylcitric acid	C7 H10 O7	206.044	0.626	null	S500	HMDB0000379	9e-04	4.5541	NA	NA	7	level4	Organic acids and derivatives	Carboxylic acids and derivatives	Tricarboxylic acids and derivatives	Organic acids	NA	other
0.626_274.0307	0.8167	0.9527	+G24h:-G24h	NA	C4 H11 N4 O8 P	274.031	0.626	NA	NA	NA	NA	NA	NA	NA	0	level5	NA	NA	NA	NA	NA	other
0.626_581.8555	1.3798	0.7178	+G24h:-G24h	NA	C9 H5 N4 O18 P3 S	581.856	0.626	NA	NA	NA	NA	NA	NA	NA	0	level5	NA	NA	NA	NA	NA	other
0.627_157.9055	0.6589	0.4739	+G24h:-G24h	NA	NA	157.905	0.627	NA	NA	NA	NA	NA	NA	NA	0	level5	NA	NA	NA	NA	NA	other
0.627_412.1286	0.4376	0.2096	+G24h:-G24h	Nizofenone	C21 H21 Cl N4 O3	412.129	0.627	NA	S4357	NA	-0.0016	-3.8822	NA	NA	3	level4	NA	NA	NA	NA	NA	other
0.627_633.8681	2.0492	0.4567	+G24h:-G24h	NA	C13 H9 N4 O16 P3 S2	633.868	0.627	NA	NA	NA	NA	NA	NA	NA	0	level5	NA	NA	NA	NA	NA	other
0.628_315.8619	1.0728	0.7447	+G24h:-G24h	NA	C H3 O11 P3 S	315.862	0.628	NA	NA	NA	NA	NA	NA	NA	0	level5	NA	NA	NA	NA	NA	other
0.629_184.0616	0.7976	0.9007	+G24h:-G24h	NA	C4 H13 N2 O4 P	184.062	0.629	NA	NA	NA	NA	NA	NA	NA	0	level5	NA	NA	NA	NA	NA	other
0.629_277.9155	1.2122	0.7929	+G24h:-G24h	NA	C4 H7 O6 P S3	277.916	0.629	NA	NA	NA	NA	NA	NA	NA	0	level5	NA	NA	NA	NA	NA	other
0.629_370.0244	1.115	0.8872	+G24h:-G24h	NA	C8 H10 N4 O13	370.024	0.629	NA	NA	NA	NA	NA	NA	NA	0	level5	NA	NA	NA	NA	NA	other
0.63_170.0459	0.9251	0.964	+G24h:-G24h	NA	C3 H11 N2 O4 P	170.046	0.63	NA	NA	NA	NA	NA	NA	NA	0	level5	NA	NA	NA	NA	NA	other
0.631_350.1654	0.7459	0.8121	+G24h:-G24h	Testosterone, 9-chloro-17-methyl-11-oxo-	C20 H27 Cl O3	350.165	0.631	NA	S10128463	NA	6e-04	1.5867	NA	NA	1	level4	NA	NA	NA	NA	NA	other
0.632_305.8334	1.0852	0.3927	+G24h:-G24h	NA	C2 H2 Cl N4 P3 S3	305.833	0.632	NA	NA	NA	NA	NA	NA	NA	0	level5	NA	NA	NA	NA	NA	other
0.633_303.9936	1.2783	0.6211	+G24h:-G24h	NA	C5 H9 N2 O11 P	303.994	0.633	NA	NA	NA	NA	NA	NA	NA	0	level5	NA	NA	NA	NA	NA	other
0.634_215.0072	0.783	0.5989	+G24h:-G24h	4-nitro-6-oxohepta-2,4-dienedioic acid	C7 H5 N O7	215.007	0.634	NA	S28533122	NA	6e-04	2.7318	NA	NA	1	level4	NA	NA	NA	NA	NA	other
0.634_218.0757	1.3439	0.5655	+G24h:-G24h	NA	C5 H10 N6 O4	218.076	0.634	NA	NA	NA	NA	NA	NA	NA	0	level5	NA	NA	NA	NA	NA	other
0.634_288.0464	2.1909	0.7727	+G24h:-G24h	N-desalkylflurazepam	C15 H10 Cl F N2 O	288.046	0.634	null	S4381	HMDB0061161	-2e-04	-0.6459	NA	NA	1	level4	Organoheterocyclic compounds	Benzodiazepines	1,4-benzodiazepines	1,4-benzodiazepines	NA	other
0.634_364.1813	0.8624	0.8999	+G24h:-G24h	Clostebol acetate	C21 H29 Cl O3	364.181	0.634	NA	S12762	NA	8e-04	2.245	NA	NA	3	level4	NA	NA	NA	NA	NA	other
0.635_221.8719	1.0591	0.9034	+G24h:-G24h	NA	C H Cl O5 P2 S	221.872	0.635	NA	NA	NA	NA	NA	NA	NA	0	level5	NA	NA	NA	NA	NA	other
0.635_234.0497	0.8545	0.9551	+G24h:-G24h	Mfcd00010043	C16 H10 S	234.05	0.635	C20124	S8843	NA	-7e-04	-2.853	NA	NA	1	level4	NA	NA	NA	NA	NULL	other
0.636_193.0255	0.8058	0.6659	+G24h:-G24h	Fosfocreatinine	C4 H8 N3 O4 P	193.025	0.636	null	S64349	HMDB0041624	3e-04	1.5157	NA	NA	1	level4	Organoheterocyclic compounds	Azolidines	Imidazolidines	Imidazolidines	NA	other
0.636_273.8739	2.0399	0.0515	+G24h:-G24h	NA	C5 H4 Cl O3 P S3	273.874	0.636	NA	NA	NA	NA	NA	NA	NA	0	level5	NA	NA	NA	NA	NA	other
0.637_198.0297	1.4546	0.698	+G24h:-G24h	NA	C8 H2 N6 O	198.03	0.637	NA	NA	NA	NA	NA	NA	NA	0	level5	NA	NA	NA	NA	NA	other
0.637_215.9156	1.8617	0.0393	+G24h:-G24h	Mutagen x	C5 H3 Cl3 O3	215.916	0.637	NA	S48451	NA	8e-04	3.6646	NA	NA	1	level4	NA	NA	NA	NA	NA	up
0.637_231.8895	1.5023	0.3658	+G24h:-G24h	NA	C3 H Cl O6 S2	231.889	0.637	NA	NA	NA	NA	NA	NA	NA	0	level5	NA	NA	NA	NA	NA	other
0.637_295.8043	1.0036	0.9446	+G24h:-G24h	NA	NA	295.804	0.637	NA	NA	NA	NA	NA	NA	NA	0	level5	NA	NA	NA	NA	NA	other
0.638_141.9409	0.898	0.7239	+G24h:-G24h	[similar to: muramic acid; δmass: -109.1596 da]	NA	141.941	0.638	NA	NA	NA	NA	NA	NA	NA	0	level5	NA	NA	NA	NA	NA	other
0.638_147.9281	1.4922	0.1501	+G24h:-G24h	NA	NA	147.928	0.638	NA	NA	NA	NA	NA	NA	NA	0	level5	NA	NA	NA	NA	NA	other
0.638_237.8459	0.9226	0.704	+G24h:-G24h	NA	NA	237.846	0.638	NA	NA	NA	NA	NA	NA	NA	0	level5	NA	NA	NA	NA	NA	other
0.639_215.0083	0.7512	0.5315	+G24h:-G24h	NA	C8 H11 N P2 S	215.008	0.639	NA	NA	NA	NA	NA	NA	NA	0	level5	NA	NA	NA	NA	NA	other
0.639_277.8734	0.9266	0.6164	+G24h:-G24h	NA	NA	277.873	0.639	NA	NA	NA	NA	NA	NA	NA	0	level5	NA	NA	NA	NA	NA	other
0.64_188.1526	0.8457	0.7671	+G24h:-G24h	Nepsilon,nepsilon,nepsilon-trimethyllysine	C9 H20 N2 O2	188.153	0.64	C03793	BGI429	HMDB0001325	2e-04	0.9082	76.9	73.3	3	level1	Organic acids and derivatives	Carboxylic acids and derivatives	Amino acids, peptides, and analogues	Amino acids, peptides, and analogues	map00310 Lysine degradation;	other
0.64_289.848	1.5163	0.2807	+G24h:-G24h	NA	C2 H Cl N4 O P2 S3	289.848	0.64	NA	NA	NA	NA	NA	NA	NA	0	level5	NA	NA	NA	NA	NA	other
0.642_105.0791	1.2155	0.547	+G24h:-G24h	Diethanolamine	C4 H11 N O2	105.079	0.642	C06772	S13835604	HMDB0004437	1e-04	1.1116	NA	NA	2	level4	Organic nitrogen compounds	Organonitrogen compounds	Amines	Amines	map00564 Glycerophospholipid metabolism;	other
0.642_157.9149	0.6812	0.6457	+G24h:-G24h	NA	NA	157.915	0.642	NA	NA	NA	NA	NA	NA	NA	0	level5	NA	NA	NA	NA	NA	other
0.642_173.8889	0.5946	0.7455	+G24h:-G24h	[similar to: l-(+)-arginine; δmass: -0.2228 da]	NA	173.889	0.642	NA	NA	NA	NA	NA	NA	NA	0	level5	NA	NA	NA	NA	NA	other
0.642_204.1476	0.5535	0.1898	+G24h:-G24h	NA	C9 H20 N2 O3	204.148	0.642	NA	NA	NA	NA	NA	NA	NA	0	level5	NA	NA	NA	NA	NA	other
0.642_302.0365	1.1572	0.7099	+G24h:-G24h	NA	C6 H16 N4 O4 P2 S	302.036	0.642	NA	NA	NA	NA	NA	NA	NA	0	level5	NA	NA	NA	NA	NA	other
0.642_350.0177	1.2012	0.7213	+G24h:-G24h	NA	C7 H15 N2 O10 P S	350.018	0.642	NA	NA	NA	NA	NA	NA	NA	0	level5	NA	NA	NA	NA	NA	other
0.642_422.0381	1.4539	0.7303	+G24h:-G24h	NA	C10 H19 N2 O12 P S	422.038	0.642	NA	NA	NA	NA	NA	NA	NA	0	level5	NA	NA	NA	NA	NA	other
0.642_490.0254	1.4784	0.8626	+G24h:-G24h	NA	C8 H21 N4 O14 P3	490.025	0.642	NA	NA	NA	NA	NA	NA	NA	0	level5	NA	NA	NA	NA	NA	other
0.642_626.0002	1.8852	0.5159	+G24h:-G24h	NA	C13 H21 N6 O15 P3 S	626	0.642	NA	NA	NA	NA	NA	NA	NA	0	level5	NA	NA	NA	NA	NA	other
0.643_205.8868	1.8958	0.147	+G24h:-G24h	NA	NA	205.887	0.643	NA	NA	NA	NA	NA	NA	NA	0	level5	NA	NA	NA	NA	NA	other
0.643_221.8814	1.095	0.812	+G24h:-G24h	NA	C H2 Cl O5 P3	221.881	0.643	NA	NA	NA	NA	NA	NA	NA	0	level5	NA	NA	NA	NA	NA	other
0.643_247.8634	1.1622	0.8404	+G24h:-G24h	NA	NA	247.863	0.643	NA	NA	NA	NA	NA	NA	NA	0	level5	NA	NA	NA	NA	NA	other
0.643_263.8451	1.6175	0.5177	+G24h:-G24h	NA	NA	263.845	0.643	NA	NA	NA	NA	NA	NA	NA	0	level5	NA	NA	NA	NA	NA	other
0.643_505.9993	1.0216	0.9228	+G24h:-G24h	NA	C9 H20 N2 O16 P2 S	505.999	0.643	NA	NA	NA	NA	NA	NA	NA	0	level5	NA	NA	NA	NA	NA	other
0.643_558.0131	1.4992	0.7447	+G24h:-G24h	NA	C11 H19 N4 O18 P S	558.013	0.643	NA	NA	NA	NA	NA	NA	NA	0	level5	NA	NA	NA	NA	NA	other
0.643_573.9873	1.1635	0.8598	+G24h:-G24h	NA	C20 H14 O18 S	573.987	0.643	NA	NA	NA	NA	NA	NA	NA	0	level5	NA	NA	NA	NA	NA	other
0.644_221.8607	1.2432	0.1645	+G24h:-G24h	NA	NA	221.861	0.644	NA	NA	NA	NA	NA	NA	NA	0	level5	NA	NA	NA	NA	NA	other
0.644_279.8398	1.114	0.5293	+G24h:-G24h	NA	C3 H Cl O5 S4	279.84	0.644	NA	NA	NA	NA	NA	NA	NA	0	level5	NA	NA	NA	NA	NA	other
0.644_454.1517	1.1003	0.7337	+G24h:-G24h	NA	NA	454.152	0.644	NA	NA	NA	NA	NA	NA	NA	0	level5	NA	NA	NA	NA	NA	other
0.645_237.8553	0.8272	0.7709	+G24h:-G24h	NA	C H2 O4 S5	237.855	0.645	NA	NA	NA	NA	NA	NA	NA	0	level5	NA	NA	NA	NA	NA	other
0.645_276.0343	1.0436	0.9063	+G24h:-G24h	Chlorpropamide	C10 H13 Cl N2 O3 S	276.034	0.645	null	S2626	HMDB0014810	8e-04	2.7616	NA	NA	1	level4	Benzenoids	Benzene and substituted derivatives	Benzenesulfonamides	Benzene and derivatives	NA	other
0.645_370.2054	1.2718	0.6001	+G24h:-G24h	NA	C13 H30 N4 O8	370.205	0.645	NA	NA	NA	NA	NA	NA	NA	0	level5	NA	NA	NA	NA	NA	other
0.646_139.8963	1.2522	0.6867	+G24h:-G24h	NA	NA	139.896	0.646	NA	NA	NA	NA	NA	NA	NA	0	level5	NA	NA	NA	NA	NA	other
0.646_177.0515	1.0546	0.8251	+G24h:-G24h	NA	NA	177.052	0.646	NA	NA	NA	NA	NA	NA	NA	0	level5	NA	NA	NA	NA	NA	other
0.646_257.8579	0.992	0.8504	+G24h:-G24h	NA	NA	257.858	0.646	NA	NA	NA	NA	NA	NA	NA	0	level5	NA	NA	NA	NA	NA	other
0.646_279.8303	1.9979	0.4108	+G24h:-G24h	NA	C3 H2 Cl O3 P S4	279.83	0.646	NA	NA	NA	NA	NA	NA	NA	0	level5	NA	NA	NA	NA	NA	other
0.647_170.0095	0.6238	0.6399	+G24h:-G24h	NA	C3 H7 Cl N2 O4	170.01	0.647	NA	NA	NA	NA	NA	NA	NA	0	level5	NA	NA	NA	NA	NA	other
0.647_195.8708	0.6489	0.7743	+G24h:-G24h	NA	NA	195.871	0.647	NA	NA	NA	NA	NA	NA	NA	0	level5	NA	NA	NA	NA	NA	other
0.647_212.0676	0.8535	0.9561	+G24h:-G24h	N-propyl galiate	C10 H12 O5	212.068	0.647	C11155	S4778	HMDB0033835	-8e-04	-3.9162	NA	NA	19	level4	Benzenoids	Benzene and substituted derivatives	Benzoic acids and derivatives	Benzene and derivatives	NULL	other
0.647_237.8346	0.9997	0.9783	+G24h:-G24h	NA	NA	237.835	0.647	NA	NA	NA	NA	NA	NA	NA	0	level5	NA	NA	NA	NA	NA	other
0.647_295.8137	0.7759	0.525	+G24h:-G24h	NA	NA	295.814	0.647	NA	NA	NA	NA	NA	NA	NA	0	level5	NA	NA	NA	NA	NA	other
0.648_195.0412	0.8581	0.9567	+G24h:-G24h	NA	C4 H10 N3 O4 P	195.041	0.648	NA	NA	NA	NA	NA	NA	NA	0	level5	NA	NA	NA	NA	NA	other
0.648_313.7718	1.2537	0.6379	+G24h:-G24h	NA	NA	313.772	0.648	NA	NA	NA	NA	NA	NA	NA	0	level5	NA	NA	NA	NA	NA	other
0.648_348.2234	0.9436	0.7602	+G24h:-G24h	NA	C14 H33 N6 P S	348.223	0.648	NA	NA	NA	NA	NA	NA	NA	0	level5	NA	NA	NA	NA	NA	other
0.649_127.0246	1.0936	0.8657	+G24h:-G24h	[similar to: l-methionine sulfoxide; δmass: -38.0213 da]	NA	127.025	0.649	NA	NA	NA	NA	NA	NA	NA	0	level5	NA	NA	NA	NA	NA	other
0.649_273.832	0.7732	0.5687	+G24h:-G24h	NA	NA	273.832	0.649	NA	NA	NA	NA	NA	NA	NA	0	level5	NA	NA	NA	NA	NA	other
0.65_139.061	3.243	0.1096	+G24h:-G24h	NA	NA	139.061	0.65	NA	NA	NA	NA	NA	NA	NA	0	level5	NA	NA	NA	NA	NA	other
0.65_255.8135	1.502	0.598	+G24h:-G24h	NA	NA	255.814	0.65	NA	NA	NA	NA	NA	NA	NA	0	level5	NA	NA	NA	NA	NA	other
0.65_295.0587	0.9129	0.9973	+G24h:-G24h	NA	C7 H15 N5 O4 P2	295.059	0.65	NA	NA	NA	NA	NA	NA	NA	0	level5	NA	NA	NA	NA	NA	other
0.65_298.0041	0.8654	0.7701	+G24h:-G24h	NA	C6 H12 N4 O4 P2 S	298.004	0.65	NA	NA	NA	NA	NA	NA	NA	0	level5	NA	NA	NA	NA	NA	other
0.65_371.7303	1.6415	0.6569	+G24h:-G24h	NA	NA	371.73	0.65	NA	NA	NA	NA	NA	NA	NA	0	level5	NA	NA	NA	NA	NA	other
0.651_196.0938	1.1639	0.5982	+G24h:-G24h	NA	C7 H16 O6	196.094	0.651	NA	NA	NA	NA	NA	94.4	NA	0	level5	NA	NA	NA	NA	NA	other
0.651_253.8294	0.5948	0.6496	+G24h:-G24h	[similar to: nicotinamide; δmass: 131.7814 da]	NA	253.829	0.651	NA	NA	NA	NA	NA	NA	NA	0	level5	NA	NA	NA	NA	NA	other
0.651_434.1605	0.648	0.7898	+G24h:-G24h	Glisolamide	C20 H26 N4 O5 S	434.161	0.651	NA	S59137	NA	-0.0019	-4.4098	NA	NA	2	level4	NA	NA	NA	NA	NA	other
0.653_211.8317	1.3331	0.2636	+G24h:-G24h	NA	NA	211.832	0.653	NA	NA	NA	NA	NA	NA	NA	0	level5	NA	NA	NA	NA	NA	other
0.653_235.9854	0.9532	0.8204	+G24h:-G24h	NA	C3 H10 O8 P2	235.985	0.653	NA	NA	NA	NA	NA	NA	NA	0	level5	NA	NA	NA	NA	NA	other
0.654_179.0674	1.0246	0.8828	+G24h:-G24h	L-arginine	C6 H14 N4 O2	179.067	0.654	C00062	NA	HMDB0000517	NA	NA	92.3	NA	0	level5	Organic acids and derivatives	Carboxylic acids and derivatives	Amino acids, peptides, and analogues	Amino acids	map00220 Arginine biosynthesis; map00261 Monobactam biosynthesis; map00330 Arginine and proline metabolism; map00970 Aminoacyl-tRNA biosynthesis; map01100 Metabolic pathways; map01110 Biosynthesis of secondary metabolites; map01130 Biosynthesis of antibiotics; map01230 Biosynthesis of amino acids; map02010 ABC transporters;	other
0.654_214.0931	1.1758	0.3506	+G24h:-G24h	NA	NA	214.093	0.654	NA	NA	NA	NA	NA	NA	NA	0	level5	NA	NA	NA	NA	NA	other
0.654_296.0621	0.9527	0.9277	+G24h:-G24h	Trifluridine	C10 H11 F3 N2 O5	296.062	0.654	null	S6020	HMDB0014576	1e-04	0.2834	NA	NA	1	level4	Nucleosides, nucleotides, and analogues	Pyrimidine nucleosides	Pyrimidine 2'-deoxyribonucleosides	Nucleic acids and analogues	NA	other
0.655_220.0114	1.1636	0.4847	+G24h:-G24h	NA	C3 H5 N6 O4 P	220.011	0.655	NA	NA	NA	NA	NA	NA	NA	0	level5	NA	NA	NA	NA	NA	other
0.655_269.7903	1.3752	0.5859	+G24h:-G24h	NA	NA	269.79	0.655	NA	NA	NA	NA	NA	NA	NA	0	level5	NA	NA	NA	NA	NA	other
0.655_279.0847	1.1744	0.4945	+G24h:-G24h	NA	C12 H13 N3 O5	279.085	0.655	NA	NA	NA	NA	NA	NA	NA	0	level5	NA	NA	NA	NA	NA	other
0.655_282.0302	1.1873	0.5071	+G24h:-G24h	NA	C11 H10 N2 O5 S	282.03	0.655	NA	NA	NA	NA	NA	NA	NA	0	level5	NA	NA	NA	NA	NA	other
0.656_157.0852	1.0284	0.9465	+G24h:-G24h	NA	C6 H11 N3 O2	157.085	0.656	NA	NA	NA	NA	NA	NA	NA	0	level5	NA	NA	NA	NA	NA	other
0.656_159.0299	0.7717	0.3834	+G24h:-G24h	NA	NA	159.03	0.656	NA	NA	NA	NA	NA	NA	NA	0	level5	NA	NA	NA	NA	NA	other
0.656_254.0522	1.0588	0.796	+G24h:-G24h	NA	C5 H11 Cl N6 O4	254.052	0.656	NA	NA	NA	NA	NA	NA	NA	0	level5	NA	NA	NA	NA	NA	other
0.656_312.0108	1.1829	0.7249	+G24h:-G24h	NA	C6 H9 N4 O9 P	312.011	0.656	NA	NA	NA	NA	NA	NA	NA	0	level5	NA	NA	NA	NA	NA	other
0.656_327.9852	0.9362	0.769	+G24h:-G24h	NA	C4 H16 Cl N4 O3 P3 S	327.985	0.656	NA	NA	NA	NA	NA	NA	NA	0	level5	NA	NA	NA	NA	NA	other
0.657_119.9589	0.6899	0.545	+G24h:-G24h	NA	NA	119.959	0.657	NA	NA	NA	NA	NA	NA	NA	0	level5	NA	NA	NA	NA	NA	other
0.657_257.1739	1.0587	0.6153	+G24h:-G24h	NA	C12 H23 N3 O3	257.174	0.657	NA	NA	NA	NA	NA	NA	NA	0	level5	NA	NA	NA	NA	NA	other
0.658_158.0693	1.7491	0.438	+G24h:-G24h	Oxiracetam	C6 H10 N2 O3	158.069	0.658	NA	S4465	NA	1e-04	0.9166	NA	NA	4	level4	NA	NA	NA	NA	NA	other
0.659_143.0559	0.6415	0.3193	+G24h:-G24h	[similar to: 2-aminoadipic acid; δmass: -18.0129 da]	NA	143.056	0.659	NA	NA	NA	NA	NA	NA	NA	0	level5	NA	NA	NA	NA	NA	other
0.659_285.9169	0.6069	0.6731	+G24h:-G24h	NA	C2 H Cl N6 O5 P2	285.917	0.659	NA	NA	NA	NA	NA	NA	NA	0	level5	NA	NA	NA	NA	NA	other
0.66_263.9656	0.7466	0.8257	+G24h:-G24h	NA	C2 H6 Cl N4 O7 P	263.966	0.66	NA	NA	NA	NA	NA	NA	NA	0	level5	NA	NA	NA	NA	NA	other
0.661_166.0666	4.5702	0.2818	+G24h:-G24h	NA	C8 H11 N2 P	166.067	0.661	NA	NA	NA	NA	NA	NA	NA	0	level5	NA	NA	NA	NA	NA	other
0.661_174.1366	1.0657	0.5917	+G24h:-G24h	N~6~,n~6~-dimethyllysine	C8 H18 N2 O2	174.137	0.661	null	S3676766	HMDB0013287	-2e-04	-1.404	NA	NA	1	level4	Organic acids and derivatives	Carboxylic acids and derivatives	Amino acids, peptides, and analogues	Amino acids, peptides, and analogues	NA	other
0.661_190.0332	0.8051	0.4509	+G24h:-G24h	NA	C4 H6 N4 O5	190.033	0.661	NA	NA	NA	NA	NA	NA	NA	0	level5	NA	NA	NA	NA	NA	other
0.661_247.9917	0.6834	0.2072	+G24h:-G24h	NA	C3 H12 Cl N4 O P3	247.992	0.661	NA	NA	NA	NA	NA	NA	NA	0	level5	NA	NA	NA	NA	NA	other
0.661_280.0879	1.2964	0.4431	+G24h:-G24h	5-{4-[2-(methylamino)ethoxy]benzyl}-1,3-thiazolidine-2,4-dione	C13 H16 N2 O3 S	280.088	0.661	null	S8531772	HMDB0060842	-2e-04	-0.7687	NA	NA	1	level4	Benzenoids	Phenol ethers	null	Benzene and derivatives	NA	other
0.661_305.9502	0.9528	0.5789	+G24h:-G24h	NA	C4 H7 Cl N4 O6 S2	305.95	0.661	NA	NA	NA	NA	NA	NA	NA	0	level5	NA	NA	NA	NA	NA	other
0.661_321.9241	0.9158	0.9231	+G24h:-G24h	NA	C5 H8 Cl N2 O6 P S2	321.924	0.661	NA	NA	NA	NA	NA	NA	NA	0	level5	NA	NA	NA	NA	NA	other
0.662_337.0433	1.0369	0.7407	+G24h:-G24h	Famotidine	C8 H15 N7 O2 S3	337.043	0.662	null	S3208	HMDB0001919	-0.0016	-4.769	NA	NA	1	level4	Organoheterocyclic compounds	Azoles	Thiazoles	Thiazoles	NA	other
0.663_206.0072	0.5786	0.3443	+G24h:-G24h	3-oxalomalic acid	C6 H6 O8	206.007	0.663	NA	S388694	NA	9e-04	4.3261	NA	NA	1	level4	NA	NA	NA	NA	NA	other
0.663_213.8293	1.2652	0.3551	+G24h:-G24h	NA	NA	213.829	0.663	NA	NA	NA	NA	NA	NA	NA	0	level5	NA	NA	NA	NA	NA	other
0.663_271.1895	1.16	0.672	+G24h:-G24h	NA	C13 H25 N3 O3	271.19	0.663	NA	NA	NA	NA	NA	NA	NA	0	level5	NA	NA	NA	NA	NA	other
0.663_355.9627	0.6112	0.7055	+G24h:-G24h	NA	C5 H16 Cl N4 O2 P3 S2	355.963	0.663	NA	NA	NA	NA	NA	NA	NA	0	level5	NA	NA	NA	NA	NA	other
0.664_234.96	1.2179	0.1012	+G24h:-G24h	NA	C5 H N O10	234.96	0.664	NA	NA	NA	NA	NA	NA	NA	0	level5	NA	NA	NA	NA	NA	other
0.664_339.9888	1.1675	0.1207	+G24h:-G24h	NA	C6 H14 Cl N2 O8 P S	339.989	0.664	NA	NA	NA	NA	NA	NA	NA	0	level5	NA	NA	NA	NA	NA	other
0.665_111.0297	0.8385	0.2303	+G24h:-G24h	[similar to: microcystin-lr ; δmass: -883.5190 da]	NA	111.03	0.665	NA	NA	NA	NA	NA	NA	NA	0	level5	NA	NA	NA	NA	NA	other
0.665_112.0137	1.7161	0.0084	+G24h:-G24h	NA	NA	112.014	0.665	NA	NA	NA	NA	NA	NA	NA	0	level5	NA	NA	NA	NA	NA	up
0.665_304.1123	1.5562	0.3304	+G24h:-G24h	Imicyafos	C11 H21 N4 O2 P S	304.112	0.665	NA	S11677357	NA	0	0.0808	NA	NA	1	level4	NA	NA	NA	NA	NA	other
0.665_323.1191	1.5018	0.0409	+G24h:-G24h	Risarestat	C16 H21 N O4 S	323.119	0.665	NA	S117576	NA	0	-0.1482	NA	NA	1	level4	NA	NA	NA	NA	NA	up
0.665_377.9181	2.4932	0.1729	+G24h:-G24h	NA	C7 H13 Cl N4 P2 S4	377.918	0.665	NA	NA	NA	NA	NA	NA	NA	0	level5	NA	NA	NA	NA	NA	other
0.666_148.0196	1.0569	0.9307	+G24h:-G24h	4-methylthio-2-oxobutanoic acid	C5 H8 O3 S	148.02	0.666	C01180	S460	HMDB0001553	2e-04	1.1787	NA	77.1	1	level4	Lipids and lipid-like molecules	Fatty Acyls	Fatty acids and conjugates	Fatty acyls[FA]	map00270 Cysteine and methionine metabolism; map01100 Metabolic pathways; map01110 Biosynthesis of secondary metabolites; map01210 2-Oxocarboxylic acid metabolism;	other
0.666_185.0665	1.1328	0.3767	+G24h:-G24h	2-methylglutaric acid	C6 H10 O4	185.066	0.666	null	NA	HMDB0000422	NA	NA	10.6	NA	0	level5	Lipids and lipid-like molecules	Fatty Acyls	Fatty acids and conjugates	Fatty acyls[FA]	NA	other
0.666_391.8952	1.6355	0.0669	+G24h:-G24h	NA	C7 H9 Cl N4 O3 S5	391.895	0.666	NA	NA	NA	NA	NA	NA	NA	0	level5	NA	NA	NA	NA	NA	other
0.667_164.0475	1.0415	0.9566	+G24h:-G24h	(e)-p-coumaric acid	C9 H8 O3	164.048	0.667	C00811	S553148	HMDB0002035	1e-04	0.7794	NA	NA	21	level4	Phenylpropanoids and polyketides	Cinnamic acids and derivatives	Hydroxycinnamic acids and derivatives	Polyketides[PK]	map00130 Ubiquinone and other terpenoid-quinone biosynthesis; map00350 Tyrosine metabolism; map00360 Phenylalanine metabolism; map01100 Metabolic pathways; map01110 Biosynthesis of secondary metabolites;	other
0.667_199.0336	1.6572	0.0072	+G24h:-G24h	NA	C5 H5 N5 O4	199.034	0.667	NA	NA	NA	NA	NA	NA	NA	0	level5	NA	NA	NA	NA	NA	up
0.667_296.8091	0.8797	0.66	+G24h:-G24h	NA	NA	296.809	0.667	NA	NA	NA	NA	NA	NA	NA	0	level5	NA	NA	NA	NA	NA	other
0.667_356.7647	1.1713	0.619	+G24h:-G24h	NA	NA	356.765	0.667	NA	NA	NA	NA	NA	NA	NA	0	level5	NA	NA	NA	NA	NA	other
0.668_106.0453	1.3472	0.2979	+G24h:-G24h	3415	C4 H10 O S	106.045	0.668	null	S10016	HMDB0031716	1e-04	0.8135	NA	NA	3	level4	Organosulfur compounds	Thioethers	Dialkylthioethers	Dialkylthioethers	NA	other
0.668_280.8352	1.0941	0.9459	+G24h:-G24h	NA	NA	280.835	0.668	NA	NA	NA	NA	NA	NA	NA	0	level5	NA	NA	NA	NA	NA	other
0.668_282.8322	1.2404	0.7519	+G24h:-G24h	NA	C H2 N O4 P S5	282.832	0.668	NA	NA	NA	NA	NA	NA	NA	0	level5	NA	NA	NA	NA	NA	other
0.669_201.0527	2.1574	0.0002	+G24h:-G24h	NA	NA	201.053	0.669	NA	NA	NA	NA	NA	NA	NA	0	level5	NA	NA	NA	NA	NA	up
0.67_103.0998	0.9891	0.883	+G24h:-G24h	Choline	C5 H13 N O	103.1	0.67	C00114	MReference-886	HMDB0000097	1e-04	0.6521	NA	86.4	0	level1	Organic nitrogen compounds	Organonitrogen compounds	Quaternary ammonium salts	Quaternary ammonium salts	map00260 Glycine, serine and threonine metabolism; map00564 Glycerophospholipid metabolism; map01100 Metabolic pathways; map02010 ABC transporters;	other
0.67_124.0137	0.7217	0.0622	+G24h:-G24h	[similar to: biocytin; δmass: -248.1694 da]	NA	124.014	0.67	NA	NA	NA	NA	NA	NA	NA	0	level5	NA	NA	NA	NA	NA	other
0.67_167.056	1.0724	0.2258	+G24h:-G24h	NA	NA	167.056	0.67	NA	NA	NA	NA	NA	NA	NA	0	level5	NA	NA	NA	NA	NA	other
0.67_201.0145	1.1431	0.7347	+G24h:-G24h	NA	C5 H13 Cl N O P S	201.014	0.67	NA	NA	NA	NA	NA	NA	NA	0	level5	NA	NA	NA	NA	NA	other
0.67_333.9364	1.6181	0.009	+G24h:-G24h	NA	C3 H4 N4 O11 P2	333.936	0.67	NA	NA	NA	NA	NA	NA	NA	0	level5	NA	NA	NA	NA	NA	up
0.67_375.921	1.8916	0.1609	+G24h:-G24h	NA	C7 H4 O16 S	375.921	0.67	NA	NA	NA	NA	NA	NA	NA	0	level5	NA	NA	NA	NA	NA	other
0.671_142.0243	1.698	0.0707	+G24h:-G24h	NA	C2 H2 N6 O2	142.024	0.671	NA	NA	NA	NA	NA	NA	70.6	0	level5	NA	NA	NA	NA	NA	other
0.671_168.0513	0.9358	0.7688	+G24h:-G24h	[similar to: mjn110; δmass: -293.0397 da]	NA	168.051	0.671	NA	NA	NA	NA	NA	NA	NA	0	level5	NA	NA	NA	NA	NA	other
0.671_218.0193	1.5251	0.196	+G24h:-G24h	NA	C4 H11 O8 P	218.019	0.671	NA	NA	NA	NA	NA	NA	NA	0	level5	NA	NA	NA	NA	NA	other
0.671_222.8769	1.1385	0.7783	+G24h:-G24h	NA	NA	222.877	0.671	NA	NA	NA	NA	NA	NA	NA	0	level5	NA	NA	NA	NA	NA	other
0.671_238.8507	0.7939	0.5319	+G24h:-G24h	NA	NA	238.851	0.671	NA	NA	NA	NA	NA	NA	NA	0	level5	NA	NA	NA	NA	NA	other
0.671_265.1524	1.0475	0.2538	+G24h:-G24h	NA	C11 H23 N O6	265.152	0.671	NA	NA	NA	NA	NA	NA	NA	0	level5	NA	NA	NA	NA	NA	other
0.671_294.0704	0.6947	0.7282	+G24h:-G24h	NA	NA	294.07	0.671	NA	NA	NA	NA	NA	NA	NA	0	level5	NA	NA	NA	NA	NA	other
0.671_305.1084	1.3547	0.3257	+G24h:-G24h	NA	NA	305.108	0.671	NA	NA	NA	NA	NA	NA	NA	0	level5	NA	NA	NA	NA	NA	other
0.671_317.9624	2.0596	0.0894	+G24h:-G24h	NA	C5 H11 Cl N6 S4	317.962	0.671	NA	NA	NA	NA	NA	NA	NA	0	level5	NA	NA	NA	NA	NA	other
0.672_154.0355	1.218	0.5927	+G24h:-G24h	[similar to: l-histidine; δmass: -1.0340 da]	NA	154.036	0.672	NA	NA	NA	NA	NA	NA	NA	0	level5	NA	NA	NA	NA	NA	other
0.672_205.9764	0.8632	0.836	+G24h:-G24h	NA	C3 H4 N4 O3 P2	205.976	0.672	NA	NA	NA	NA	NA	NA	NA	0	level5	NA	NA	NA	NA	NA	other
0.672_214.0455	1.0445	0.735	+G24h:-G24h	NA	C5 H6 N6 O4	214.046	0.672	NA	NA	NA	NA	NA	NA	NA	0	level5	NA	NA	NA	NA	NA	other
0.672_275.9778	1.4631	0.0873	+G24h:-G24h	NA	C4 H11 Cl N4 O2 P2 S	275.978	0.672	NA	NA	NA	NA	NA	NA	NA	0	level5	NA	NA	NA	NA	NA	other
0.672_402.9401	1.8822	0.44	+G24h:-G24h	NA	C5 H10 Cl N3 O12 S2	402.94	0.672	NA	NA	NA	NA	NA	NA	NA	0	level5	NA	NA	NA	NA	NA	other
0.673_155.0696	0.9883	0.8565	+G24h:-G24h	L-histidine	C6 H9 N3 O2	155.07	0.673	C00135	BGI17	HMDB0000177	1e-04	0.8749	89.1	87.6	5	level1	Peptides	Amino acids	Common amino acids [Fig]	Amino acids	map00340 Histidine metabolism; map00410 beta-Alanine metabolism; map00970 Aminoacyl-tRNA biosynthesis; map01100 Metabolic pathways; map01110 Biosynthesis of secondary metabolites; map01230 Biosynthesis of amino acids; map02010 ABC transporters;	other
0.673_184.0252	0.6104	0.4641	+G24h:-G24h	NA	C3 H9 N2 O5 P	184.025	0.673	NA	NA	NA	NA	NA	NA	NA	0	level5	NA	NA	NA	NA	NA	other
0.673_260.0039	1.6479	0.1102	+G24h:-G24h	NA	C7 H14 Cl O4 P S	260.004	0.673	NA	NA	NA	NA	NA	NA	NA	0	level5	NA	NA	NA	NA	NA	other
0.673_270.9573	1.2843	0.3519	+G24h:-G24h	NA	C7 H4 Cl N5 O P2	270.957	0.673	NA	NA	NA	NA	NA	NA	NA	0	level5	NA	NA	NA	NA	NA	other
0.673_379.9628	1.7346	0.386	+G24h:-G24h	NA	C5 H11 Cl N6 O6 P2 S	379.963	0.673	NA	NA	NA	NA	NA	NA	NA	0	level5	NA	NA	NA	NA	NA	other
0.674_141.0403	0.639	0.0115	+G24h:-G24h	NA	NA	141.04	0.674	NA	NA	NA	NA	NA	NA	NA	0	level5	NA	NA	NA	NA	NA	down
0.674_155.0195	0.5761	0.3494	+G24h:-G24h	D-aspartate	C4 H7 N O4	155.019	0.674	NA	NA	NA	NA	NA	40.7	NA	0	level5	NA	NA	NA	NA	NA	other
0.674_164.9182	0.9636	0.8153	+G24h:-G24h	[similar to: l-methionine sulfoxide; δmass: -0.1277 da]	NA	164.918	0.674	NA	NA	NA	NA	NA	NA	NA	0	level5	NA	NA	NA	NA	NA	other
0.674_174.1117	1.0082	0.9638	+G24h:-G24h	L-arginine	C6 H14 N4 O2	174.112	0.674	C00062	BGI343	HMDB0000517	1e-04	0.368	95.2	92.2	3	level1	Peptides	Amino acids	Common amino acids [Fig]	Amino acids	map00220 Arginine biosynthesis; map00261 Monobactam biosynthesis; map00330 Arginine and proline metabolism; map00970 Aminoacyl-tRNA biosynthesis; map01100 Metabolic pathways; map01110 Biosynthesis of secondary metabolites; map01130 Biosynthesis of antibiotics; map01230 Biosynthesis of amino acids; map02010 ABC transporters;	other
0.674_190.0026	0.8979	0.6315	+G24h:-G24h	NA	C6 H7 O5 P	190.003	0.674	NA	NA	NA	NA	NA	NA	NA	0	level5	NA	NA	NA	NA	NA	other
0.674_323.8286	0.8761	0.9305	+G24h:-G24h	[similar to: (r)-prunasin; δmass: 28.7230 da]	NA	323.829	0.674	NA	NA	NA	NA	NA	NA	NA	0	level5	NA	NA	NA	NA	NA	other
0.675_121.074	1.01	0.9887	+G24h:-G24h	Tris(hydroxymethyl)aminomethane	C4 H11 N O3	121.074	0.675	C07182	S6257	HMDB0240288	1e-04	0.521	NA	NA	1	level4	Organic compounds	Organic nitrogen compounds	Organonitrogen compounds	Organonitrogen compounds	NULL	other
0.675_180.8922	0.8798	0.648	+G24h:-G24h	NA	NA	180.892	0.675	NA	NA	NA	NA	NA	NA	NA	0	level5	NA	NA	NA	NA	NA	other
0.675_226.9183	0.7998	0.4893	+G24h:-G24h	NA	NA	226.918	0.675	NA	NA	NA	NA	NA	NA	NA	0	level5	NA	NA	NA	NA	NA	other
0.675_287.0227	1.4239	0.4661	+G24h:-G24h	NA	C5 H9 N3 O11	287.023	0.675	NA	NA	NA	NA	NA	NA	NA	0	level5	NA	NA	NA	NA	NA	other
0.675_344.9814	1.3423	0.6149	+G24h:-G24h	NA	C4 H15 Cl N3 O7 P3	344.981	0.675	NA	NA	NA	NA	NA	NA	NA	0	level5	NA	NA	NA	NA	NA	other
0.676_172.035	1.4905	0.0179	+G24h:-G24h	NA	C3 H4 N6 O3	172.035	0.676	NA	NA	NA	NA	NA	NA	NA	0	level5	NA	NA	NA	NA	NA	up
0.676_184.0616	0.7859	0.1545	+G24h:-G24h	NA	C4 H13 N2 O4 P	184.062	0.676	NA	NA	NA	NA	NA	NA	NA	0	level5	NA	NA	NA	NA	NA	other
0.676_200.03	2.0076	0.075	+G24h:-G24h	NA	C12 H8 O S	200.03	0.676	NA	NA	NA	NA	NA	NA	NA	0	level5	NA	NA	NA	NA	NA	other
0.676_202.0454	1.8803	0.0049	+G24h:-G24h	D-fructose	C6 H12 O6	202.045	0.676	C02336	NA	HMDB0000660	NA	NA	49.4	NA	0	level5	Organic oxygen compounds	Organooxygen compounds	Carbohydrates and carbohydrate conjugates	Carbohydrates	map00520 Amino sugar and nucleotide sugar metabolism;	up
0.676_248.9757	1.154	0.3839	+G24h:-G24h	NA	C2 H8 Cl N5 O3 S2	248.976	0.676	NA	NA	NA	NA	NA	NA	NA	0	level5	NA	NA	NA	NA	NA	other
0.676_291.1905	4.1294	0.0017	+G24h:-G24h	NA	C11 H25 N5 O4	291.19	0.676	NA	NA	NA	NA	NA	NA	NA	0	level5	NA	NA	NA	NA	NA	up
0.676_342.163	1.3306	0.1633	+G24h:-G24h	Penicillin a	C16 H26 N2 O4 S	342.163	0.676	NA	S16736211	NA	0.0016	4.7767	NA	NA	1	level4	NA	NA	NA	NA	NA	other
0.677_184.0349	1.2346	0.2628	+G24h:-G24h	Dibenzothiophene	C12 H8 S	184.035	0.677	C20125	S2915	NA	3e-04	1.3797	44.5	NA	1	level4	NA	NA	NA	NA	NULL	other
0.677_245.1488	1.609	0.1007	+G24h:-G24h	Arg-ala	C9 H19 N5 O3	245.149	0.677	null	S3408346	HMDB0028702	0	-0.1659	NA	NA	4	level4	Organic acids and derivatives	Carboxylic acids and derivatives	Amino acids, peptides, and analogues	Amino acids, peptides, and analogues	NA	other
0.677_290.0144	1.1239	0.2031	+G24h:-G24h	NA	C5 H11 N2 O10 P	290.014	0.677	NA	NA	NA	NA	NA	NA	NA	0	level5	NA	NA	NA	NA	NA	other
0.677_380.0365	1.0242	0.8123	+G24h:-G24h	Urate d-ribonucleotide	C10 H13 N4 O10 P	380.036	0.677	NA	S388996	NA	-5e-04	-1.1878	NA	NA	1	level4	NA	NA	NA	NA	NA	other
0.677_87.0685	1.3223	0.0069	+G24h:-G24h	N,n-dimethylacetamide	C4 H9 N O	87.0685	0.677	C20339	S29107	NA	1e-04	1.3227	NA	NA	9	level4	NA	NA	NA	NA	NULL	up
0.678_169.0352	0.726	0.0107	+G24h:-G24h	O-acetyl-l-serine	C5 H9 N O4	169.035	0.678	NA	NA	NA	NA	NA	22	NA	0	level5	NA	NA	NA	NA	NA	down
0.678_188.1275	0.9151	0.5721	+G24h:-G24h	Homo-l-arginine	C7 H16 N4 O2	188.127	0.678	C01924	S8732	HMDB0000670	1e-04	0.7742	NA	NA	2	level4	Organic acids and derivatives	Carboxylic acids and derivatives	Amino acids, peptides, and analogues	Amino acids, peptides, and analogues	NULL	other
0.678_292.0559	0.8153	0.4948	+G24h:-G24h	NA	C8 H13 N4 O6 P	292.056	0.678	NA	NA	NA	NA	NA	NA	NA	0	level5	NA	NA	NA	NA	NA	other
0.678_440.0675	2.7916	0.001	+G24h:-G24h	NA	C12 H17 Cl N6 O10	440.067	0.678	NA	NA	NA	NA	NA	NA	NA	0	level5	NA	NA	NA	NA	NA	up
0.679_248.0379	0.5637	0.8657	+G24h:-G24h	884916	C8 H13 N2 O3 P S	248.038	0.679	NA	S8915	NA	-5e-04	-2.1347	NA	NA	1	level4	NA	NA	NA	NA	NA	other
0.679_281.0711	0.7466	0.3959	+G24h:-G24h	NA	NA	281.071	0.679	NA	NA	NA	NA	NA	NA	NA	0	level5	NA	NA	NA	NA	NA	other
0.679_297.9781	1.7789	0.0135	+G24h:-G24h	NA	NA	297.978	0.679	NA	NA	NA	NA	NA	NA	NA	0	level5	NA	NA	NA	NA	NA	up
0.679_302.1701	1.0262	0.8143	+G24h:-G24h	Arg-gln	C11 H22 N6 O4	302.17	0.679	null	S8033257	HMDB0028707	-2e-04	-0.5129	NA	NA	4	level4	Organic acids and derivatives	Carboxylic acids and derivatives	Amino acids, peptides, and analogues	Amino acids, peptides, and analogues	NA	other
0.679_322.0038	1.1713	0.8163	+G24h:-G24h	NA	C5 H11 N2 O12 P	322.004	0.679	NA	NA	NA	NA	NA	NA	NA	0	level5	NA	NA	NA	NA	NA	other
0.679_348.1146	1.4742	0.2384	+G24h:-G24h	NA	NA	348.115	0.679	NA	NA	NA	NA	NA	NA	NA	0	level5	NA	NA	NA	NA	NA	other
0.679_360.9551	0.9105	0.6194	+G24h:-G24h	NA	C7 H11 Cl N3 O6 P3	360.955	0.679	NA	NA	NA	NA	NA	NA	NA	0	level5	NA	NA	NA	NA	NA	other
0.68_237.038	0.7802	0.1364	+G24h:-G24h	NA	NA	237.038	0.68	NA	NA	NA	NA	NA	NA	NA	0	level5	NA	NA	NA	NA	NA	other
0.68_261.1446	1.1279	0.6013	+G24h:-G24h	Arg-ser	C9 H19 N5 O4	261.145	0.68	null	S8118754	HMDB0028718	9e-04	3.4429	NA	NA	2	level4	Organic acids and derivatives	Carboxylic acids and derivatives	Amino acids, peptides, and analogues	Amino acids, peptides, and analogues	NA	other
0.68_274.1641	4.0563	0.0018	+G24h:-G24h	Lys-gln	C11 H22 N4 O4	274.164	0.68	null	S10628316	HMDB0028949	0	-0.0982	NA	NA	4	level4	Organic acids and derivatives	Carboxylic acids and derivatives	Amino acids, peptides, and analogues	Amino acids, peptides, and analogues	NA	up
0.68_283.1264	1.1612	0.569	+G24h:-G24h	NA	C10 H21 N O8	283.126	0.68	NA	NA	NA	NA	NA	NA	NA	0	level5	NA	NA	NA	NA	NA	other
0.68_85.0278	1.3528	0.1005	+G24h:-G24h	NA	C2 H3 N3 O	85.0278	0.68	NA	NA	NA	NA	NA	NA	NA	0	level5	NA	NA	NA	NA	NA	other
0.681_118.0268	0.8988	0.794	+G24h:-G24h	Succinic acid	C4 H6 O4	118.027	0.681	C00042	S1078	HMDB0000254	2e-04	1.5917	NA	NA	8	level4	Organic acids and derivatives	Carboxylic acids and derivatives	Dicarboxylic acids and derivatives	Organic acids	map00020 Citrate cycle (TCA cycle); map00190 Oxidative phosphorylation; map00250 Alanine, aspartate and glutamate metabolism; map00310 Lysine degradation; map00350 Tyrosine metabolism; map00360 Phenylalanine metabolism; map00620 Pyruvate metabolism; map00630 Glyoxylate and dicarboxylate metabolism; map00640 Propanoate metabolism; map00650 Butanoate metabolism; map00760 Nicotinate and nicotinamide…	other
0.681_124.0148	1.5808	0.2148	+G24h:-G24h	NA	NA	124.015	0.681	NA	NA	NA	NA	NA	NA	NA	0	level5	NA	NA	NA	NA	NA	other
0.681_147.0355	1.2117	0.8854	+G24h:-G24h	3-thiomorpholinecarboxylic acid	C5 H9 N O2 S	147.036	0.681	C03901	S389150	HMDB0059611	1e-04	0.9715	NA	NA	1	level4	Organic acids and derivatives	Carboxylic acids and derivatives	Amino acids, peptides, and analogues	Amino acids, peptides, and analogues	NULL	other
0.681_317.1222	1.131	0.7925	+G24h:-G24h	(2s)-3-(1h-imidazol-4-yl)-2-({[(3s,4s,5r)-2,3,4-trihydroxy-5-(hydroxymethyl)tetrahydro-2-furanyl]methyl}amino)propanoic acid (non-preferred name)	C12 H19 N3 O7	317.122	0.681	null	S35014477	HMDB0037839	-1e-04	-0.4068	NA	NA	1	level4	Organic acids and derivatives	Carboxylic acids and derivatives	Amino acids, peptides, and analogues	Amino acids, peptides, and analogues	NA	other
0.681_370.0659	1.5756	0.4452	+G24h:-G24h	NA	C6 H20 N4 O10 P2	370.066	0.681	NA	NA	NA	NA	NA	NA	NA	0	level5	NA	NA	NA	NA	NA	other
0.681_382.1085	2.9915	0.0018	+G24h:-G24h	NA	C10 H18 N6 O10	382.108	0.681	NA	NA	NA	NA	NA	NA	NA	0	level5	NA	NA	NA	NA	NA	up
0.682_135.0896	0.1198	0.0024	+G24h:-G24h	NA	C5 H13 N O3	135.09	0.682	NA	NA	NA	NA	NA	NA	NA	0	level5	NA	NA	NA	NA	NA	down
0.682_191.0172	0.8175	0.117	+G24h:-G24h	NA	C4 H5 N3 O6	191.017	0.682	NA	NA	NA	NA	NA	NA	NA	0	level5	NA	NA	NA	NA	NA	other
0.682_268.1171	3.3568	0.1117	+G24h:-G24h	4,4'-propylenebis(2,6-piperazinedione)	C11 H16 N4 O4	268.117	0.682	NA	S28423	NA	-1e-04	-0.27	NA	NA	6	level4	NA	NA	NA	NA	NA	other
0.682_275.9944	0.7366	0.511	+G24h:-G24h	(2e)-3-[3,5-dihydroxy-4-(sulfooxy)phenyl]acrylic acid	C9 H8 O8 S	275.994	0.682	null	S74852088	HMDB0127996	5e-04	1.6853	NA	NA	2	level4	Phenylpropanoids and polyketides	Cinnamic acids and derivatives	Hydroxycinnamic acids and derivatives	Polyketides[PK]	NA	other
0.682_349.0984	1.0109	0.8639	+G24h:-G24h	NA	C7 H20 N5 O9 P	349.098	0.682	NA	NA	NA	NA	NA	NA	NA	0	level5	NA	NA	NA	NA	NA	other
0.683_275.1593	0.9856	0.9591	+G24h:-G24h	Thr-arg	C10 H21 N5 O4	275.159	0.683	null	S8075870	HMDB0029055	-1e-04	-0.351	NA	NA	2	level4	Organic acids and derivatives	Carboxylic acids and derivatives	Amino acids, peptides, and analogues	Amino acids, peptides, and analogues	NA	other
0.684_131.106	1.2782	0.3837	+G24h:-G24h	1-(4-aminobutyl)urea	C5 H13 N3 O	131.106	0.684	C00436	S488	HMDB0033458	1e-04	0.8152	NA	33.2	2	level4	Organic acids and derivatives	Carboximidic acids and derivatives	Carboximidic acids	Organic acids	map00330 Arginine and proline metabolism; map01100 Metabolic pathways;	other
0.684_288.9936	0.6954	0.551	+G24h:-G24h	NA	C8 H10 N3 O3 P3	288.994	0.684	NA	NA	NA	NA	NA	NA	NA	0	level5	NA	NA	NA	NA	NA	other
0.684_297.9765	0.6307	0.703	+G24h:-G24h	NA	C7 H4 N6 O4 P2	297.976	0.684	NA	NA	NA	NA	NA	NA	NA	0	level5	NA	NA	NA	NA	NA	other
0.684_336.1644	0.6817	0.9025	+G24h:-G24h	NA	C12 H24 N4 O7	336.164	0.684	NA	NA	NA	NA	NA	NA	NA	0	level5	NA	NA	NA	NA	NA	other
0.684_89.0478	1.3255	0.4735	+G24h:-G24h	Β-alanine	C3 H7 N O2	89.0478	0.684	C00099	MReference-599	HMDB0000056	1e-04	0.9016	46.2	93	8	level2	Peptides	Amino acids	Other amino acids [Fig]	Amino acids	map00240 Pyrimidine metabolism; map00410 beta-Alanine metabolism; map00640 Propanoate metabolism; map00770 Pantothenate and CoA biosynthesis; map01100 Metabolic pathways; map01110 Biosynthesis of secondary metabolites;	other
0.685_131.047	0.901	0.6881	+G24h:-G24h	[similar to: l-(-)-methionine; δmass: -18.0040 da]	NA	131.047	0.685	NA	NA	NA	NA	NA	NA	NA	0	level5	NA	NA	NA	NA	NA	other
0.685_146.0692	1.0761	0.7944	+G24h:-G24h	L-glutamine	C5 H10 N2 O3	146.069	0.685	C00064	BGI357	HMDB0000641	1e-04	0.5946	89.1	84.9	6	level1	Peptides	Amino acids	Common amino acids [Fig]	Amino acids	map00220 Arginine biosynthesis; map00230 Purine metabolism; map00240 Pyrimidine metabolism; map00250 Alanine, aspartate and glutamate metabolism; map00630 Glyoxylate and dicarboxylate metabolism; map00910 Nitrogen metabolism; map00970 Aminoacyl-tRNA biosynthesis; map01100 Metabolic pathways; map01230 Biosynthesis of amino acids; map02010 ABC transporters;	other
0.685_206.9912	0.7268	0.387	+G24h:-G24h	NA	C7 H N3 O5	206.991	0.685	NA	NA	NA	NA	NA	NA	NA	0	level5	NA	NA	NA	NA	NA	other
0.685_310.9758	0.8412	0.7322	+G24h:-G24h	NA	NA	310.976	0.685	NA	NA	NA	NA	NA	NA	NA	0	level5	NA	NA	NA	NA	NA	other
0.685_321.147	1.4358	0.2783	+G24h:-G24h	NA	C11 H25 N5 O2 P2	321.147	0.685	NA	NA	NA	NA	NA	NA	NA	0	level5	NA	NA	NA	NA	NA	other
0.685_517.1525	1.039	0.7109	+G24h:-G24h	NA	C16 H33 N5 O8 P2 S	517.153	0.685	NA	NA	NA	NA	NA	NA	NA	0	level5	NA	NA	NA	NA	NA	other
0.686_161.1053	0.4504	0.0116	+G24h:-G24h	Dl-carnitine	C7 H15 N O3	161.105	0.686	NA	MReference-881	NA	1e-04	0.6417	NA	93.2	3	level2	NA	NA	NA	NA	NA	down
0.686_218.0402	1.8616	0.0737	+G24h:-G24h	(1s,2r)-1,2-dihydrodibenzo[b,d]thiophene-1,2-diol	C12 H10 O2 S	218.04	0.686	NA	S389942	NA	1e-04	0.2334	NA	NA	1	level4	NA	NA	NA	NA	NA	other
0.686_234.0715	5.2147	0.001	+G24h:-G24h	(2e)-2-[(4z)-5-(methylsulfanyl)-4-penten-2-yn-1-ylidene]-1,6-dioxaspiro[4.4]non-3-ene	C13 H14 O2 S	234.071	0.686	null	S10275812	HMDB0032660	1e-04	0.3599	NA	NA	1	level4	Organic oxygen compounds	Organooxygen compounds	Ethers	Ethers	NA	up
0.686_264.1044	0.7125	0.3489	+G24h:-G24h	2-(6'-methylthio)hexylmalic acid	C11 H20 O5 S	264.104	0.686	NA	S24808114	NA	0.0013	4.8623	NA	NA	2	level4	NA	NA	NA	NA	NA	other
0.687_132.0522	0.727	0.3795	+G24h:-G24h	NA	NA	132.052	0.687	NA	NA	NA	NA	NA	NA	NA	0	level5	NA	NA	NA	NA	NA	other
0.687_132.0536	0.8556	0.6002	+G24h:-G24h	L-asparagine	C4 H8 N2 O3	132.054	0.687	C00152	BGI344	HMDB0000168	1e-04	0.7552	11.3	NA	8	level3	Peptides	Amino acids	Common amino acids [Fig]	Amino acids	map00250 Alanine, aspartate and glutamate metabolism; map00460 Cyanoamino acid metabolism; map00970 Aminoacyl-tRNA biosynthesis; map01100 Metabolic pathways; map01110 Biosynthesis of secondary metabolites; map01230 Biosynthesis of amino acids;	other
0.687_163.0846	1.4184	0.0203	+G24h:-G24h	Bicine	C6 H13 N O4	163.085	0.687	null	S8431	HMDB0011727	1e-04	0.6145	79.9	NA	10	level4	Organic acids and derivatives	Carboxylic acids and derivatives	Amino acids, peptides, and analogues	Amino acids, peptides, and analogues	NA	up
0.687_232.0559	2.1742	0.0022	+G24h:-G24h	(2z)-3-{5-[(4z)-5-(methylsulfanyl)-4-penten-2-yn-1-yl]-2-furyl}acrylaldehyde	C13 H12 O2 S	232.056	0.687	null	S30776881	HMDB0031070	1e-04	0.5614	NA	NA	1	level4	Lipids and lipid-like molecules	Fatty Acyls	Fatty acids and conjugates	Fatty acyls[FA]	NA	up
0.687_269.111	1.8654	0.3483	+G24h:-G24h	NA	C9 H19 N O8	269.111	0.687	NA	NA	NA	NA	NA	NA	NA	0	level5	NA	NA	NA	NA	NA	other
0.687_331.1379	1.6603	0.1227	+G24h:-G24h	3149	C19 H19 F2 N O2	331.138	0.687	NA	S33682	NA	-5e-04	-1.572	NA	NA	1	level4	NA	NA	NA	NA	NA	other
0.688_119.0584	0.8726	0.6738	+G24h:-G24h	L-threonine	C4 H9 N O3	119.058	0.688	C00188	BGI380	HMDB0000167	1e-04	1.0461	94.9	91.1	10	level1	Peptides	Amino acids	Common amino acids [Fig]	Amino acids	map00260 Glycine, serine and threonine metabolism; map00261 Monobactam biosynthesis; map00290 Valine, leucine and isoleucine biosynthesis; map00860 Porphyrin and chlorophyll metabolism; map00970 Aminoacyl-tRNA biosynthesis; map01100 Metabolic pathways; map01110 Biosynthesis of secondary metabolites; map01130 Biosynthesis of antibiotics; map01230 Biosynthesis of amino acids; map02010 ABC transport…	other
0.688_175.9851	0.3264	0.0086	+G24h:-G24h	NA	C H N6 O3 P	175.985	0.688	NA	NA	NA	NA	NA	NA	NA	0	level5	NA	NA	NA	NA	NA	down
0.688_260.0482	1.2978	0.6003	+G24h:-G24h	NA	C7 H17 O6 P S	260.048	0.688	NA	NA	NA	NA	NA	NA	NA	0	level5	NA	NA	NA	NA	NA	other
0.689_217.1066	1.1447	0.7788	+G24h:-G24h	N-acetyl-l-citrulline	C8 H15 N3 O4	217.107	0.689	NA	S571213	NA	4e-04	1.6162	NA	NA	6	level4	NA	NA	NA	NA	NA	other
0.69_147.0532	1.1973	0.6005	+G24h:-G24h	L-glutamic acid	C5 H9 N O4	147.053	0.69	C00025	MReference-470	HMDB0000148	1e-04	0.4452	74.3	88.1	13	level1	Peptides	Amino acids	Common amino acids [Fig]	Amino acids	map00220 Arginine biosynthesis; map00250 Alanine, aspartate and glutamate metabolism; map00330 Arginine and proline metabolism; map00340 Histidine metabolism; map00430 Taurine and hypotaurine metabolism; map00480 Glutathione metabolism; map00630 Glyoxylate and dicarboxylate metabolism; map00650 Butanoate metabolism; map00860 Porphyrin and chlorophyll metabolism; map00910 Nitrogen metabolism; map0…	other
0.69_248.03	1.4878	0.2696	+G24h:-G24h	Triflusal	C10 H7 F3 O4	248.03	0.69	NA	S9086	NA	3e-04	1.3068	NA	NA	1	level4	NA	NA	NA	NA	NA	other
0.691_175.0958	1.7169	0.4413	+G24h:-G24h	L-citrulline	C6 H13 N3 O3	175.096	0.691	C00327	BGI349	HMDB0000904	1e-04	0.6524	45.1	39.7	3	level3	Peptides	Amino acids	Other amino acids [Fig]	Amino acids	map00220 Arginine biosynthesis; map01100 Metabolic pathways; map01110 Biosynthesis of secondary metabolites; map01130 Biosynthesis of antibiotics; map01230 Biosynthesis of amino acids;	other
0.691_268.0324	1.0652	0.3195	+G24h:-G24h	NA	C6 H14 N4 O2 P2 S	268.032	0.691	NA	NA	NA	NA	NA	NA	NA	0	level5	NA	NA	NA	NA	NA	other
0.692_308.1218	0.6934	0.9628	+G24h:-G24h	NA	C11 H20 N2 O8	308.122	0.692	NA	NA	NA	NA	NA	NA	NA	0	level5	NA	NA	NA	NA	NA	other
0.693_165.0461	1.0299	0.9859	+G24h:-G24h	Methionine sulfoxide	C5 H11 N O3 S	165.046	0.693	null	MReference-487	HMDB0002005	1e-04	0.764	NA	90.6	5	level2	Organic acids and derivatives	Carboxylic acids and derivatives	Amino acids, peptides, and analogues	Amino acids, peptides, and analogues	NA	other
0.693_203.0906	1.2213	0.5491	+G24h:-G24h	Glycylglutamine	C7 H13 N3 O4	203.091	0.693	null	S519616	HMDB0028839	0	-0.0555	NA	NA	6	level4	Organic acids and derivatives	Carboxylic acids and derivatives	Amino acids, peptides, and analogues	Amino acids, peptides, and analogues	NA	other
0.693_281.0797	4.102	0.0012	+G24h:-G24h	Nitrazepam	C15 H11 N3 O3	281.08	0.693	C07487	S4350	HMDB0015534	-3e-04	-1.1947	NA	NA	1	level4	Organoheterocyclic compounds	Benzodiazepines	1,4-benzodiazepines	1,4-benzodiazepines	NULL	up
0.694_251.1004	1.1658	0.6515	+G24h:-G24h	Muramic acid	C9 H17 N O7	251.1	0.694	null	S389857	HMDB0003254	-1e-04	-0.2867	NA	NA	3	level4	Organic oxygen compounds	Organooxygen compounds	Carbohydrates and carbohydrate conjugates	Carbohydrates	NA	other
0.694_290.1228	0.49	0.3997	+G24h:-G24h	2-(n(omega)-l-arginine)succinic acid	C10 H18 N4 O6	290.123	0.694	C03406	S16059	HMDB0000052	2e-04	0.5239	NA	NA	4	level4	Organic acids and derivatives	Carboxylic acids and derivatives	Amino acids, peptides, and analogues	Amino acids, peptides, and analogues	map00220 Arginine biosynthesis; map00250 Alanine, aspartate and glutamate metabolism; map01100 Metabolic pathways; map01110 Biosynthesis of secondary metabolites; map01130 Biosynthesis of antibiotics; map01230 Biosynthesis of amino acids;	other
0.694_449.0755	1.362	0.9041	+G24h:-G24h	NA	C13 H26 N O10 P3	449.075	0.694	NA	NA	NA	NA	NA	NA	NA	0	level5	NA	NA	NA	NA	NA	other
0.695_246.0739	2.8591	0.1424	+G24h:-G24h	NA	C4 H15 N4 O6 P	246.074	0.695	NA	NA	NA	NA	NA	NA	NA	0	level5	NA	NA	NA	NA	NA	other
0.695_303.1542	1.1535	0.8343	+G24h:-G24h	Arg-glu	C11 H21 N5 O5	303.154	0.695	null	S295466	HMDB0028708	-1e-04	-0.3108	NA	NA	2	level4	Organic acids and derivatives	Carboxylic acids and derivatives	Amino acids, peptides, and analogues	Amino acids, peptides, and analogues	NA	other
0.696_158.0192	0.5125	0.1205	+G24h:-G24h	NA	C2 H2 N6 O3	158.019	0.696	NA	NA	NA	NA	NA	NA	NA	0	level5	NA	NA	NA	NA	NA	other
0.696_179.0795	1.4656	0.1519	+G24h:-G24h	Glucosamine	C6 H13 N O5	179.079	0.696	C08349	S390201	HMDB0030091	1e-04	0.5866	11.8	NA	10	level4	Organooxygen compounds	Carbohydrates and carbohydrate conjugates	Aminosaccharides	Carbohydrates	NULL	other
0.696_193.0953	0.8948	0.4691	+G24h:-G24h	NA	C7 H15 N O5	193.095	0.696	NA	NA	NA	NA	NA	NA	NA	0	level5	NA	NA	NA	NA	NA	other
0.696_209.0899	0.9419	0.9943	+G24h:-G24h	NA	C7 H15 N O6	209.09	0.696	NA	NA	NA	NA	NA	NA	NA	0	level5	NA	NA	NA	NA	NA	other
0.697_101.0478	2.2287	0.0139	+G24h:-G24h	Acpc	C4 H7 N O2	101.048	0.697	C01234	S520	HMDB0036458	1e-04	0.7832	53	NA	9	level4	Organic acids and derivatives	Carboxylic acids and derivatives	Amino acids, peptides, and analogues	Amino acids, peptides, and analogues	map00270 Cysteine and methionine metabolism; map01100 Metabolic pathways; map01110 Biosynthesis of secondary metabolites;	up
0.697_151.5771	1.2849	0.4995	+G24h:-G24h	NA	NA	151.577	0.697	NA	NA	NA	NA	NA	NA	NA	0	level5	NA	NA	NA	NA	NA	other
0.697_480.0159	1.591	0.3085	+G24h:-G24h	NA	C13 H26 Cl N4 O P S5	480.016	0.697	NA	NA	NA	NA	NA	NA	NA	0	level5	NA	NA	NA	NA	NA	other
0.698_137.0455	0.5453	0.3636	+G24h:-G24h	NA	NA	137.046	0.698	NA	NA	NA	NA	NA	NA	NA	0	level5	NA	NA	NA	NA	NA	other
0.698_228.0634	4.7097	0.018	+G24h:-G24h	2-hydroxy-3,4,5-trimethoxybenzoic acid	C10 H12 O6	228.063	0.698	null	S255670	HMDB0141334	0	-0.0891	NA	NA	8	level4	Benzenoids	Benzene and substituted derivatives	Benzoic acids and derivatives	Benzene and derivatives	NA	up
0.699_176.0799	1.2938	0.3002	+G24h:-G24h	Ala-ser	C6 H12 N2 O4	176.08	0.699	null	S87421	HMDB0028696	2e-04	0.8531	NA	NA	5	level4	Organic acids and derivatives	Carboxylic acids and derivatives	Amino acids, peptides, and analogues	Amino acids, peptides, and analogues	NA	other
0.699_325.137	0.929	0.834	+G24h:-G24h	4-o-(a-d-glucopyranosyl) moranoline	C12 H23 N O9	325.137	0.699	null	S9499763	HMDB0059718	-3e-04	-1.0044	NA	NA	1	level4	Organic oxygen compounds	Organooxygen compounds	Carbohydrates and carbohydrate conjugates	Carbohydrates	NA	other
0.7_276.082	1.2957	0.2866	+G24h:-G24h	(e,z)-gloxazone	C8 H16 N6 O S2	276.082	0.7	NA	S7830990	NA	-7e-04	-2.5829	NA	NA	1	level4	NA	NA	NA	NA	NA	other
0.701_302.1589	1.314	0.5832	+G24h:-G24h	Glycyl-l-asparaginyl-d-leucine	C12 H22 N4 O5	302.159	0.701	null	S30776674	HMDB0013016	-1e-04	-0.4239	NA	NA	1	level4	Organic acids and derivatives	Carboxylic acids and derivatives	Amino acids, peptides, and analogues	Amino acids, peptides, and analogues	NA	other
0.701_307.1265	0.9524	0.7142	+G24h:-G24h	NA	C16 H23 N O P2	307.127	0.701	NA	NA	NA	NA	NA	NA	NA	0	level5	NA	NA	NA	NA	NA	other
0.701_422.0569	2.3325	0.1923	+G24h:-G24h	NA	C12 H15 Cl N6 O9	422.057	0.701	NA	NA	NA	NA	NA	NA	NA	0	level5	NA	NA	NA	NA	NA	other
0.702_258.106	0.9726	0.9361	+G24h:-G24h	Fluenetil	C16 H15 F O2	258.106	0.702	NA	S19113	NA	4e-04	1.6555	NA	NA	1	level4	NA	NA	NA	NA	NA	other
0.703_186.0529	2.4648	0.1192	+G24h:-G24h	6-(1-hydroxyethyl)-3-(hydroxymethyl)-2,7-dioxabicyclo[4.1.0]hept-3-en-5-one	C8 H10 O5	186.053	0.703	null	S28534154	HMDB0041026	1e-04	0.5561	NA	NA	1	level4	Organoheterocyclic compounds	Pyrans	Pyranones and derivatives	Pyranones and derivatives	NA	other
0.703_283.0778	0.8101	0.2324	+G24h:-G24h	NA	C8 H20 N3 O2 P3	283.078	0.703	NA	NA	NA	NA	NA	NA	NA	0	level5	NA	NA	NA	NA	NA	other
0.703_438.0308	2.178	0.0146	+G24h:-G24h	NA	C16 H22 Cl O6 P3	438.031	0.703	NA	NA	NA	NA	NA	NA	NA	0	level5	NA	NA	NA	NA	NA	up
0.703_438.1351	1.537	0.1875	+G24h:-G24h	NA	C13 H22 N6 O11	438.135	0.703	NA	NA	NA	NA	NA	NA	NA	0	level5	NA	NA	NA	NA	NA	other
0.703_454.1092	1.0263	0.7791	+G24h:-G24h	NA	C15 H27 N4 O6 P S2	454.109	0.703	NA	NA	NA	NA	NA	NA	NA	0	level5	NA	NA	NA	NA	NA	other
0.704_196.0937	1.3923	0.4046	+G24h:-G24h	NA	NA	196.094	0.704	NA	NA	NA	NA	NA	NA	NA	0	level5	NA	NA	NA	NA	NA	other
0.704_317.1949	4.2992	0.0439	+G24h:-G24h	NA	C15 H31 N3 S2	317.195	0.704	NA	NA	NA	NA	NA	NA	NA	0	level5	NA	NA	NA	NA	NA	up
0.704_505.2016	1.3874	0.2503	+G24h:-G24h	NA	C30 H28 N5 O P	505.202	0.704	NA	NA	NA	NA	NA	NA	NA	0	level5	NA	NA	NA	NA	NA	other
0.705_233.09	1.1587	0.5967	+G24h:-G24h	8-(methylsulfinyl)octyl isothiocyanate	C10 H19 N O S2	233.09	0.705	null	S7970426	HMDB0035923	-8e-04	-3.3748	NA	NA	1	level4	Organosulfur compounds	Sulfoxides	null	Sulfoxides	NA	other
0.705_240.0957	10.438	0.1029	+G24h:-G24h	NA	C7 H16 N2 O7	240.096	0.705	NA	NA	NA	NA	NA	NA	NA	0	level5	NA	NA	NA	NA	NA	other
0.705_822.1319	4.011	0.3015	+G24h:-G24h	[similar to: d-(+)-maltose; δmass: 480.0157 da]	NA	822.132	0.705	NA	NA	NA	NA	NA	NA	NA	0	level5	NA	NA	NA	NA	NA	other
0.706_177.1002	1.2014	0.4745	+G24h:-G24h	2-(hydroxymethyl)-1-methyl-3,4,5-piperidinetriol	C7 H15 N O4	177.1	0.706	null	S4228	HMDB0035360	0	0.2467	NA	NA	2	level4	Organoheterocyclic compounds	Piperidines	null	Piperidines	NA	other
0.706_222.0851	1.9736	0.1807	+G24h:-G24h	NA	C7 H14 N2 O6	222.085	0.706	NA	NA	NA	NA	NA	NA	NA	0	level5	NA	NA	NA	NA	NA	other
0.706_235.1419	1.2449	0.3173	+G24h:-G24h	NA	C10 H21 N O5	235.142	0.706	NA	NA	NA	NA	NA	NA	NA	0	level5	NA	NA	NA	NA	NA	other
0.706_247.1167	1.5561	0.1496	+G24h:-G24h	Threonylglutamine	C9 H17 N3 O5	247.117	0.706	null	S2853547	HMDB0029059	-2e-04	-0.658	NA	NA	4	level4	Organic acids and derivatives	Carboxylic acids and derivatives	Amino acids, peptides, and analogues	Amino acids, peptides, and analogues	NA	other
0.707_145.074	1.4248	0.0514	+G24h:-G24h	4-acetamidobutanoic acid	C6 H11 N O3	145.074	0.707	C02946	MReference-222	HMDB0003681	1e-04	0.4683	18.4	42.2	13	level3	Organic acids and derivatives	Carboxylic acids and derivatives	Amino acids, peptides, and analogues	Amino acids, peptides, and analogues	map00330 Arginine and proline metabolism; map01100 Metabolic pathways;	other
0.707_234.0853	1.0985	0.7266	+G24h:-G24h	Glu-ser	C8 H14 N2 O6	234.085	0.707	null	S5363587	HMDB0028828	1e-04	0.5591	NA	NA	5	level4	Organic acids and derivatives	Carboxylic acids and derivatives	Amino acids, peptides, and analogues	Amino acids, peptides, and analogues	NA	other
0.707_243.1583	1.2053	0.1067	+G24h:-G24h	Lys-pro	C11 H21 N3 O3	243.158	0.707	null	S2705593	HMDB0028959	0	-0.1834	NA	NA	2	level4	Organic acids and derivatives	Carboxylic acids and derivatives	Amino acids, peptides, and analogues	Amino acids, peptides, and analogues	NA	other
0.707_309.1058	0.6603	0.8377	+G24h:-G24h	N-acetylneuraminate	C11 H19 N O9	309.106	0.707	C00270	BGI424	NA	-2e-04	-0.5903	14.3	NA	4	level3	Carbohydrates	Monosaccharides	Amino sugars [Fig]	Carbohydrates	map00520 Amino sugar and nucleotide sugar metabolism; map01100 Metabolic pathways;	other
0.707_324.1055	4.6397	0.0245	+G24h:-G24h	Bis-beta-d-fructofuranose 1,2':2,3'-dianhydride	C12 H20 O10	324.106	0.707	NA	S389299	NA	-2e-04	-0.5852	90.7	NA	3	level4	NA	NA	NA	NA	NA	up
0.707_380.072	2.1436	0.0094	+G24h:-G24h	NA	C11 H17 N4 O9 P	380.072	0.707	NA	NA	NA	NA	NA	NA	NA	0	level5	NA	NA	NA	NA	NA	up
0.707_764.1723	13.354	0.0085	+G24h:-G24h	NA	C37 H42 Cl2 N4 O2 Sn	764.172	0.707	NA	S30791838	NA	0.0016	2.1261	NA	NA	1	level4	NA	NA	NA	NA	NA	up
0.708_343.1477	1.1541	0.6557	+G24h:-G24h	NA	C13 H21 N5 O6	343.148	0.708	NA	NA	NA	NA	NA	NA	NA	0	level5	NA	NA	NA	NA	NA	other
0.708_431.164	3.8615	0.0702	+G24h:-G24h	NA	C20 H33 N O3 S3	431.164	0.708	NA	NA	NA	NA	NA	NA	NA	0	level5	NA	NA	NA	NA	NA	other
0.709_174.053	2.7536	0.0094	+G24h:-G24h	(-)-shikimic acid	C7 H10 O5	174.053	0.709	C00493	S8412	HMDB0003070	1e-04	0.7573	NA	NA	8	level4	Organic oxygen compounds	Organooxygen compounds	Alcohols and polyols	Alcohols	map00400 Phenylalanine, tyrosine and tryptophan biosynthesis; map01100 Metabolic pathways; map01110 Biosynthesis of secondary metabolites; map01130 Biosynthesis of antibiotics; map01230 Biosynthesis of amino acids;	up
0.709_364.0979	3.0765	0.0042	+G24h:-G24h	NA	C10 H16 N6 O9	364.098	0.709	NA	NA	NA	NA	NA	NA	87.9	0	level5	NA	NA	NA	NA	NA	up
0.709_484.0574	1.7278	0.0823	+G24h:-G24h	Alpha,beta-dihydroxyethyl-tpp	C14 H22 N4 O9 P2 S	484.057	0.709	NA	S552193	NA	-9e-04	-1.7925	NA	NA	2	level4	NA	NA	NA	NA	NA	other
0.709_84.0212	2.4958	0.0028	+G24h:-G24h	Lu3453000	C4 H4 O2	84.0212	0.709	C17601	S9917	HMDB0032330	1e-04	0.7491	NA	NA	4	level4	Organoheterocyclic compounds	Dihydrofurans	Furanones	Furanones	NULL	up
0.71_188.0799	1.2484	0.473	+G24h:-G24h	Aceglutamide	C7 H12 N2 O4	188.08	0.71	NA	S158492	NA	2e-04	1.173	NA	NA	3	level4	NA	NA	NA	NA	NA	other
0.71_254.1003	1.0741	0.6936	+G24h:-G24h	Dyphylline	C10 H14 N4 O4	254.1	0.71	C07819	S3070	HMDB0014789	-0.0012	-4.8944	NA	NA	4	level4	Organoheterocyclic compounds	Imidazopyrimidines	Purines and purine derivatives	Purines and derivatives	NULL	other
0.71_261.096	1.3442	0.4984	+G24h:-G24h	Asp-gln	C9 H15 N3 O6	261.096	0.71	null	S11201333	HMDB0028751	-1e-04	-0.449	59.2	60.6	6	level4	Organic acids and derivatives	Carboxylic acids and derivatives	Amino acids, peptides, and analogues	Amino acids, peptides, and analogues	NA	other
0.71_416.1533	1.4376	0.1529	+G24h:-G24h	NA	C16 H32 O8 S2	416.153	0.71	NA	NA	NA	NA	NA	NA	NA	0	level5	NA	NA	NA	NA	NA	other
0.71_489.1698	3.305	0.1144	+G24h:-G24h	NA	C18 H27 N5 O11	489.17	0.71	NA	NA	NA	NA	NA	NA	NA	0	level5	NA	NA	NA	NA	NA	other
0.71_96.0212	2.6208	0.014	+G24h:-G24h	Furfural	C5 H4 O2	96.0212	0.71	C14279	S13863629	HMDB0032914	1e-04	1.1093	NA	NA	2	level4	Organooxygen compounds	Carbonyl compounds	Aldehydes	Aldehydes	NA	up
0.711_200.1163	1.625	0.0006	+G24h:-G24h	NA	C9 H16 N2 O3	200.116	0.711	NA	NA	NA	NA	NA	NA	NA	0	level5	NA	NA	NA	NA	NA	up
0.711_246.1329	1.8744	0.3205	+G24h:-G24h	(+)-allo-octopine	C9 H18 N4 O4	246.133	0.711	NA	S393816	NA	1e-04	0.2324	NA	NA	3	level4	NA	NA	NA	NA	NA	other
0.711_254.1378	1.3921	0.4117	+G24h:-G24h	Homoanserine	C11 H18 N4 O3	254.138	0.711	null	S17216339	HMDB0005767	-1e-04	-0.4721	NA	NA	4	level4	Organic acids and derivatives	Peptidomimetics	Hybrid peptides	Organic acids	NA	other
0.711_278.1952	1.839	0.1006	+G24h:-G24h	[similar to: palmitoyl sphingomyelin; δmass: -424.3723 da]	NA	278.195	0.711	NA	NA	NA	NA	NA	NA	NA	0	level5	NA	NA	NA	NA	NA	other
0.711_345.1533	0.9676	0.8857	+G24h:-G24h	NA	NA	345.153	0.711	NA	NA	NA	NA	NA	NA	NA	0	level5	NA	NA	NA	NA	NA	other
0.712_246.1691	3.9525	0.0032	+G24h:-G24h	NA	C10 H22 N4 O3	246.169	0.712	NA	NA	NA	NA	NA	NA	NA	0	level5	NA	NA	NA	NA	NA	up
0.712_283.0728	1.2476	0.4324	+G24h:-G24h	NA	C9 H19 N O5 P2	283.073	0.712	NA	NA	NA	NA	NA	NA	NA	0	level5	NA	NA	NA	NA	NA	other
0.712_291.0951	0.5874	0.8003	+G24h:-G24h	8722455	C11 H17 N O8	291.095	0.712	NA	S58795	NA	-3e-04	-1.1321	14.3	NA	4	level4	NA	NA	NA	NA	NA	other
0.712_327.0985	0.7679	0.9674	+G24h:-G24h	NA	C11 H21 N O8 S	327.099	0.712	NA	NA	NA	NA	NA	NA	NA	0	level5	NA	NA	NA	NA	NA	other
0.712_401.1534	0.9708	0.9194	+G24h:-G24h	NA	C15 H33 N O5 P2 S	401.153	0.712	NA	NA	NA	NA	NA	NA	NA	0	level5	NA	NA	NA	NA	NA	other
0.712_402.1753	0.8361	0.7714	+G24h:-G24h	NA	NA	402.175	0.712	NA	NA	NA	NA	NA	NA	NA	0	level5	NA	NA	NA	NA	NA	other
0.713_275.1116	1.0846	0.7489	+G24h:-G24h	Gamma-glu-gln	C10 H17 N3 O6	275.112	0.713	C05283	S133013	HMDB0011738	-1e-04	-0.3945	NA	NA	6	level4	Organic acids and derivatives	Carboxylic acids and derivatives	Amino acids, peptides, and analogues	Amino acids, peptides, and analogues	NULL	other
0.713_280.0804	1.639	0.3801	+G24h:-G24h	NA	NA	280.08	0.713	NA	NA	NA	NA	NA	NA	NA	0	level5	NA	NA	NA	NA	NA	other
0.713_288.0843	4.2502	0.006	+G24h:-G24h	1,5-anhydro-1-(2,4,6-trihydroxyphenyl)hexitol	C12 H16 O8	288.084	0.713	null	S74886754	HMDB0132663	-2e-04	-0.779	NA	NA	1	level4	Organic oxygen compounds	Organooxygen compounds	Carbohydrates and carbohydrate conjugates	Carbohydrates	NA	up
0.713_303.1321	1.5415	0.6805	+G24h:-G24h	Pipemidic acid	C14 H17 N5 O3	303.132	0.713	null	S4665	HMDB0041989	-0.001	-3.3373	NA	NA	1	level4	Organoheterocyclic compounds	Diazinanes	Piperazines	Piperazines	NA	other
0.713_447.1595	3.4877	0.318	+G24h:-G24h	NA	NA	447.159	0.713	NA	NA	NA	NA	NA	NA	NA	0	level5	NA	NA	NA	NA	NA	other
0.714_159.126	1.3826	0.2181	+G24h:-G24h	Pregabalin	C8 H17 N O2	159.126	0.714	null	S4589156	HMDB0014375	1e-04	0.5998	NA	NA	3	level4	Organic acids and derivatives	Carboxylic acids and derivatives	Amino acids, peptides, and analogues	Amino acids, peptides, and analogues	NA	other
0.714_339.1528	1.5552	0.3869	+G24h:-G24h	Tofimilast	C18 H21 N5 S	339.153	0.714	NA	S8071932	NA	0.001	3.0409	NA	NA	1	level4	NA	NA	NA	NA	NA	other
0.714_346.1485	0.9369	0.8155	+G24h:-G24h	Laninamivir	C13 H22 N4 O7	346.149	0.714	NA	S439182	NA	-3e-04	-0.942	NA	NA	1	level4	NA	NA	NA	NA	NA	other
0.714_389.1547	1.7725	0.1654	+G24h:-G24h	NA	NA	389.155	0.714	NA	NA	NA	NA	NA	NA	NA	0	level5	NA	NA	NA	NA	NA	other
0.714_400.1695	0.5872	0.7632	+G24h:-G24h	NA	C15 H34 N2 O4 P2 S	400.17	0.714	NA	NA	NA	NA	NA	NA	NA	0	level5	NA	NA	NA	NA	NA	other
0.715_115.0634	1.0969	0.29	+G24h:-G24h	L-proline	C5 H9 N O2	115.063	0.715	C16435	BGI376	NA	1e-04	0.585	96.4	88.7	6	level1	NA	NA	NA	NA	NULL	other
0.715_200.0799	1.1006	0.6429	+G24h:-G24h	Alanylclavam	C8 H12 N2 O4	200.08	0.715	NA	S168852	NA	2e-04	1.0469	NA	NA	2	level4	NA	NA	NA	NA	NA	other
0.715_272.1007	0.7122	0.0079	+G24h:-G24h	NA	C11 H16 N2 O6	272.101	0.715	NA	NA	NA	NA	NA	NA	NA	0	level5	NA	NA	NA	NA	NA	down
0.715_275.148	1.3178	0.009	+G24h:-G24h	Epsilon-(gamma-glutamyl)-lysine	C11 H21 N3 O5	275.148	0.715	C21730	S5378717	HMDB0003869	-1e-04	-0.5063	NA	NA	4	level4	Organic acids and derivatives	Carboxylic acids and derivatives	Amino acids, peptides, and analogues	Amino acids, peptides, and analogues	NULL	up
0.715_378.1136	3.7592	0.0068	+G24h:-G24h	NA	C11 H28 N2 O6 P2 S	378.114	0.715	NA	NA	NA	NA	NA	NA	NA	0	level5	NA	NA	NA	NA	NA	up
0.715_378.1755	0.9202	0.0695	+G24h:-G24h	NA	C23 H26 N2 O S	378.175	0.715	NA	NA	NA	NA	NA	NA	NA	0	level5	NA	NA	NA	NA	NA	other
0.715_396.1243	3.0902	0.0019	+G24h:-G24h	NA	C13 H25 N4 O6 P S	396.124	0.715	NA	NA	NA	NA	NA	NA	NA	0	level5	NA	NA	NA	NA	NA	up
0.715_404.1544	0.8691	0.9958	+G24h:-G24h	NA	C15 H24 N4 O9	404.154	0.715	NA	NA	NA	NA	NA	NA	NA	0	level5	NA	NA	NA	NA	NA	other
0.715_445.2174	1.5425	0.3879	+G24h:-G24h	NA	NA	445.217	0.715	NA	NA	NA	NA	NA	NA	NA	0	level5	NA	NA	NA	NA	NA	other
0.715_463.1903	2.3063	0.0503	+G24h:-G24h	NA	NA	463.19	0.715	NA	NA	NA	NA	NA	NA	NA	0	level5	NA	NA	NA	NA	NA	other
0.715_98.0368	1.1172	0.2301	+G24h:-G24h	2491	C5 H6 O2	98.0368	0.715	C20441	S7083	HMDB0013742	1e-04	0.6256	NA	NA	5	level4	Organoheterocyclic compounds	Heteroaromatic compounds	null	Heteroaromatic compounds	NA	other
0.716_159.0896	0.9654	0.8894	+G24h:-G24h	N-acetylvaline	C7 H13 N O3	159.09	0.716	null	S198159	HMDB0011757	0	0.2933	NA	NA	17	level4	Organic acids and derivatives	Carboxylic acids and derivatives	Amino acids, peptides, and analogues	Amino acids, peptides, and analogues	NA	other
0.716_162.0529	3.1463	0.0092	+G24h:-G24h	Diethylpyrocarbonate	C6 H10 O5	162.053	0.716	C11592	S2943	HMDB0032873	1e-04	0.3708	95	NA	30	level4	Organic acids and derivatives	Organic carbonic acids and derivatives	null	Organic acids	NULL	up
0.716_178.0478	2.5645	0.0092	+G24h:-G24h	D-glucono-delta-lactone	C6 H10 O6	178.048	0.716	C00198	S6760	HMDB0000150	0	0.1467	NA	NA	33	level4	Organic oxygen compounds	Organooxygen compounds	Carbohydrates and carbohydrate conjugates	Carbohydrates	map00030 Pentose phosphate pathway; map01100 Metabolic pathways; map01110 Biosynthesis of secondary metabolites; map01130 Biosynthesis of antibiotics; map01200 Carbon metabolism;	up
0.716_231.1583	0.892	0.4668	+G24h:-G24h	G-aminobutyryl-lysine	C10 H21 N3 O3	231.158	0.716	null	S16267810	HMDB0001959	0	0.1766	NA	NA	1	level4	Organic acids and derivatives	Peptidomimetics	Hybrid peptides	Organic acids	NA	other
0.716_295.1265	1.5529	0.3708	+G24h:-G24h	NA	C15 H23 N O P2	295.127	0.716	NA	NA	NA	NA	NA	NA	NA	0	level5	NA	NA	NA	NA	NA	other
0.716_332.1695	1.1284	0.3611	+G24h:-G24h	NA	C13 H24 N4 O6	332.17	0.716	NA	NA	NA	NA	NA	NA	NA	0	level5	NA	NA	NA	NA	NA	other
0.716_364.232	1.3798	0.4195	+G24h:-G24h	NA	C15 H32 N4 O6	364.232	0.716	NA	NA	NA	NA	NA	NA	NA	0	level5	NA	NA	NA	NA	NA	other
0.716_416.1431	1.3536	0.4389	+G24h:-G24h	Halopemide	C21 H22 Cl F N4 O2	416.143	0.716	NA	S58938	NA	0.0016	3.8582	NA	NA	1	level4	NA	NA	NA	NA	NA	other
0.716_447.1039	1.3143	0.1098	+G24h:-G24h	NA	NA	447.104	0.716	NA	NA	NA	NA	NA	NA	NA	0	level5	NA	NA	NA	NA	NA	other
0.716_597.2269	2.0735	0.1891	+G24h:-G24h	NA	C23 H46 N5 O3 P3 S2	597.227	0.716	NA	NA	NA	NA	NA	NA	NA	0	level5	NA	NA	NA	NA	NA	other
0.717_143.0583	2.7129	0.0012	+G24h:-G24h	Trimethadione	C6 H9 N O3	143.058	0.717	null	S5374	HMDB0014491	1e-04	0.421	56.7	NA	5	level4	Organoheterocyclic compounds	Azolidines	Oxazolidines	Oxazolidines	NA	up
0.717_160.0373	2.2154	0.0855	+G24h:-G24h	Alpha-ketoadipic acid	C6 H8 O5	160.037	0.717	C00322	S70	HMDB0000225	1e-04	0.6292	NA	NA	7	level4	Organic acids and derivatives	Keto acids and derivatives	Medium-chain keto acids and derivatives	Organic acids	map00300 Lysine biosynthesis; map00310 Lysine degradation; map00380 Tryptophan metabolism; map01100 Metabolic pathways; map01130 Biosynthesis of antibiotics; map01210 2-Oxocarboxylic acid metabolism; map01230 Biosynthesis of amino acids;	other
0.717_173.08	1.6367	0.4173	+G24h:-G24h	5-guanidino-2-oxopentanoic acid	C6 H11 N3 O3	173.08	0.717	C03771	S542	HMDB0004225	0	0.0437	NA	NA	1	level4	Organic acids and derivatives	Keto acids and derivatives	Short-chain keto acids and derivatives	Organic acids	map00330 Arginine and proline metabolism; map01100 Metabolic pathways;	other
0.717_202.0955	1.625	0.0005	+G24h:-G24h	Coprine	C8 H14 N2 O4	202.095	0.717	null	S3677218	HMDB0034266	1e-04	0.4903	NA	NA	6	level4	Organic acids and derivatives	Carboxylic acids and derivatives	Amino acids, peptides, and analogues	Amino acids, peptides, and analogues	NA	up
0.717_204.0746	1.2146	0.3492	+G24h:-G24h	Glu-gly	C7 H12 N2 O5	204.075	0.717	null	S4932470	HMDB0028819	0	0.1169	NA	NA	6	level4	Organic acids and derivatives	Carboxylic acids and derivatives	Amino acids, peptides, and analogues	Amino acids, peptides, and analogues	NA	other
0.717_227.0794	1.4647	0.0259	+G24h:-G24h	Pretyrosine	C10 H13 N O5	227.079	0.717	NA	S388450	NA	0	0.0646	NA	NA	1	level4	NA	NA	NA	NA	NA	up
0.717_240.1108	1.3304	0.0237	+G24h:-G24h	(s)-2-hydrazino-3-(4-hydroxy-3-methoxyphenyl)-2-methylpropionic acid	C11 H16 N2 O4	240.111	0.717	null	S8374147	HMDB0142637	-2e-04	-0.9722	NA	NA	1	level4	Phenylpropanoids and polyketides	Phenylpropanoic acids	null	Phenylpropanoic acids	NA	up
0.717_243.1218	1.1897	0.3582	+G24h:-G24h	Pro-gln	C10 H17 N3 O4	243.122	0.717	null	S16209778	HMDB0029015	-1e-04	-0.3757	NA	NA	4	level4	Organic acids and derivatives	Carboxylic acids and derivatives	Amino acids, peptides, and analogues	Amino acids, peptides, and analogues	NA	other
0.717_279.083	0.7339	0.1632	+G24h:-G24h	NA	C8 H19 N5 P2 S	279.083	0.717	NA	NA	NA	NA	NA	NA	NA	0	level5	NA	NA	NA	NA	NA	other
0.717_297.0881	0.9242	0.7067	+G24h:-G24h	Adenylthiomethylpentose	C11 H15 N5 O3 S	297.088	0.717	C00170	S388321	HMDB0001173	-0.0015	-4.9059	NA	NA	2	level4	Nucleosides, nucleotides, and analogues	5'-deoxyribonucleosides	5'-deoxy-5'-thionucleosides	Nucleic acids and analogues	map00270 Cysteine and methionine metabolism; map01100 Metabolic pathways;	other
0.717_321.1423	1.5565	0.3995	+G24h:-G24h	Famciclovir	C14 H19 N5 O4	321.142	0.717	null	S3207	HMDB0014570	-0.0014	-4.3078	NA	NA	1	level4	Organoheterocyclic compounds	Imidazopyrimidines	Purines and purine derivatives	Purines and derivatives	NA	other
0.717_475.1905	3.247	0.0242	+G24h:-G24h	NA	C17 H33 N O14	475.19	0.717	NA	NA	NA	NA	NA	NA	NA	0	level5	NA	NA	NA	NA	NA	up
0.717_504.1699	3.2779	0.0324	+G24h:-G24h	D-(+)-raffinose	C18 H32 O16	504.17	0.717	C00492	BGI206	NA	9e-04	1.731	87.9	75.8	37	level3	NA	NA	NA	NA	map00052 Galactose metabolism; map02010 ABC transporters;	up
0.717_706.2141	9.5047	0.0004	+G24h:-G24h	NA	C22 H48 N2 O17 P2 S	706.214	0.717	NA	NA	NA	NA	NA	NA	NA	0	level5	NA	NA	NA	NA	NA	up
0.717_80.0263	2.0374	0.0089	+G24h:-G24h	NA	C5 H4 O	80.0263	0.717	NA	NA	NA	NA	NA	NA	NA	0	level5	NA	NA	NA	NA	NA	up
0.717_92.0474	1.1567	0.7067	+G24h:-G24h	Glycerin	C3 H8 O3	92.0474	0.717	C00116	S733	HMDB0000131	1e-04	0.8577	NA	NA	1	level4	Organic oxygen compounds	Organooxygen compounds	Carbohydrates and carbohydrate conjugates	Carbohydrates	map00040 Pentose and glucuronate interconversions; map00052 Galactose metabolism; map00561 Glycerolipid metabolism; map01100 Metabolic pathways; map02010 ABC transporters;	other
0.718_114.0318	3.1036	0.003	+G24h:-G24h	4-hydroxy-5-methylfuran-3(2h)-one	C5 H6 O3	114.032	0.718	null	S3757733	HMDB0031859	1e-04	0.8521	NA	NA	4	level4	Organoheterocyclic compounds	Dihydrofurans	Furanones	Furanones	NA	up
0.718_126.0318	2.6909	0.0001	+G24h:-G24h	Phloroglucinol	C6 H6 O3	126.032	0.718	C02183	MReference-2546	HMDB0013675	1e-04	0.583	NA	83.7	11	level2	Benzenoids	Benzene and substituted derivatives	Phenols and derivatives	Phenols and derivatives	NA	up
0.718_186.0642	0.9218	0.5681	+G24h:-G24h	Ampa	C7 H10 N2 O4	186.064	0.718	NA	S1184	NA	2e-04	0.8282	NA	NA	3	level4	NA	NA	NA	NA	NA	other
0.718_228.1474	1.4131	0.0953	+G24h:-G24h	Leu-pro	C11 H20 N2 O3	228.147	0.718	null	S3196828	HMDB0011175	0	-0.0954	NA	NA	2	level4	Organic acids and derivatives	Carboxylic acids and derivatives	Amino acids, peptides, and analogues	Amino acids, peptides, and analogues	NA	other
0.718_243.0854	1.1284	0.8247	+G24h:-G24h	Cytidine	C9 H13 N3 O5	243.085	0.718	C00475	MReference-364	HMDB0000089	-1e-04	-0.5786	59.2	60.6	5	level1	Nucleic acids	Nucleosides [Fig]	Ribonucleosides	Nucleic acids	map00240 Pyrimidine metabolism; map01100 Metabolic pathways;	other
0.718_254.0902	0.712	0.0078	+G24h:-G24h	2-hydroxyfelbamate	C11 H14 N2 O5	254.09	0.718	C16582	S8575477	HMDB0060670	-1e-04	-0.4382	NA	NA	3	level4	Lipids and lipid-like molecules	Glycerolipids	null	Glycerolipids[GL]	NA	down
0.718_258.104	0.923	0.7761	+G24h:-G24h	NA	C5 H19 N6 O2 P S	258.104	0.718	NA	NA	NA	NA	NA	NA	NA	0	level5	NA	NA	NA	NA	NA	other
0.718_263.1303	1.421	0.4805	+G24h:-G24h	Girinimbine	C18 H17 N O	263.13	0.718	null	S87534	HMDB0030241	-7e-04	-2.7764	NA	NA	3	level4	Organoheterocyclic compounds	Indoles and derivatives	Carbazoles	Indole and derivatives	NA	other
0.718_403.1703	0.6886	0.5749	+G24h:-G24h	NA	C15 H35 N O5 P2 S	403.17	0.718	NA	NA	NA	NA	NA	NA	NA	0	level5	NA	NA	NA	NA	NA	other
0.718_447.1964	1.7466	0.2553	+G24h:-G24h	NA	NA	447.196	0.718	NA	NA	NA	NA	NA	NA	NA	0	level5	NA	NA	NA	NA	NA	other
0.718_488.1857	1.5804	0.413	+G24h:-G24h	NA	C16 H39 N6 O P3 S2	488.186	0.718	NA	NA	NA	NA	NA	NA	NA	0	level5	NA	NA	NA	NA	NA	other
0.718_621.1991	2.0316	0.0794	+G24h:-G24h	NA	C19 H35 N5 O18	621.199	0.718	NA	NA	NA	NA	NA	NA	NA	0	level5	NA	NA	NA	NA	NA	other
0.719_105.0215	0.737	0.054	+G24h:-G24h	NA	C6 H3 N O	105.022	0.719	NA	NA	NA	NA	NA	NA	89.6	0	level5	NA	NA	NA	NA	NA	other
0.719_108.0212	2.2597	0.0042	+G24h:-G24h	Benzoquinone	C6 H4 O2	108.021	0.719	C00472	S4489	HMDB0003364	1e-04	0.8691	NA	NA	2	level4	Organic oxygen compounds	Organooxygen compounds	Carbonyl compounds	Carbonyl compounds	NA	up
0.719_111.0433	1.2539	0.4883	+G24h:-G24h	Cytosine	C4 H5 N3 O	111.043	0.719	C00380	MReference-365	HMDB0000630	1e-04	0.6679	48.1	62.4	2	level1	Nucleic acids	Bases [Fig]	Pyrimidines	Nucleic acids	map00240 Pyrimidine metabolism; map01100 Metabolic pathways;	other
0.719_128.0587	0.8724	0.6683	+G24h:-G24h	Dihydrothymine	C5 H8 N2 O2	128.059	0.719	C00906	S84456	HMDB0000079	1e-04	0.76	NA	NA	6	level4	Organoheterocyclic compounds	Diazines	Pyrimidines and pyrimidine derivatives	Pyrimidines and pyrimidine derivatives	NULL	other
0.719_161.0689	0.7668	0.4802	+G24h:-G24h	N-methyl-l-glutamate	C6 H11 N O4	161.069	0.719	C01046	BGI437	HMDB0062660	1e-04	0.5519	25.6	NA	14	level3	Organic acids and derivatives	Carboxylic acids and derivatives	Amino acids, peptides, and analogues	Amino acids, peptides, and analogues	NA	other
0.719_218.0903	1.5023	0.2958	+G24h:-G24h	Mfcd00037215	C8 H14 N2 O5	218.09	0.719	null	S389104	HMDB0006248	0	0.0611	NA	NA	8	level4	Organic acids and derivatives	Carboxylic acids and derivatives	Amino acids, peptides, and analogues	Amino acids, peptides, and analogues	NA	other
0.719_238.2175	1.466	0.7664	+G24h:-G24h	NA	NA	238.218	0.719	NA	NA	NA	NA	NA	NA	NA	0	level5	NA	NA	NA	NA	NA	other
0.719_244.1059	1.4379	0.054	+G24h:-G24h	Glu-pro	C10 H16 N2 O5	244.106	0.719	null	S9393822	HMDB0028827	-1e-04	-0.2608	NA	NA	5	level4	Organic acids and derivatives	Carboxylic acids and derivatives	Amino acids, peptides, and analogues	Amino acids, peptides, and analogues	NA	other
0.719_273.1799	1.2383	0.5842	+G24h:-G24h	Val-arg	C11 H23 N5 O3	273.18	0.719	null	S3474098	HMDB0029121	-2e-04	-0.5515	NA	NA	2	level4	Organic acids and derivatives	Carboxylic acids and derivatives	Amino acids, peptides, and analogues	Amino acids, peptides, and analogues	NA	other
0.719_281.1138	0.8987	0.6505	+G24h:-G24h	NA	C9 H20 N3 O5 P	281.114	0.719	NA	NA	NA	NA	NA	NA	NA	0	level5	NA	NA	NA	NA	NA	other
0.719_287.1956	1.2927	0.4533	+G24h:-G24h	Leu-arg	C12 H25 N5 O3	287.196	0.719	null	S3027543	HMDB0028923	-2e-04	-0.6495	NA	NA	4	level4	Organic acids and derivatives	Carboxylic acids and derivatives	Amino acids, peptides, and analogues	Amino acids, peptides, and analogues	NA	other
0.719_306.0948	4.9116	0.0079	+G24h:-G24h	NA	C15 H19 N2 O P S	306.095	0.719	NA	NA	NA	NA	NA	NA	NA	0	level5	NA	NA	NA	NA	NA	up
0.719_334.0564	1.1361	0.8016	+G24h:-G24h	Nicotinamide mononucleotide	C11 H15 N2 O8 P	334.056	0.719	C00455	BGI434	HMDB0000229	-2e-04	-0.5299	91	89	1	level1	Nucleosides, nucleotides, and analogues	Pyridine nucleotides	Nicotinamide nucleotides	Pyridine and derivatives	map00760 Nicotinate and nicotinamide metabolism; map01100 Metabolic pathways;	other
0.719_342.116	2.9081	0.0021	+G24h:-G24h	Sucrose	C12 H22 O11	342.116	0.719	C00089	S5768	HMDB0000258	-2e-04	-0.5052	NA	82.5	45	level4	Organic oxygen compounds	Organooxygen compounds	Carbohydrates and carbohydrate conjugates	Carbohydrates	map00052 Galactose metabolism; map00500 Starch and sucrose metabolism; map01100 Metabolic pathways; map02010 ABC transporters;	up
0.719_344.1583	3.056	0.0288	+G24h:-G24h	NA	NA	344.158	0.719	NA	NA	NA	NA	NA	NA	NA	0	level5	NA	NA	NA	NA	NA	up
0.719_372.1644	0.7706	0.4533	+G24h:-G24h	Clavamycin f	C15 H24 N4 O7	372.164	0.719	NA	S30791674	NA	-1e-04	-0.2528	NA	NA	1	level4	NA	NA	NA	NA	NA	other
0.719_391.1416	2.4975	0.116	+G24h:-G24h	NA	C13 H30 N O8 P S	391.142	0.719	NA	NA	NA	NA	NA	NA	NA	0	level5	NA	NA	NA	NA	NA	other
0.719_432.197	1.5938	0.3009	+G24h:-G24h	3,4a,5-trimethyl-6-{[(2e)-3-(methylsulfanyl)-2-propenoyl]oxy}-4,4a,5,6,7,8,8a,9-octahydronaphtho[2,3-b]furan-4-yl (2e)-2-methyl-2-butenoate	C24 H32 O5 S	432.197	0.719	null	S35014101	HMDB0036131	0	-0.0554	NA	NA	1	level4	Lipids and lipid-like molecules	Prenol lipids	Sesquiterpenoids	Terpenoids	NA	other
0.719_471.1957	2.1715	0.1436	+G24h:-G24h	NA	NA	471.196	0.719	NA	NA	NA	NA	NA	NA	NA	0	level5	NA	NA	NA	NA	NA	other
0.719_526.1518	3.2803	0.0364	+G24h:-G24h	NA	C18 H33 N4 O8 P3	526.152	0.719	NA	NA	NA	NA	NA	87.9	75.8	0	level5	NA	NA	NA	NA	NA	up
0.72_211.0957	1.282	0.5095	+G24h:-G24h	Zalcitabine	C9 H13 N3 O3	211.096	0.72	C07207	S22498	HMDB0015078	1e-04	0.2401	NA	NA	1	level4	Nucleosides, nucleotides, and analogues	Pyrimidine nucleosides	Pyrimidine 2',3'-dideoxyribonucleosides	Nucleic acids and analogues	NA	other
0.72_229.1062	2.0547	0.1871	+G24h:-G24h	Asn-pro	C9 H15 N3 O4	229.106	0.72	null	S14474284	HMDB0028739	-1e-04	-0.2243	NA	NA	2	level4	Organic acids and derivatives	Carboxylic acids and derivatives	Amino acids, peptides, and analogues	Amino acids, peptides, and analogues	NA	other
0.72_265.2364	1.8918	0.2264	+G24h:-G24h	NA	NA	265.236	0.72	NA	NA	NA	NA	NA	NA	NA	0	level5	NA	NA	NA	NA	NA	other
0.72_268.1172	1.3837	0.4077	+G24h:-G24h	4,4'-propylenebis(2,6-piperazinedione)	C11 H16 N4 O4	268.117	0.72	NA	S28423	NA	1e-04	0.3036	NA	NA	6	level4	NA	NA	NA	NA	NA	other
0.72_280.0864	1.0882	0.9715	+G24h:-G24h	NA	C8 H18 N4 O3 P2	280.086	0.72	NA	NA	NA	NA	NA	NA	NA	0	level5	NA	NA	NA	NA	NA	other
0.72_301.0648	0.5944	0.5944	+G24h:-G24h	Fenhexamid	C14 H17 Cl2 N O2	301.065	0.72	NA	S184726	NA	0.0012	4.0429	NA	NA	1	level4	NA	NA	NA	NA	NA	other
0.72_305.1107	4.7899	0.0137	+G24h:-G24h	NA	C15 H20 N3 P S	305.111	0.72	NA	NA	NA	NA	NA	NA	NA	0	level5	NA	NA	NA	NA	NA	up
0.72_355.1857	0.6853	0.4006	+G24h:-G24h	NA	C15 H25 N5 O5	355.186	0.72	NA	NA	NA	NA	NA	NA	NA	0	level5	NA	NA	NA	NA	NA	other
0.72_375.1742	1.1667	0.44	+G24h:-G24h	NA	C13 H29 N O11	375.174	0.72	NA	NA	NA	NA	NA	NA	NA	0	level5	NA	NA	NA	NA	NA	other
0.72_376.1594	1.5679	0.4982	+G24h:-G24h	Xe991	C26 H20 N2 O	376.159	0.72	NA	S571069	NA	0.0019	4.9773	NA	NA	1	level4	NA	NA	NA	NA	NA	other
0.72_391.1478	2.1709	0.1032	+G24h:-G24h	Proacaciberin	C16 H25 N O10	391.148	0.72	NA	S570898	NA	-1e-04	-0.1344	NA	NA	1	level4	NA	NA	NA	NA	NA	other
0.72_394.0875	3.089	0.169	+G24h:-G24h	NA	C13 H19 Cl N4 O8	394.087	0.72	NA	NA	NA	NA	NA	NA	NA	0	level5	NA	NA	NA	NA	NA	other
0.72_394.1044	2.4063	0.1078	+G24h:-G24h	Justicidin a	C22 H18 O7	394.104	0.72	NA	S140644	NA	-8e-04	-2.0707	NA	NA	2	level4	NA	NA	NA	NA	NA	other
0.72_447.1744	3.9129	0.0887	+G24h:-G24h	NA	C20 H25 N5 O7	447.174	0.72	NA	NA	NA	NA	NA	NA	NA	0	level5	NA	NA	NA	NA	NA	other
0.72_542.1258	3.0769	0.0032	+G24h:-G24h	NA	C13 H33 N6 O9 P3 S	542.126	0.72	NA	NA	NA	NA	NA	NA	NA	0	level5	NA	NA	NA	NA	NA	up
0.72_599.2175	2.0205	0.1047	+G24h:-G24h	NA	C22 H37 N3 O16	599.217	0.72	NA	NA	NA	NA	NA	NA	NA	0	level5	NA	NA	NA	NA	NA	other
0.72_639.2047	3.492	0.0246	+G24h:-G24h	NA	C20 H44 N5 O10 P3 S	639.205	0.72	NA	NA	NA	NA	NA	NA	NA	0	level5	NA	NA	NA	NA	NA	up
0.721_149.1054	1.3092	0.1431	+G24h:-G24h	Triethanolamine	C6 H15 N O3	149.105	0.721	C06771	S13835630	HMDB0032538	2e-04	1.1435	NA	NA	1	level4	Organonitrogen compounds	Amines	Alkanolamines	Amines	map00564 Glycerophospholipid metabolism;	other
0.721_190.0955	1.6405	0.1003	+G24h:-G24h	Meso-2,6-diaminopimelic acid	C7 H14 N2 O4	190.095	0.721	NA	S89700	NA	1e-04	0.6086	NA	NA	6	level4	NA	NA	NA	NA	NA	other
0.721_243.0566	1.2293	0.5383	+G24h:-G24h	NA	C10 H13 N O4 S	243.057	0.721	NA	NA	NA	NA	NA	NA	NA	0	level5	NA	NA	NA	NA	NA	other
0.721_247.0514	1.493	0.2618	+G24h:-G24h	Forchlorfenuron	C12 H10 Cl N3 O	247.051	0.721	NA	S84301	NA	2e-04	0.6734	NA	NA	1	level4	NA	NA	NA	NA	NA	other
0.721_257.1013	1.3841	0.499	+G24h:-G24h	Benserazide	C10 H15 N3 O5	257.101	0.721	NA	S2237	NA	2e-04	0.6743	NA	NA	4	level4	NA	NA	NA	NA	NA	other
0.721_323.0517	1.0107	0.9259	+G24h:-G24h	Cytidine 5′-monophosphate	C9 H14 N3 O8 P	323.052	0.721	C00055	S5901	HMDB0000095	-2e-04	-0.5858	NA	NA	4	level4	Nucleosides, nucleotides, and analogues	Pyrimidine nucleotides	Pyrimidine ribonucleotides	Nucleic acids and analogues	map00240 Pyrimidine metabolism; map01100 Metabolic pathways;	other
0.721_369.1634	1.0127	0.8458	+G24h:-G24h	NA	C15 H23 N5 O6	369.163	0.721	NA	NA	NA	NA	NA	NA	NA	0	level5	NA	NA	NA	NA	NA	other
0.721_380.1792	0.8107	0.6909	+G24h:-G24h	NA	NA	380.179	0.721	NA	NA	NA	NA	NA	NA	NA	0	level5	NA	NA	NA	NA	NA	other
0.721_429.1867	1.9135	0.4009	+G24h:-G24h	NA	NA	429.187	0.721	NA	NA	NA	NA	NA	NA	NA	0	level5	NA	NA	NA	NA	NA	other
0.721_433.1805	1.1918	0.7809	+G24h:-G24h	Brexpiprazole	C25 H27 N3 O2 S	433.18	0.721	NA	S10152155	NA	-0.0019	-4.3213	NA	NA	1	level4	NA	NA	NA	NA	NA	other
0.721_457.1798	3.3155	0.022	+G24h:-G24h	NA	C18 H27 N5 O9	457.18	0.721	NA	NA	NA	NA	NA	NA	NA	0	level5	NA	NA	NA	NA	NA	up
0.721_530.1835	0.7161	0.4017	+G24h:-G24h	NA	C13 H34 N6 O14 S	530.183	0.721	NA	NA	NA	NA	NA	NA	NA	0	level5	NA	NA	NA	NA	NA	other
0.721_533.1844	0.4477	0.0012	+G24h:-G24h	NA	C16 H31 N5 O15	533.184	0.721	NA	NA	NA	NA	NA	NA	NA	0	level5	NA	NA	NA	NA	NA	down
0.722_101.1205	1.1983	0.6817	+G24h:-G24h	Triethylamine	C6 H15 N	101.121	0.722	C14691	S8158	HMDB0032539	1e-04	0.5608	NA	NA	2	level4	Organonitrogen compounds	Amines	Tertiary amines	Amines	NULL	other
0.722_148.03	0.765	0.1696	+G24h:-G24h	NA	NA	148.03	0.722	NA	NA	NA	NA	NA	NA	NA	0	level5	NA	NA	NA	NA	NA	other
0.722_148.0306	0.9141	0.841	+G24h:-G24h	NA	C4 H8 N2 O2 S	148.031	0.722	NA	NA	NA	NA	NA	NA	NA	0	level5	NA	NA	NA	NA	NA	other
0.722_194.079	1.5471	0.2395	+G24h:-G24h	Methyl beta-d-galactoside	C7 H14 O6	194.079	0.722	NA	S85024	NA	0	-0.0274	NA	NA	16	level4	NA	NA	NA	NA	NA	other
0.722_206.632	0.6408	0.2837	+G24h:-G24h	NA	NA	206.632	0.722	NA	NA	NA	NA	NA	NA	NA	0	level5	NA	NA	NA	NA	NA	other
0.722_229.041	1.4908	0.2899	+G24h:-G24h	NA	C4 H12 Cl N5 O2 S	229.041	0.722	NA	NA	NA	NA	NA	NA	NA	0	level5	NA	NA	NA	NA	NA	other
0.722_248.1008	1.673	0.0582	+G24h:-G24h	Glu-thr	C9 H16 N2 O6	248.101	0.722	null	S5365660	HMDB0028829	-1e-04	-0.232	NA	NA	2	level4	Organic acids and derivatives	Carboxylic acids and derivatives	Amino acids, peptides, and analogues	Amino acids, peptides, and analogues	NA	other
0.722_258.0986	0.9686	0.985	+G24h:-G24h	NA	C7 H19 N2 O6 P	258.099	0.722	NA	NA	NA	NA	NA	NA	NA	0	level5	NA	NA	NA	NA	NA	other
0.722_266.1031	5.5719	0.0087	+G24h:-G24h	NA	C11 H24 O P2 S	266.103	0.722	NA	NA	NA	NA	NA	NA	NA	0	level5	NA	NA	NA	NA	NA	up
0.722_272.1847	0.6029	0.3952	+G24h:-G24h	NA	C12 H24 N4 O3	272.185	0.722	NA	NA	NA	NA	NA	NA	NA	0	level5	NA	NA	NA	NA	NA	other
0.722_337.175	0.6234	0.3237	+G24h:-G24h	Kyotorphin	C15 H23 N5 O4	337.175	0.722	null	S2829	HMDB0029099	0	0.1409	NA	NA	3	level4	Organic acids and derivatives	Carboxylic acids and derivatives	Amino acids, peptides, and analogues	Amino acids, peptides, and analogues	NA	other
0.722_427.2069	1.7617	0.2688	+G24h:-G24h	NA	NA	427.207	0.722	NA	NA	NA	NA	NA	NA	NA	0	level5	NA	NA	NA	NA	NA	other
0.722_428.2022	2.3561	0.1368	+G24h:-G24h	NA	C15 H33 N4 O8 P	428.202	0.722	NA	NA	NA	NA	NA	NA	NA	0	level5	NA	NA	NA	NA	NA	other
0.722_465.1849	3.7199	0.1472	+G24h:-G24h	4-amino-5-chloro-n-{1-[3-(4-fluorophenoxy)propyl]-3-methoxy-4-piperidinyl}-2-methoxybenzamide	C23 H29 Cl F N3 O4	465.185	0.722	NA	S2667	NA	0.0018	3.9335	NA	NA	1	level4	NA	NA	NA	NA	NA	other
0.723_143.5978	1.2764	0.5235	+G24h:-G24h	[similar to: validamycin a; δmass: -353.6130 da]	NA	143.598	0.723	NA	NA	NA	NA	NA	NA	NA	0	level5	NA	NA	NA	NA	NA	other
0.723_204.1111	1.4079	0.0166	+G24h:-G24h	Val-ser	C8 H16 N2 O4	204.111	0.723	null	S123028	HMDB0029136	1e-04	0.3656	NA	NA	7	level4	Organic acids and derivatives	Carboxylic acids and derivatives	Amino acids, peptides, and analogues	Amino acids, peptides, and analogues	NA	up
0.723_221.1264	1.2271	0.3338	+G24h:-G24h	NA	C9 H19 N O5	221.126	0.723	NA	NA	NA	NA	NA	NA	NA	0	level5	NA	NA	NA	NA	NA	other
0.723_226.1318	0.4772	0.6276	+G24h:-G24h	Pentobarbital	C11 H18 N2 O3	226.132	0.723	C07422	S4575	HMDB0014457	1e-04	0.2636	NA	NA	2	level4	Organoheterocyclic compounds	Diazines	Pyrimidines and pyrimidine derivatives	Pyrimidines and pyrimidine derivatives	NULL	other
0.723_266.102	3.0269	0.0262	+G24h:-G24h	Doxofylline	C11 H14 N4 O4	266.102	0.723	NA	S46175	NA	5e-04	1.7096	NA	NA	3	level4	NA	NA	NA	NA	NA	up
0.723_285.1437	1.1331	0.7509	+G24h:-G24h	NA	C11 H19 N5 O4	285.144	0.723	NA	NA	NA	NA	NA	NA	NA	0	level5	NA	NA	NA	NA	NA	other
0.723_291.1431	2.1804	0.0185	+G24h:-G24h	NA	NA	291.143	0.723	NA	NA	NA	NA	NA	NA	NA	0	level5	NA	NA	NA	NA	NA	up
0.723_296.0603	1.8693	0.6979	+G24h:-G24h	NA	NA	296.06	0.723	NA	NA	NA	NA	NA	NA	NA	0	level5	NA	NA	NA	NA	NA	other
0.723_304.1383	0.8635	0.9531	+G24h:-G24h	D-nopaline	C11 H20 N4 O6	304.138	0.723	NA	S97124	NA	0	0.0058	NA	NA	3	level4	NA	NA	NA	NA	NA	other
0.723_305.1521	1.3203	0.8661	+G24h:-G24h	Arg-met	C11 H23 N5 O3 S	305.152	0.723	null	S7990759	HMDB0028715	-1e-04	-0.2049	NA	NA	2	level4	Organic acids and derivatives	Carboxylic acids and derivatives	Amino acids, peptides, and analogues	Amino acids, peptides, and analogues	NA	other
0.723_318.062	1.2797	0.1405	+G24h:-G24h	NA	C5 H16 N6 O6 P2	318.062	0.723	NA	NA	NA	NA	NA	NA	NA	0	level5	NA	NA	NA	NA	NA	other
0.723_429.1496	2.7151	0.1419	+G24h:-G24h	NA	NA	429.15	0.723	NA	NA	NA	NA	NA	NA	NA	0	level5	NA	NA	NA	NA	NA	other
0.723_486.1587	3.5603	0.0261	+G24h:-G24h	NA	NA	486.159	0.723	NA	NA	NA	NA	NA	NA	NA	0	level5	NA	NA	NA	NA	NA	up
0.723_511.2023	0.7012	0.0263	+G24h:-G24h	NA	C19 H33 N3 O13	511.202	0.723	NA	NA	NA	NA	NA	NA	NA	0	level5	NA	NA	NA	NA	NA	down
0.724_175.0846	0.8516	0.8117	+G24h:-G24h	Apm	C7 H13 N O4	175.085	0.724	null	S91360	HMDB0034252	1e-04	0.7925	NA	NA	7	level4	Organic acids and derivatives	Carboxylic acids and derivatives	Amino acids, peptides, and analogues	Amino acids, peptides, and analogues	NA	other
0.724_222.0642	1.0113	0.8376	+G24h:-G24h	32 861 rp	C10 H10 N2 O4	222.064	0.724	NA	S39518	NA	1e-04	0.4986	NA	NA	1	level4	NA	NA	NA	NA	NA	other
0.724_234.1118	0.8337	0.8919	+G24h:-G24h	Epirizole	C11 H14 N4 O2	234.112	0.724	NA	S3129	NA	1e-04	0.4788	NA	NA	1	level4	NA	NA	NA	NA	NA	other
0.724_268.1536	1.1704	0.1495	+G24h:-G24h	His-leu	C12 H20 N4 O3	268.154	0.724	NA	S164234	NA	0	0.068	NA	NA	5	level4	NA	NA	NA	NA	NA	other
0.724_279.0779	1.3571	0.4736	+G24h:-G24h	NA	C11 H13 N5 O2 S	279.078	0.724	NA	NA	NA	NA	NA	NA	NA	0	level5	NA	NA	NA	NA	NA	other
0.724_286.1275	0.8274	0.8899	+G24h:-G24h	NA	C10 H22 O9	286.127	0.724	NA	NA	NA	NA	NA	NA	NA	0	level5	NA	NA	NA	NA	NA	other
0.724_336.1533	1.8361	0.0654	+G24h:-G24h	NA	NA	336.153	0.724	NA	NA	NA	NA	NA	NA	NA	0	level5	NA	NA	NA	NA	NA	other
0.724_376.094	2.5301	0.1245	+G24h:-G24h	Heliomycin	C22 H16 O6	376.094	0.724	NA	S4445287	NA	-7e-04	-1.8124	NA	NA	2	level4	NA	NA	NA	NA	NA	other
0.724_386.1803	0.9178	0.7721	+G24h:-G24h	NA	C15 H30 O11	386.18	0.724	NA	NA	NA	NA	NA	NA	NA	0	level5	NA	NA	NA	NA	NA	other
0.724_396.0408	0.1171	0.0022	+G24h:-G24h	NA	NA	396.041	0.724	NA	NA	NA	NA	NA	NA	NA	0	level5	NA	NA	NA	NA	NA	down
0.724_421.1811	0.9063	0.9864	+G24h:-G24h	2-{4-[(1e)-4-chloro-1,2-diphenyl-1-buten-1-yl]phenoxy}-1-(dimethylamino)ethanol	C26 H28 Cl N O2	421.181	0.724	null	S74854225	HMDB0143643	3e-04	0.6306	NA	NA	10	level4	Phenylpropanoids and polyketides	Stilbenes	null	Polyketides[PK]	NA	other
0.724_514.2031	1.68	0.1567	+G24h:-G24h	NA	C18 H35 N4 O11 P	514.203	0.724	NA	NA	NA	NA	NA	NA	NA	0	level5	NA	NA	NA	NA	NA	other
0.725_161.1165	1.3966	0.0056	+G24h:-G24h	NA	C6 H15 N3 O2	161.117	0.725	NA	NA	NA	NA	NA	NA	NA	0	level5	NA	NA	NA	NA	NA	up
0.725_182.1055	1.9057	0.0353	+G24h:-G24h	NA	C9 H14 N2 O2	182.106	0.725	NA	NA	NA	NA	NA	NA	NA	0	level5	NA	NA	NA	NA	NA	up
0.725_183.0534	1.1906	0.4406	+G24h:-G24h	Ns1800000	C8 H9 N O4	183.053	0.725	C00847	S6467	HMDB0000017	3e-04	1.3776	NA	NA	5	level4	Organoheterocyclic compounds	Pyridines and derivatives	Pyridinecarboxylic acids and derivatives	Pyridine and derivatives	map00750 Vitamin B6 metabolism; map01100 Metabolic pathways;	other
0.725_203.1158	1.2197	0.3437	+G24h:-G24h	O-acetylcarnitine	C9 H17 N O4	203.116	0.725	C02571	BGI603	NA	1e-04	0.3784	95.3	92.3	3	level1	NA	NA	NA	NA	NA	other
0.725_212.0797	1.9376	0.1237	+G24h:-G24h	NA	NA	212.08	0.725	NA	NA	NA	NA	NA	NA	NA	0	level5	NA	NA	NA	NA	NA	other
0.725_213.0655	2.203	0.0866	+G24h:-G24h	NA	C10 H15 N S2	213.065	0.725	NA	NA	NA	NA	NA	NA	NA	0	level5	NA	NA	NA	NA	NA	other
0.725_216.061	2.1242	0.0449	+G24h:-G24h	NA	C5 H8 N6 O4	216.061	0.725	NA	NA	NA	NA	NA	NA	NA	0	level5	NA	NA	NA	NA	NA	up
0.725_259.1419	1.88	0.0001	+G24h:-G24h	NA	C12 H21 N O5	259.142	0.725	NA	NA	NA	NA	NA	NA	NA	0	level5	NA	NA	NA	NA	NA	up
0.725_260.0296	2.2596	0.5472	+G24h:-G24h	Glucose 1-phosphate	C6 H13 O9 P	260.03	0.725	C11450	MReference-1532	NA	-1e-04	-0.4332	42.9	44.5	47	level3	NA	NA	NA	NA	NA	other
0.725_270.0739	3.75	0.0681	+G24h:-G24h	L-lombricine	C6 H15 N4 O6 P	270.074	0.725	NA	S140537	NA	0.001	3.6482	NA	NA	2	level4	NA	NA	NA	NA	NA	other
0.725_277.116	1.6249	0.3844	+G24h:-G24h	1-{[(3s,4s,5r)-2,3,4-trihydroxy-5-(hydroxymethyl)tetrahydro-2-furanyl]methyl}-2-pyrrolidinecarboxylic acid (non-preferred name)	C11 H19 N O7	277.116	0.725	NA	NA	NA	NA	NA	NA	NA	4	level5	NA	NA	NA	NA	NA	other
0.725_326.1474	3.4425	0.0501	+G24h:-G24h	Nipradilol	C15 H22 N2 O6	326.147	0.725	NA	S65005	NA	-4e-04	-1.1662	NA	NA	1	level4	NA	NA	NA	NA	NA	other
0.725_412.1151	2.2684	0.0772	+G24h:-G24h	Aklavinone	C22 H20 O8	412.115	0.725	NA	S140482	NA	-7e-04	-1.6396	NA	NA	3	level4	NA	NA	NA	NA	NA	other
0.725_425.122	1.2933	0.1333	+G24h:-G24h	NA	NA	425.122	0.725	NA	NA	NA	NA	NA	NA	NA	0	level5	NA	NA	NA	NA	NA	other
0.725_440.0931	4.9015	0.1605	+G24h:-G24h	NA	C9 H27 N6 O6 P3 S	440.093	0.725	NA	NA	NA	NA	NA	NA	NA	0	level5	NA	NA	NA	NA	NA	other
0.726_142.0744	0.6669	0.2353	+G24h:-G24h	Piracetam	C6 H10 N2 O2	142.074	0.726	NA	S4677	NA	2e-04	1.1179	NA	NA	2	level4	NA	NA	NA	NA	NA	other
0.726_208.0851	1.2499	0.1591	+G24h:-G24h	Kynurenine	C10 H12 N2 O3	208.085	0.726	NA	S823	NA	3e-04	1.3814	NA	NA	5	level4	NA	NA	NA	NA	NA	other
0.726_214.1318	0.8542	0.308	+G24h:-G24h	Desthiobiotin	C10 H18 N2 O3	214.132	0.726	NA	S623	NA	0	0.1991	NA	NA	4	level4	NA	NA	NA	NA	NA	other
0.726_216.0746	1.2579	0.3209	+G24h:-G24h	8-hydroxyalanylclavam	C8 H12 N2 O5	216.075	0.726	NA	S30791683	NA	0	0.0959	NA	NA	1	level4	NA	NA	NA	NA	NA	other
0.726_258.1216	1.4262	0.3891	+G24h:-G24h	1-(5-amino-5-carboxypentyl)-5-oxoproline	C11 H18 N2 O5	258.122	0.726	null	S35014632	HMDB0038676	0	0.1884	NA	NA	2	level4	null	null	null	null	NA	other
0.726_261.0671	1.2512	0.539	+G24h:-G24h	NA	C10 H15 N O5 S	261.067	0.726	NA	NA	NA	NA	NA	NA	NA	0	level5	NA	NA	NA	NA	NA	other
0.726_311.1229	2.9764	0.0601	+G24h:-G24h	N2-dimethylguanosine	C12 H17 N5 O5	311.123	0.726	null	S83878	HMDB0004824	0	-0.1462	NA	NA	2	level4	Nucleosides, nucleotides, and analogues	Purine nucleosides	null	Purines and derivatives	NA	other
0.726_323.122	1.0798	0.9759	+G24h:-G24h	NA	NA	323.122	0.726	NA	NA	NA	NA	NA	NA	NA	0	level5	NA	NA	NA	NA	NA	other
0.726_331.5547	0.6876	0.2228	+G24h:-G24h	NA	NA	331.555	0.726	NA	NA	NA	NA	NA	NA	NA	0	level5	NA	NA	NA	NA	NA	other
0.726_360.1642	0.8164	0.0695	+G24h:-G24h	NA	C10 H30 N6 O2 P2 S	360.164	0.726	NA	NA	NA	NA	NA	NA	NA	0	level5	NA	NA	NA	NA	NA	other
0.726_387.174	1.0414	0.826	+G24h:-G24h	NA	C15 H35 N O4 P2 S	387.174	0.726	NA	NA	NA	NA	NA	NA	NA	0	level5	NA	NA	NA	NA	NA	other
0.726_426.131	2.0438	0.0659	+G24h:-G24h	NA	C9 H27 N6 O9 P S	426.131	0.726	NA	NA	NA	NA	NA	NA	NA	0	level5	NA	NA	NA	NA	NA	other
0.727_129.0903	1.5592	0.1769	+G24h:-G24h	(2s)-2-piperazinecarboxamide	C5 H11 N3 O	129.09	0.727	NA	S5373018	NA	1e-04	0.5252	NA	NA	3	level4	NA	NA	NA	NA	NA	other
0.727_133.0741	2.1161	0.0074	+G24h:-G24h	Od2400000	C5 H11 N O3	133.074	0.727	null	S86153	HMDB0032356	2e-04	1.2388	31.8	NA	4	level4	Organonitrogen compounds	Amines	Alkanolamines	Amines	NA	up
0.727_164.0951	1.9122	0.0345	+G24h:-G24h	N,n-dimethyl-n-phenylurea	C9 H12 N2 O	164.095	0.727	NA	S7279	NA	1e-04	0.5612	NA	NA	3	level4	NA	NA	NA	NA	NA	up
0.727_176.0685	1.8733	0.0179	+G24h:-G24h	Diacetin	C7 H12 O5	176.069	0.727	null	S59412	HMDB0031712	1e-04	0.3548	NA	NA	9	level4	Lipids and lipid-like molecules	Glycerolipids	Diradylglycerols	Glycerolipids[GL]	NA	up
0.727_213.0639	1.4277	0.4473	+G24h:-G24h	Droxidopa	C9 H11 N O5	213.064	0.727	null	S83927	HMDB0015627	2e-04	0.7944	NA	NA	3	level4	Organic acids and derivatives	Carboxylic acids and derivatives	Amino acids, peptides, and analogues	Amino acids, peptides, and analogues	NA	other
0.727_215.0795	1.52	0.1581	+G24h:-G24h	Succinyl proline	C9 H13 N O5	215.079	0.727	NA	S168469	NA	1e-04	0.4898	NA	NA	1	level4	NA	NA	NA	NA	NA	other
0.727_217.0952	1.2004	0.5325	+G24h:-G24h	1-isothiocyanato-8-methylsulfanyl-octane	C10 H19 N S2	217.095	0.727	null	S8346864	HMDB0038447	-7e-04	-3.1061	NA	NA	1	level4	Organosulfur compounds	Isothiocyanates	null	Isothiocyanates	NA	other
0.727_231.0747	1.8186	0.0824	+G24h:-G24h	N2-succinyl-l-glutamic acid 5-semialdehyde	C9 H13 N O6	231.075	0.727	C05932	S389690	HMDB0001180	4e-04	1.6315	NA	NA	2	level4	Organic acids and derivatives	Carboxylic acids and derivatives	Amino acids, peptides, and analogues	Amino acids, peptides, and analogues	map00330 Arginine and proline metabolism; map01100 Metabolic pathways;	other
0.727_371.179	1.2651	0.333	+G24h:-G24h	NA	C15 H25 N5 O6	371.179	0.727	NA	NA	NA	NA	NA	NA	NA	0	level5	NA	NA	NA	NA	NA	other
0.727_405.1386	0.9255	0.713	+G24h:-G24h	Gamma-glutamyl-gamma-glutamylglutamic acid	C15 H23 N3 O10	405.139	0.727	NA	S389688	NA	2e-04	0.5817	NA	NA	1	level4	NA	NA	NA	NA	NA	other
0.727_410.1803	1.1399	0.9513	+G24h:-G24h	NA	C18 H26 N4 O7	410.18	0.727	NA	NA	NA	NA	NA	NA	NA	0	level5	NA	NA	NA	NA	NA	other
0.727_506.1507	1.2873	0.1419	+G24h:-G24h	NA	C22 H28 N4 O6 P2	506.151	0.727	NA	NA	NA	NA	NA	NA	NA	0	level5	NA	NA	NA	NA	NA	other
0.727_536.1853	1.2947	0.2516	+G24h:-G24h	1,6a,13-trihydroxy-3,11,14,16,17a-pentamethyl-14b,14c,17,17a-tetrahydrobis[1]benzofuro[3,2-b:2',3'-i]benzo[kl]xanthen-6(6ah)-one	C33 H28 O7	536.185	0.727	null	S35013139	HMDB0030134	0.0018	3.4039	NA	NA	1	level4	Organoheterocyclic compounds	Benzopyrans	1-benzopyrans	1-benzopyrans	NA	other
0.728_113.0478	1.0937	0.7181	+G24h:-G24h	Ma4000000	C5 H7 N O2	113.048	0.728	NA	S63891	NA	1e-04	0.7679	NA	NA	4	level4	NA	NA	NA	NA	NA	other
0.728_125.0478	2.0391	0.0002	+G24h:-G24h	N-ethylmaleimide	C6 H7 N O2	125.048	0.728	NA	S4209	NA	1e-04	0.9242	NA	NA	6	level4	NA	NA	NA	NA	NA	up
0.728_192.0608	1.0326	0.9875	+G24h:-G24h	(2e)-2-(methylthiomethyl)-3-phenyl-2-propenal	C11 H12 O S	192.061	0.728	null	S17332793	HMDB0037166	0	-0.2329	NA	NA	1	level4	Phenylpropanoids and polyketides	Cinnamaldehydes	null	Polyketides[PK]	NA	other
0.728_223.1057	1.0268	0.94	+G24h:-G24h	NA	C8 H17 N O6	223.106	0.728	NA	NA	NA	NA	NA	NA	NA	0	level5	NA	NA	NA	NA	NA	other
0.728_245.1264	2.0117	0.2011	+G24h:-G24h	NA	C11 H19 N O5	245.126	0.728	NA	NA	NA	NA	NA	NA	NA	0	level5	NA	NA	NA	NA	NA	other
0.728_269.0898	1.628	0.5453	+G24h:-G24h	N-(2,3,4-trimethoxybenzoyl)glycine	C12 H15 N O6	269.09	0.728	null	S22752703	HMDB0142117	-1e-04	-0.5217	NA	NA	1	level4	Benzenoids	Benzene and substituted derivatives	Benzoic acids and derivatives	Benzene and derivatives	NA	other
0.728_287.1004	2.3911	0.1151	+G24h:-G24h	Volkenin	C12 H17 N O7	287.1	0.728	NA	S158135	NA	-1e-04	-0.2993	NA	NA	1	level4	NA	NA	NA	NA	NA	other
0.728_291.1316	2.9651	0.1744	+G24h:-G24h	S(8)-(2-methylbutanoyl)dihydrolipoamide	C13 H25 N O2 S2	291.132	0.728	C05118	S389465	HMDB0006869	-0.0011	-3.6485	NA	NA	2	level4	Lipids and lipid-like molecules	Fatty Acyls	Fatty acyl thioesters	Fatty acyls[FA]	NULL	other
0.728_397.1948	2.0563	0.1386	+G24h:-G24h	[similar to: s-adenosylmethionine; δmass: -0.9425 da]	NA	397.195	0.728	NA	NA	NA	NA	NA	NA	NA	0	level5	NA	NA	NA	NA	NA	other
0.728_500.1872	2.6193	0.1965	+G24h:-G24h	Gliflumide	C25 H29 F N4 O4 S	500.187	0.728	NA	S8611478	NA	-0.0021	-4.261	NA	NA	2	level4	NA	NA	NA	NA	NA	other
0.729_172.0849	1.5225	0.1106	+G24h:-G24h	Mfcd03547962	C7 H12 N2 O3	172.085	0.729	null	S71432	HMDB0000721	1e-04	0.7158	NA	NA	2	level4	Organic acids and derivatives	Carboxylic acids and derivatives	Amino acids, peptides, and analogues	Amino acids, peptides, and analogues	NA	other
0.729_244.0695	1.1463	0.7398	+G24h:-G24h	Uridine	C9 H12 N2 O6	244.07	0.729	C00299	S5807	HMDB0000296	-1e-04	-0.2139	NA	NA	3	level4	Nucleosides, nucleotides, and analogues	Pyrimidine nucleosides	null	Nucleic acids and analogues	map00240 Pyrimidine metabolism; map01100 Metabolic pathways;	other
0.729_246.1216	1.3123	0.117	+G24h:-G24h	Asp-leu	C10 H18 N2 O5	246.122	0.729	null	S295006	HMDB0028757	0	0.1114	NA	NA	11	level4	Organic acids and derivatives	Carboxylic acids and derivatives	Amino acids, peptides, and analogues	Amino acids, peptides, and analogues	NA	other
0.729_273.1325	1.7688	0.1042	+G24h:-G24h	NA	NA	273.132	0.729	NA	NA	NA	NA	NA	NA	NA	0	level5	NA	NA	NA	NA	NA	other
0.729_289.1161	1.1186	0.6395	+G24h:-G24h	Tazanolast	C13 H15 N5 O3	289.116	0.729	NA	S5187	NA	-0.0014	-4.7375	NA	NA	1	level4	NA	NA	NA	NA	NA	other
0.729_363.0581	0.8596	0.8794	+G24h:-G24h	Guanosine monophosphate	C10 H14 N5 O8 P	363.058	0.729	C00144	S6545	HMDB0001397	1e-04	0.3457	NA	NA	6	level4	Nucleosides, nucleotides, and analogues	Purine nucleotides	Purine ribonucleotides	Purines and derivatives	map00230 Purine metabolism; map01100 Metabolic pathways;	other
0.729_404.1911	1.3198	0.1912	+G24h:-G24h	Tetraxetan	C16 H28 N4 O8	404.191	0.729	NA	S108701	NA	4e-04	0.9638	NA	NA	1	level4	NA	NA	NA	NA	NA	other
0.729_428.191	1.0771	0.797	+G24h:-G24h	Pyridinoline	C18 H28 N4 O8	428.191	0.729	null	S94798	HMDB0000851	3e-04	0.6757	NA	NA	1	level4	Organic acids and derivatives	Carboxylic acids and derivatives	Amino acids, peptides, and analogues	Amino acids, peptides, and analogues	NA	other
0.729_459.1954	2.9365	0.0448	+G24h:-G24h	NA	C18 H29 N5 O9	459.195	0.729	NA	NA	NA	NA	NA	NA	NA	0	level5	NA	NA	NA	NA	NA	up
0.729_533.1977	0.9061	0.9265	+G24h:-G24h	NA	C20 H31 N5 O12	533.198	0.729	NA	NA	NA	NA	NA	NA	NA	0	level5	NA	NA	NA	NA	NA	other
0.729_533.2333	1.3157	0.1867	+G24h:-G24h	NA	C19 H40 N3 O12 P	533.233	0.729	NA	NA	NA	NA	NA	NA	NA	0	level5	NA	NA	NA	NA	NA	other
0.73_116.0474	2.5895	0.0012	+G24h:-G24h	Levulinic acid	C5 H8 O3	116.047	0.73	null	S11091	HMDB0000720	1e-04	0.9498	31.8	NA	15	level4	Organic acids and derivatives	Keto acids and derivatives	Gamma-keto acids and derivatives	Organic acids	NA	up
0.73_135.0547	5.2185	0.3146	+G24h:-G24h	Adenine	C5 H5 N5	135.055	0.73	C00147	S185	HMDB0000034	2e-04	1.2116	NA	41.2	1	level4	Organoheterocyclic compounds	Imidazopyrimidines	Purines and purine derivatives	Purines and derivatives	map00230 Purine metabolism; map01100 Metabolic pathways;	other
0.73_211.1442	1.6778	0.2493	+G24h:-G24h	Atraton	C9 H17 N5 O	211.144	0.73	NA	S14620	NA	9e-04	4.1984	NA	NA	1	level4	NA	NA	NA	NA	NA	other
0.73_230.0904	1.4702	0.313	+G24h:-G24h	Aspartyl-l-proline	C9 H14 N2 O5	230.09	0.73	null	S149163	HMDB0002335	1e-04	0.5212	NA	NA	6	level4	Organic acids and derivatives	Carboxylic acids and derivatives	Amino acids, peptides, and analogues	Amino acids, peptides, and analogues	NA	other
0.73_262.0799	1.1355	0.8093	+G24h:-G24h	Glu-asp	C9 H14 N2 O7	262.08	0.73	null	S90091	HMDB0028815	-2e-04	-0.6569	NA	NA	5	level4	Organic acids and derivatives	Peptidomimetics	Hybrid peptides	Organic acids	NA	other
0.73_286.1166	1.2255	0.9142	+G24h:-G24h	NA	C12 H18 N2 O6	286.117	0.73	NA	NA	NA	NA	NA	NA	NA	0	level5	NA	NA	NA	NA	NA	other
0.73_386.1911	1.0442	0.7896	+G24h:-G24h	NA	C14 H30 N2 O10	386.191	0.73	NA	NA	NA	NA	NA	NA	NA	0	level5	NA	NA	NA	NA	NA	other
0.73_442.1693	2.9534	0.0428	+G24h:-G24h	NA	C18 H26 N4 O9	442.169	0.73	NA	NA	NA	NA	NA	NA	NA	0	level5	NA	NA	NA	NA	NA	up
0.73_473.1631	2.1924	0.2289	+G24h:-G24h	NA	NA	473.163	0.73	NA	NA	NA	NA	NA	NA	NA	0	level5	NA	NA	NA	NA	NA	other
0.731_139.0634	1.0381	0.8203	+G24h:-G24h	Deferiprone	C7 H9 N O2	139.063	0.731	NA	S2866	NA	1e-04	0.4969	NA	NA	5	level4	NA	NA	NA	NA	NA	other
0.731_265.0615	1.3857	0.4506	+G24h:-G24h	NA	NA	265.062	0.731	NA	NA	NA	NA	NA	NA	NA	0	level5	NA	NA	NA	NA	NA	other
0.731_386.1922	0.8131	0.8931	+G24h:-G24h	NA	NA	386.192	0.731	NA	NA	NA	NA	NA	NA	NA	0	level5	NA	NA	NA	NA	NA	other
0.732_151.0495	0.7467	0.4849	+G24h:-G24h	Guanine	C5 H5 N5 O	151.049	0.732	C00242	S744	HMDB0000132	1e-04	0.6256	NA	NA	3	level4	Organoheterocyclic compounds	Imidazopyrimidines	Purines and purine derivatives	Purines and derivatives	map00230 Purine metabolism; map01100 Metabolic pathways;	other
0.732_155.0585	1.4369	0.3409	+G24h:-G24h	(2s,3s)-2,3-dihydro-3-hydroxyanthranilic acid zwitterion	C7 H9 N O3	155.059	0.732	NA	S395510	NA	2e-04	1.5211	NA	NA	3	level4	NA	NA	NA	NA	NA	other
0.732_228.1111	1.0554	0.7318	+G24h:-G24h	Tetraacetylethylenediamine	C10 H16 N2 O4	228.111	0.732	null	S59725	HMDB0040573	0	0.1729	NA	NA	6	level4	Organic acids and derivatives	Carboxylic acids and derivatives	Carboxylic acid derivatives	Organic acids	NA	other
0.732_257.1374	1.2403	0.039	+G24h:-G24h	NA	C11 H19 N3 O4	257.137	0.732	NA	NA	NA	NA	NA	NA	NA	0	level5	NA	NA	NA	NA	NA	up
0.732_283.0916	0.8113	0.4784	+G24h:-G24h	8-hydroxy-deoxyguanosine	C10 H13 N5 O5	283.092	0.732	null	S66049	HMDB0003333	-1e-04	-0.2473	NA	NA	3	level4	Nucleosides, nucleotides, and analogues	Purine nucleosides	Purine 2'-deoxyribonucleosides	Purines and derivatives	NA	other
0.732_328.0768	2.1785	0.0178	+G24h:-G24h	NA	C11 H23 O5 P3	328.077	0.732	NA	NA	NA	NA	NA	NA	NA	0	level5	NA	NA	NA	NA	NA	up
0.732_345.0338	0.9929	0.7428	+G24h:-G24h	NA	NA	345.034	0.732	NA	NA	NA	NA	NA	NA	NA	0	level5	NA	NA	NA	NA	NA	other
0.732_374.1802	0.9811	0.9348	+G24h:-G24h	NA	C15 H26 N4 O7	374.18	0.732	NA	NA	NA	NA	NA	NA	NA	0	level5	NA	NA	NA	NA	NA	other
0.732_389.1898	1.2654	0.3313	+G24h:-G24h	NA	C15 H27 N5 O7	389.19	0.732	NA	NA	NA	NA	NA	NA	NA	0	level5	NA	NA	NA	NA	NA	other
0.733_102.0318	2.1438	0.028	+G24h:-G24h	Acetoacetate	C4 H6 O3	102.032	0.733	C00164	BGI142	HMDB0000060	1e-04	0.6758	40.2	NA	8	level3	Organic acids	Carboxylic acids [Fig]	3-Oxocarboxylic acids	Organic acids	map00072 Synthesis and degradation of ketone bodies; map00280 Valine, leucine and isoleucine degradation; map00310 Lysine degradation; map00350 Tyrosine metabolism; map00640 Propanoate metabolism; map00650 Butanoate metabolism; map01100 Metabolic pathways;	up
0.733_168.09	1.1445	0.7352	+G24h:-G24h	Pyridoxamine	C8 H12 N2 O2	168.09	0.733	C00534	S1023	HMDB0001431	1e-04	0.7235	NA	NA	3	level4	Organoheterocyclic compounds	Pyridines and derivatives	Pyridoxamines	Amines and derivatives	map00750 Vitamin B6 metabolism; map01100 Metabolic pathways;	other
0.733_202.1068	1.3539	0.5497	+G24h:-G24h	Dinotefuran	C7 H14 N4 O3	202.107	0.733	NA	S171124	NA	2e-04	1.1052	NA	NA	1	level4	NA	NA	NA	NA	NA	other
0.733_318.1428	1.5883	0.3053	+G24h:-G24h	NA	NA	318.143	0.733	NA	NA	NA	NA	NA	NA	NA	0	level5	NA	NA	NA	NA	NA	other
0.733_604.165	1.2994	0.1862	+G24h:-G24h	NA	C16 H39 N4 O14 P3	604.165	0.733	NA	NA	NA	NA	NA	NA	NA	0	level5	NA	NA	NA	NA	NA	other
0.733_621.2482	3.6168	0.0267	+G24h:-G24h	NA	C22 H44 N3 O15 P	621.248	0.733	NA	NA	NA	NA	NA	NA	NA	0	level5	NA	NA	NA	NA	NA	up
0.733_90.0318	2.5985	0.0064	+G24h:-G24h	Dl-lactic acid	C3 H6 O3	90.0318	0.733	C01432	S592	HMDB0144295	1e-04	0.5746	NA	NA	11	level4	Organic acids and derivatives	Hydroxy acids and derivatives	Alpha hydroxy acids and derivatives	Organic acids	NULL	up
0.734_186.1006	1.2711	0.3761	+G24h:-G24h	Ala-pro	C8 H14 N2 O3	186.101	0.734	null	S370068	HMDB0028695	2e-04	0.8697	NA	NA	2	level4	Organic acids and derivatives	Carboxylic acids and derivatives	Amino acids, peptides, and analogues	Amino acids, peptides, and analogues	NA	other
0.734_294.0883	1.0784	0.9387	+G24h:-G24h	N-[1-carboxy-3-(methylsulfinyl)propyl]glutamine	C10 H18 N2 O6 S	294.088	0.734	null	S35014614	HMDB0038613	-2e-04	-0.7019	NA	NA	1	level4	Organic acids and derivatives	Carboxylic acids and derivatives	Amino acids, peptides, and analogues	Amino acids, peptides, and analogues	NA	other
0.734_377.06	0.6348	0.2596	+G24h:-G24h	NA	NA	377.06	0.734	NA	NA	NA	NA	NA	NA	NA	0	level5	NA	NA	NA	NA	NA	other
0.734_403.1842	4.2963	0.2167	+G24h:-G24h	[similar to: methionine; δmass: 254.1332 da]	NA	403.184	0.734	NA	NA	NA	NA	NA	NA	NA	0	level5	NA	NA	NA	NA	NA	other
0.734_473.2114	3.9214	0.0849	+G24h:-G24h	NA	C19 H39 N O8 S2	473.211	0.734	NA	NA	NA	NA	NA	NA	NA	0	level5	NA	NA	NA	NA	NA	other
0.735_216.1112	1.7306	0.2454	+G24h:-G24h	Tert-butyl 3-amino-1-methyl-2,3-dioxopropylcarbamate	C9 H16 N2 O4	216.111	0.735	null	S340095	HMDB0038239	2e-04	0.964	NA	NA	4	level4	Lipids and lipid-like molecules	Fatty Acyls	Fatty amides	Fatty acyls[FA]	NA	other
0.735_238.0624	1.2941	0.1138	+G24h:-G24h	(2s)-2-amino-4-{[(2r)-2-amino-2-carboxyethyl]sulfinyl}butanoic acid	C7 H14 N2 O5 S	238.062	0.735	null	S149828	HMDB0002399	1e-04	0.2226	NA	NA	1	level4	Organic acids and derivatives	Carboxylic acids and derivatives	Amino acids, peptides, and analogues	Amino acids, peptides, and analogues	NA	other
0.735_242.0193	2.2445	0.1616	+G24h:-G24h	1d-myo-inositol 1,2-cyclic phosphate	C6 H11 O8 P	242.019	0.735	C04299	S109081	HMDB0001125	1e-04	0.5836	NA	NA	2	level4	Organic acids and derivatives	Organic phosphoric acids and derivatives	null	Organic acids	NULL	other
0.735_309.1421	2.9492	0.1689	+G24h:-G24h	NA	C12 H23 N O8	309.142	0.735	NA	NA	NA	NA	NA	NA	NA	0	level5	NA	NA	NA	NA	NA	other
0.735_324.0358	0.8984	0.4895	+G24h:-G24h	Uridine 5'-monophosphate	C9 H13 N2 O9 P	324.036	0.735	C00105	BGI562	HMDB0000288	-1e-04	-0.3697	80.1	NA	4	level1	Nucleic acids	Nucleotides [Fig]	Ribonucleotides	Nucleic acids	map00240 Pyrimidine metabolism; map01100 Metabolic pathways;	other
0.735_441.1852	2.866	0.193	+G24h:-G24h	NA	NA	441.185	0.735	NA	NA	NA	NA	NA	NA	NA	0	level5	NA	NA	NA	NA	NA	other
0.736_245.1376	0.9932	0.6753	+G24h:-G24h	Leucylasparagine	C10 H19 N3 O4	245.138	0.736	null	S3341296	HMDB0028924	1e-04	0.2708	NA	NA	8	level4	Organic acids and derivatives	Carboxylic acids and derivatives	Amino acids, peptides, and analogues	Amino acids, peptides, and analogues	NA	other
0.736_377.1321	2.9551	0.3117	+G24h:-G24h	9-(alpha-d-glucosyl)kinetin	C16 H19 N5 O6	377.132	0.736	null	S28639076	HMDB0012244	-0.0014	-3.7762	NA	NA	2	level4	Organic oxygen compounds	Organooxygen compounds	Carbohydrates and carbohydrate conjugates	Carbohydrates	NA	other
0.737_355.0782	1.2818	0.1476	+G24h:-G24h	NA	NA	355.078	0.737	NA	NA	NA	NA	NA	NA	NA	0	level5	NA	NA	NA	NA	NA	other
0.737_401.192	2.8519	0.0408	+G24h:-G24h	NA	NA	401.192	0.737	NA	NA	NA	NA	NA	NA	NA	0	level5	NA	NA	NA	NA	NA	up
0.738_280.1352	1.3256	0.4868	+G24h:-G24h	NA	NA	280.135	0.738	NA	NA	NA	NA	NA	NA	NA	0	level5	NA	NA	NA	NA	NA	other
0.738_325.1754	2.9515	0.0688	+G24h:-G24h	[similar to: adenosine 5'-monophosphate; δmass: -21.8877 da]	NA	325.175	0.738	NA	NA	NA	NA	NA	NA	NA	0	level5	NA	NA	NA	NA	NA	other
0.738_360.1037	2.8617	0.0265	+G24h:-G24h	(3e)-5-oxo-1,7-diphenyl-3-hepten-2-yl hydrogen sulfate	C19 H20 O5 S	360.104	0.738	null	S74853642	HMDB0134636	5e-04	1.4278	NA	NA	16	level4	Phenylpropanoids and polyketides	Diarylheptanoids	Linear diarylheptanoids	Polyketides[PK]	NA	up
0.739_249.0485	0.4253	0.0227	+G24h:-G24h	NA	C8 H11 N O8	249.048	0.739	NA	NA	NA	NA	NA	NA	NA	0	level5	NA	NA	NA	NA	NA	down
0.739_311.158	2.0837	0.0205	+G24h:-G24h	NA	C13 H29 N O3 S2	311.158	0.739	NA	NA	NA	NA	NA	NA	NA	0	level5	NA	NA	NA	NA	NA	up
0.74_110.0369	2.4697	0.0505	+G24h:-G24h	Hydroquinone	C6 H6 O2	110.037	0.74	C00530	S764	HMDB0002434	2e-04	1.4952	NA	NA	7	level4	Benzenoids	Phenols	Benzenediols	Phenols and derivatives	map00350 Tyrosine metabolism; map01100 Metabolic pathways;	other
0.74_253.1538	1.5673	0.7997	+G24h:-G24h	NA	C11 H19 N5 O2	253.154	0.74	NA	NA	NA	NA	NA	NA	NA	0	level5	NA	NA	NA	NA	NA	other
0.74_76.0096	1.4237	0.9025	+G24h:-G24h	Thiourea	C H4 N2 S	76.0096	0.74	C14415	BGI536	HMDB0034155	1e-04	0.9331	90.6	NA	1	level1	Organosulfur compounds	Thioureas	null	Thioureas	NULL	other
0.741_224.0087	2.3548	0.176	+G24h:-G24h	NA	C6 H9 O7 P	224.009	0.741	NA	NA	NA	NA	NA	NA	NA	0	level5	NA	NA	NA	NA	NA	other
0.741_239.0909	1.7864	0.3437	+G24h:-G24h	NA	C10 H13 N3 O4	239.091	0.741	NA	NA	NA	NA	NA	NA	NA	0	level5	NA	NA	NA	NA	NA	other
0.742_193.1317	1.3053	0.2038	+G24h:-G24h	NA	C8 H19 N O4	193.132	0.742	NA	NA	NA	NA	NA	NA	NA	0	level5	NA	NA	NA	NA	NA	other
0.742_244.106	1.4294	0.0512	+G24h:-G24h	Glu-pro	C10 H16 N2 O5	244.106	0.742	null	S9393822	HMDB0028827	0	0.1362	NA	NA	5	level4	Organic acids and derivatives	Carboxylic acids and derivatives	Amino acids, peptides, and analogues	Amino acids, peptides, and analogues	NA	other
0.742_276.0783	1.3232	0.5879	+G24h:-G24h	Biotin sulfone	C10 H16 N2 O5 S	276.078	0.742	C20387	S75678	HMDB0004818	3e-04	1.0327	NA	NA	1	level4	Organoheterocyclic compounds	Biotin and derivatives	null	Biotin and derivatives	map00780 Biotin metabolism;	other
0.743_116.0158	1.8532	0.1693	+G24h:-G24h	NA	C2 H4 N4 S	116.016	0.743	NA	NA	NA	NA	NA	NA	NA	0	level5	NA	NA	NA	NA	NA	other
0.743_517.132	1.3005	0.1646	+G24h:-G24h	NA	NA	517.132	0.743	NA	NA	NA	NA	NA	NA	NA	0	level5	NA	NA	NA	NA	NA	other
0.743_698.1542	3.0127	0.1258	+G24h:-G24h	NA	C40 H32 N2 O4 P2 S	698.154	0.743	NA	NA	NA	NA	NA	NA	NA	0	level5	NA	NA	NA	NA	NA	other
0.744_240.0748	1.0809	0.8911	+G24h:-G24h	Dinoseb	C10 H12 N2 O5	240.075	0.744	C14302	S6684	HMDB0032559	2e-04	0.8825	NA	NA	2	level4	Benzenoids	Phenols	Nitrophenols	Phenols and derivatives	NULL	other
0.745_117.0791	1.5738	0.0184	+G24h:-G24h	L-(+)-valine	C5 H11 N O2	117.079	0.745	C00183	S6050	HMDB0000883	1e-04	0.6744	NA	NA	15	level4	Organic acids and derivatives	Carboxylic acids and derivatives	Amino acids, peptides, and analogues	Amino acids	map00280 Valine, leucine and isoleucine degradation; map00290 Valine, leucine and isoleucine biosynthesis; map00460 Cyanoamino acid metabolism; map00770 Pantothenate and CoA biosynthesis; map00970 Aminoacyl-tRNA biosynthesis; map01100 Metabolic pathways; map01110 Biosynthesis of secondary metabolites; map01130 Biosynthesis of antibiotics; map01210 2-Oxocarboxylic acid metabolism; map01230 Biosynt…	up
0.745_132.0649	4.0561	0.0019	+G24h:-G24h	Methylenediurea	C3 H8 N4 O2	132.065	0.745	NA	S55553	NA	1e-04	1.0541	NA	NA	1	level4	NA	NA	NA	NA	NA	up
0.745_158.0581	1.6652	0.0334	+G24h:-G24h	Succinylacetone	C7 H10 O4	158.058	0.745	null	S5121	HMDB0000635	2e-04	1.2637	NA	NA	7	level4	Organic acids and derivatives	Keto acids and derivatives	Medium-chain keto acids and derivatives	Organic acids	NA	up
0.745_254.1267	0.9511	0.9821	+G24h:-G24h	Midodrine	C12 H18 N2 O4	254.127	0.745	C07890	S4050	HMDB0014356	1e-04	0.2778	NA	NA	5	level4	Benzenoids	Benzene and substituted derivatives	Methoxybenzenes	Benzene and derivatives	NULL	other
0.745_71.0736	1.1013	0.5011	+G24h:-G24h	Pyrrolidine	C4 H9 N	71.0736	0.745	null	S29008	HMDB0031641	1e-04	1.351	NA	NA	2	level4	Organoheterocyclic compounds	Pyrrolidines	null	Pyrrolidines	NA	other
0.747_327.1528	0.8566	0.8427	+G24h:-G24h	NA	NA	327.153	0.747	NA	NA	NA	NA	NA	NA	NA	0	level5	NA	NA	NA	NA	NA	other
0.747_665.1675	1.5347	0.0332	+G24h:-G24h	NA	NA	665.168	0.747	NA	NA	NA	NA	NA	NA	NA	0	level5	NA	NA	NA	NA	NA	up
0.748_230.07	1.4043	0.7795	+G24h:-G24h	Diethyl phenyl phosphate	C10 H15 O4 P	230.07	0.748	NA	S16354	NA	-8e-04	-3.3509	NA	NA	1	level4	NA	NA	NA	NA	NA	other
0.748_246.0964	0.6469	0.6647	+G24h:-G24h	Asn-asn	C8 H14 N4 O5	246.096	0.748	null	S16568256	HMDB0028726	0	-0.1716	NA	NA	2	level4	Organic acids and derivatives	Carboxylic acids and derivatives	Amino acids, peptides, and analogues	Amino acids, peptides, and analogues	NA	other
0.748_271.1644	1.4382	0.3745	+G24h:-G24h	Arg-pro	C11 H21 N5 O3	271.164	0.748	null	S295008	HMDB0028717	-1e-04	-0.3142	NA	NA	2	level4	Organic acids and derivatives	Carboxylic acids and derivatives	Amino acids, peptides, and analogues	Amino acids, peptides, and analogues	NA	other
0.748_293.1472	1.9491	0.0587	+G24h:-G24h	(2s)-4-methyl-2-({[(3s,4s,5r)-2,3,4-trihydroxy-5-(hydroxymethyl)tetrahydro-2-furanyl]methyl}amino)pentanoic acid (non-preferred name)	C12 H23 N O7	293.147	0.748	null	S35014478	HMDB0037840	-2e-04	-0.7437	NA	NA	2	level4	Organic acids and derivatives	Carboxylic acids and derivatives	Amino acids, peptides, and analogues	Amino acids, peptides, and analogues	NA	other
0.748_82.0056	2.5243	0.0058	+G24h:-G24h	NA	C4 H2 O2	82.0056	0.748	NA	NA	NA	NA	NA	NA	NA	0	level5	NA	NA	NA	NA	NA	up
0.748_84.0437	1.3053	0.2038	+G24h:-G24h	Amitrole	C2 H4 N4	84.0437	0.748	NA	S1577	NA	1e-04	1.09	NA	NA	1	level4	NA	NA	NA	NA	NA	other
0.749_293.0123	0.4111	0.2796	+G24h:-G24h	NA	C7 H7 N3 O10	293.012	0.749	NA	NA	NA	NA	NA	NA	NA	0	level5	NA	NA	NA	NA	NA	other
0.751_221.1142	1.3113	0.1652	+G24h:-G24h	NA	NA	221.114	0.751	NA	NA	NA	NA	NA	NA	NA	0	level5	NA	NA	NA	NA	NA	other
0.752_344.13	0.3416	0.3899	+G24h:-G24h	NA	NA	344.13	0.752	NA	NA	NA	NA	NA	NA	NA	0	level5	NA	NA	NA	NA	NA	other
0.753_325.1738	1.4604	0.0749	+G24h:-G24h	NA	NA	325.174	0.753	NA	NA	NA	NA	NA	NA	NA	0	level5	NA	NA	NA	NA	NA	other
0.753_343.1267	0.2925	0.426	+G24h:-G24h	(2s)-3-(4-hydroxyphenyl)-2-({[(3s,4s,5r)-2,3,4-trihydroxy-5-(hydroxymethyl)tetrahydro-2-furanyl]methyl}amino)propanoic acid (non-preferred name)	C15 H21 N O8	343.127	0.753	null	S35014482	HMDB0037845	0	0.0187	NA	NA	1	level4	Organic acids and derivatives	Carboxylic acids and derivatives	Amino acids, peptides, and analogues	Amino acids, peptides, and analogues	NA	other
0.753_399.0421	0.4735	0.1543	+G24h:-G24h	NA	C10 H18 N5 O6 P S2	399.042	0.753	NA	NA	NA	NA	NA	NA	NA	0	level5	NA	NA	NA	NA	NA	other
0.754_423.1742	3.3615	0.0046	+G24h:-G24h	Neolinustatin	C17 H29 N O11	423.174	0.754	null	S106743	HMDB0038482	1e-04	0.3222	NA	31.2	1	level4	Organooxygen compounds	Carbohydrates and carbohydrate conjugates	Glycosyl compounds	Carbohydrates	NA	up
0.755_168.0036	3.7379	0.0366	+G24h:-G24h	NA	C3 H10 N2 P2 S	168.004	0.755	NA	NA	NA	NA	NA	NA	NA	0	level5	NA	NA	NA	NA	NA	up
0.757_97.977	0.9514	0.82	+G24h:-G24h	Phosphoric acid	H3 O4 P	97.977	0.757	C00009	S979	HMDB0000973	1e-04	1.1838	NA	NA	1	level4	Homogeneous non-metal compounds	Non-metal oxoanionic compounds	Non-metal phosphates	Non-metal phosphates	map00190 Oxidative phosphorylation; map00195 Photosynthesis; map01100 Metabolic pathways; map02010 ABC transporters;	other
0.758_215.073	0.8352	0.484	+G24h:-G24h	NA	NA	215.073	0.758	NA	NA	NA	NA	NA	NA	NA	0	level5	NA	NA	NA	NA	NA	other
0.759_101.0842	1.293	0.4953	+G24h:-G24h	Zv4	C5 H11 N O	101.084	0.759	NA	S11795	NA	1e-04	0.9966	NA	NA	9	level4	NA	NA	NA	NA	NA	other
0.759_214.0246	0.7151	0.8113	+G24h:-G24h	Deoxyxylulose monophosphate	C5 H11 O7 P	214.025	0.759	C11437	S391473	HMDB0001213	3e-04	1.6029	NA	NA	7	level4	Organic oxygen compounds	Organooxygen compounds	Carbohydrates and carbohydrate conjugates	Carbohydrates	map00730 Thiamine metabolism; map00900 Terpenoid backbone biosynthesis; map01100 Metabolic pathways; map01110 Biosynthesis of secondary metabolites; map01130 Biosynthesis of antibiotics;	other
0.759_471.1593	1.8824	0.2711	+G24h:-G24h	NA	NA	471.159	0.759	NA	NA	NA	NA	NA	NA	NA	0	level5	NA	NA	NA	NA	NA	other
0.76_246.0505	1.6907	0.3051	+G24h:-G24h	Glycerophosphoglycerol	C6 H15 O8 P	246.05	0.76	NA	S388990	NA	0	0.0698	NA	NA	1	level4	NA	NA	NA	NA	NA	other
0.76_282.0116	0.7785	0.0486	+G24h:-G24h	NA	C12 H11 O4 P S	282.012	0.76	NA	NA	NA	NA	NA	NA	NA	0	level5	NA	NA	NA	NA	NA	down
0.76_290.0627	0.5934	0.3301	+G24h:-G24h	NA	C16 H10 N4 S	290.063	0.76	NA	NA	NA	NA	NA	NA	NA	0	level5	NA	NA	NA	NA	NA	other
0.761_135.0368	5.6382	0.0178	+G24h:-G24h	NA	C4 H11 N P2	135.037	0.761	NA	NA	NA	NA	NA	NA	NA	0	level5	NA	NA	NA	NA	NA	up
0.762_259.1533	1.7905	0.8639	+G24h:-G24h	Leu-gln	C11 H21 N3 O4	259.153	0.762	null	S3511125	HMDB0028927	0	0.1536	NA	NA	9	level4	Organic acids and derivatives	Carboxylic acids and derivatives	Amino acids, peptides, and analogues	Amino acids, peptides, and analogues	NA	other
0.762_319.1244	1.0859	0.8918	+G24h:-G24h	NA	C7 H22 N5 O7 P	319.124	0.762	NA	NA	NA	NA	NA	NA	NA	0	level5	NA	NA	NA	NA	NA	other
0.763_135.0356	0.7445	0.732	+G24h:-G24h	Dl-homocysteine	C4 H9 N O2 S	135.036	0.763	C05330	S757	HMDB0000742	2e-04	1.4914	NA	NA	4	level4	Organic acids and derivatives	Carboxylic acids and derivatives	Amino acids, peptides, and analogues	Amino acids, peptides, and analogues	NULL	other
0.763_198.0507	0.7164	0.8242	+G24h:-G24h	Mfcd00216258	C13 H10 S	198.051	0.763	null	S28202	HMDB0040164	4e-04	1.8819	NA	42.6	1	level4	Organoheterocyclic compounds	Benzothiophenes	Dibenzothiophenes	Dibenzothiophenes	NA	other
0.767_214.0954	1.4799	0.1216	+G24h:-G24h	1-(beta-d-ribofuranosyl)-1,2-dihydropyrimidine	C9 H14 N2 O4	214.095	0.767	NA	S388960	NA	1e-04	0.3207	NA	NA	1	level4	NA	NA	NA	NA	NA	other
0.767_618.212	4.3777	0.0141	+G24h:-G24h	NA	C21 H39 N4 O15 P	618.212	0.767	NA	NA	NA	NA	NA	NA	NA	0	level5	NA	NA	NA	NA	NA	up
0.768_214.0091	1.3812	0.7199	+G24h:-G24h	NA	C4 H2 N6 O5	214.009	0.768	NA	NA	NA	NA	NA	NA	NA	0	level5	NA	NA	NA	NA	NA	other
0.769_366.1275	0.4533	0.2163	+G24h:-G24h	NA	C7 H23 N6 O9 P	366.127	0.769	NA	NA	NA	NA	NA	NA	NA	0	level5	NA	NA	NA	NA	NA	other
0.77_78.014	1.7826	0.0479	+G24h:-G24h	Dimethyl sulfoxide	C2 H6 O S	78.014	0.77	C11143	S659	HMDB0002151	1e-04	0.9636	NA	NA	2	level4	Organosulfur compounds	Sulfoxides	null	Sulfoxides	map00920 Sulfur metabolism;	up
0.771_225.0379	0.1202	0.0483	+G24h:-G24h	(e)-furazolidone	C8 H7 N3 O5	225.038	0.771	C07999	S4481255	HMDB0014752	-7e-04	-2.9593	NA	NA	2	level4	Organoheterocyclic compounds	Furans	Nitrofurans	Nitrofurans	NULL	down
0.771_361.1373	0.5037	0.3184	+G24h:-G24h	NA	C18 H24 N3 O P S	361.137	0.771	NA	NA	NA	NA	NA	NA	NA	0	level5	NA	NA	NA	NA	NA	other
0.771_666.1528	2.9793	0.0036	+G24h:-G24h	NA	C16 H40 N6 O14 P2 S2	666.153	0.771	NA	NA	NA	NA	NA	NA	NA	0	level5	NA	NA	NA	NA	NA	up
0.775_383.1194	0.3162	0.1739	+G24h:-G24h	NA	C12 H21 N3 O11	383.119	0.775	NA	NA	NA	NA	NA	NA	NA	0	level5	NA	NA	NA	NA	NA	other
0.777_362.1478	0.0608	0.0139	+G24h:-G24h	NA	C14 H28 N4 O P2 S	362.148	0.777	NA	NA	NA	NA	NA	NA	NA	0	level5	NA	NA	NA	NA	NA	down
0.778_154.0032	0.6589	0.2775	+G24h:-G24h	Hydroxyacetone phosphate	C3 H7 O5 P	154.003	0.778	NA	S132971	NA	1e-04	0.7789	NA	NA	3	level4	NA	NA	NA	NA	NA	other
0.779_163.9133	0.8468	0.9776	+G24h:-G24h	[similar to: l-tyrosine; δmass: -17.1606 da]	NA	163.913	0.779	NA	NA	NA	NA	NA	NA	NA	0	level5	NA	NA	NA	NA	NA	other
0.779_172.0138	0.8416	0.6358	+G24h:-G24h	Glycerol 3-phosphate	C3 H9 O6 P	172.014	0.779	C00093	S734	HMDB0000126	1e-04	0.7565	NA	NA	4	level4	Lipids and lipid-like molecules	Glycerophospholipids	Glycerophosphates	Glycerophospholipids[GP]	map00561 Glycerolipid metabolism; map00564 Glycerophospholipid metabolism; map01100 Metabolic pathways; map01110 Biosynthesis of secondary metabolites; map02010 ABC transporters;	other
0.779_321.9947	2.1018	0.1831	+G24h:-G24h	NA	C8 H11 N4 O4 P S2	321.995	0.779	NA	NA	NA	NA	NA	NA	NA	0	level5	NA	NA	NA	NA	NA	other
0.78_261.89	0.5705	0.2952	+G24h:-G24h	NA	NA	261.89	0.78	NA	NA	NA	NA	NA	NA	NA	0	level5	NA	NA	NA	NA	NA	other
0.781_157.9054	0.7628	0.5261	+G24h:-G24h	NA	NA	157.905	0.781	NA	NA	NA	NA	NA	NA	NA	0	level5	NA	NA	NA	NA	NA	other
0.781_399.0327	0.7843	0.4613	+G24h:-G24h	NA	C9 H15 N5 O9 P2	399.033	0.781	NA	NA	NA	NA	NA	NA	NA	0	level5	NA	NA	NA	NA	NA	other
0.782_219.0299	0.1808	0.1181	+G24h:-G24h	NA	C7 H10 N O5 P	219.03	0.782	NA	NA	NA	NA	NA	NA	NA	0	level5	NA	NA	NA	NA	NA	other
0.783_147.0355	0.9581	0.7514	+G24h:-G24h	3-thiomorpholinecarboxylic acid	C5 H9 N O2 S	147.036	0.783	C03901	S389150	HMDB0059611	1e-04	0.8726	NA	NA	1	level4	Organic acids and derivatives	Carboxylic acids and derivatives	Amino acids, peptides, and analogues	Amino acids, peptides, and analogues	NULL	other
0.785_500.0223	2.5674	0.0005	+G24h:-G24h	NA	C25 H15 N2 O4 P3	500.022	0.785	NA	NA	NA	NA	NA	NA	NA	0	level5	NA	NA	NA	NA	NA	up
0.786_141.9315	0.8529	0.9182	+G24h:-G24h	NA	C H3 O2 P S2	141.931	0.786	NA	NA	NA	NA	NA	NA	NA	0	level5	NA	NA	NA	NA	NA	other
0.79_156.0036	1.6381	0.2798	+G24h:-G24h	NA	NA	156.004	0.79	NA	NA	NA	NA	NA	NA	NA	0	level5	NA	NA	NA	NA	NA	other
0.791_484.0482	3.1585	0.0265	+G24h:-G24h	NA	C12 H16 N6 O13 S	484.048	0.791	NA	NA	NA	NA	NA	NA	NA	0	level5	NA	NA	NA	NA	NA	up
0.792_171.0332	1.0849	0.6446	+G24h:-G24h	L-(-)-methionine	C5 H11 N O2 S	171.033	0.792	NA	NA	NA	NA	NA	NA	30.5	0	level5	NA	NA	NA	NA	NA	other
0.792_194.1534	1.1762	0.4137	+G24h:-G24h	NA	C10 H18 N4	194.153	0.792	NA	NA	NA	NA	NA	NA	NA	0	level5	NA	NA	NA	NA	NA	other
0.792_88.0161	1.8618	0.0183	+G24h:-G24h	Pyruvic acid	C3 H4 O3	88.0161	0.792	C00022	S1031	HMDB0000243	1e-04	0.7926	NA	NA	6	level4	Organic acids and derivatives	Keto acids and derivatives	Alpha-keto acids and derivatives	Organic acids	map00010 Glycolysis / Gluconeogenesis; map00020 Citrate cycle (TCA cycle); map00030 Pentose phosphate pathway; map00040 Pentose and glucuronate interconversions; map00053 Ascorbate and aldarate metabolism; map00250 Alanine, aspartate and glutamate metabolism; map00260 Glycine, serine and threonine metabolism; map00261 Monobactam biosynthesis; map00270 Cysteine and methionine metabolism; map00290 …	up
0.793_384.1297	0.1034	0.0001	+G24h:-G24h	NA	C12 H24 N4 O8 S	384.13	0.793	NA	NA	NA	NA	NA	NA	NA	0	level5	NA	NA	NA	NA	NA	down
0.794_427.125	0.3291	0.2618	+G24h:-G24h	NA	C14 H25 N3 O10 S	427.125	0.794	NA	NA	NA	NA	NA	NA	NA	0	level5	NA	NA	NA	NA	NA	other
0.795_261.8805	0.8362	0.9127	+G24h:-G24h	NA	C6 H O4 P3 S	261.88	0.795	NA	NA	NA	NA	NA	NA	NA	0	level5	NA	NA	NA	NA	NA	other
0.795_336.0103	1.3129	0.6545	+G24h:-G24h	NA	C7 H13 O13 P	336.01	0.795	NA	NA	NA	NA	NA	NA	NA	0	level5	NA	NA	NA	NA	NA	other
0.795_435.1744	0.2871	0.2261	+G24h:-G24h	NA	C19 H25 N5 O7	435.174	0.795	NA	NA	NA	NA	NA	NA	NA	0	level5	NA	NA	NA	NA	NA	other
0.797_323.0051	0.2055	0.117	+G24h:-G24h	NA	C8 H9 N3 O9 S	323.005	0.797	NA	NA	NA	NA	NA	NA	NA	0	level5	NA	NA	NA	NA	NA	other
0.797_345.0021	1.1762	0.4137	+G24h:-G24h	NA	C7 H12 N3 O9 P S	345.002	0.797	NA	NA	NA	NA	NA	NA	NA	0	level5	NA	NA	NA	NA	NA	other
0.798_441.1039	0.3102	0.1028	+G24h:-G24h	NA	C17 H19 N3 O11	441.104	0.798	NA	NA	NA	NA	NA	NA	NA	0	level5	NA	NA	NA	NA	NA	other
0.799_280.0673	0.4856	0.2516	+G24h:-G24h	NA	C8 H18 N4 O P2 S	280.067	0.799	NA	NA	NA	NA	NA	NA	NA	0	level5	NA	NA	NA	NA	NA	other
0.802_101.0478	1.0661	0.9185	+G24h:-G24h	Acpc	C4 H7 N O2	101.048	0.802	C01234	S520	HMDB0036458	1e-04	0.8956	58.4	NA	9	level4	Organic acids and derivatives	Carboxylic acids and derivatives	Amino acids, peptides, and analogues	Amino acids, peptides, and analogues	map00270 Cysteine and methionine metabolism; map01100 Metabolic pathways; map01110 Biosynthesis of secondary metabolites;	other
0.803_203.056	0.22	0.235	+G24h:-G24h	NA	C7 H13 N3 S2	203.056	0.803	NA	NA	NA	NA	NA	NA	NA	0	level5	NA	NA	NA	NA	NA	other
0.807_259.1056	1.1929	0.6712	+G24h:-G24h	Proacacipetalin	C11 H17 N O6	259.106	0.807	NA	S570899	NA	0	-0.056	NA	NA	2	level4	NA	NA	NA	NA	NA	other
0.813_291.1317	2.9934	0.09	+G24h:-G24h	S(8)-(2-methylbutanoyl)dihydrolipoamide	C13 H25 N O2 S2	291.132	0.813	C05118	S389465	HMDB0006869	-9e-04	-3.2115	NA	NA	2	level4	Lipids and lipid-like molecules	Fatty Acyls	Fatty acyl thioesters	Fatty acyls[FA]	NULL	other
0.813_491.168	4.3224	0.0113	+G24h:-G24h	NA	C17 H33 N O13 S	491.168	0.813	NA	NA	NA	NA	NA	NA	NA	0	level5	NA	NA	NA	NA	NA	up
0.816_523.1911	0.9774	0.5136	+G24h:-G24h	NA	C20 H34 N3 O11 P	523.191	0.816	NA	NA	NA	NA	NA	NA	NA	0	level5	NA	NA	NA	NA	NA	other
0.82_176.08	1.1742	0.503	+G24h:-G24h	Ala-ser	C6 H12 N2 O4	176.08	0.82	null	S87421	HMDB0028696	3e-04	1.6861	NA	NA	5	level4	Organic acids and derivatives	Carboxylic acids and derivatives	Amino acids, peptides, and analogues	Amino acids, peptides, and analogues	NA	other
0.82_292.0906	2.1256	0.9765	+G24h:-G24h	Ethylenediaminetetraacetic acid	C10 H16 N2 O8	292.091	0.82	C00284	S5826	HMDB0015109	0	-0.1421	NA	NA	1	level4	Organic acids and derivatives	Carboxylic acids and derivatives	Tetracarboxylic acids and derivatives	Organic acids	NULL	other
0.82_607.1846	1.7596	0.9687	+G24h:-G24h	NA	C19 H37 N5 O13 S2	607.185	0.82	NA	NA	NA	NA	NA	NA	NA	0	level5	NA	NA	NA	NA	NA	other
0.821_277.1159	1.9793	0.2457	+G24h:-G24h	1-{[(3s,4s,5r)-2,3,4-trihydroxy-5-(hydroxymethyl)tetrahydro-2-furanyl]methyl}-2-pyrrolidinecarboxylic acid (non-preferred name)	C11 H19 N O7	277.116	0.821	null	S35014586	HMDB0038493	-2e-04	-0.722	NA	NA	1	level4	Organic acids and derivatives	Carboxylic acids and derivatives	Amino acids, peptides, and analogues	Amino acids, peptides, and analogues	NA	other
0.822_151.0246	0.4898	0.2911	+G24h:-G24h	Pyroglutamate	C5 H7 N O3	151.025	0.822	NA	NA	NA	NA	NA	17.2	NA	0	level5	NA	NA	NA	NA	NA	other
0.823_226.0592	0.9003	0.514	+G24h:-G24h	L-3-nitrotyrosine	C9 H10 N2 O5	226.059	0.823	null	S58633	HMDB0001904	2e-04	1.1053	NA	NA	1	level4	Organic acids and derivatives	Carboxylic acids and derivatives	Amino acids, peptides, and analogues	Amino acids, peptides, and analogues	NA	other
0.823_227.1158	1.5856	0.2359	+G24h:-G24h	Dimetofrine	C11 H17 N O4	227.116	0.823	NA	S29227	NA	1e-04	0.3974	NA	NA	1	level4	NA	NA	NA	NA	NA	other
0.826_255.0744	0.9797	0.7294	+G24h:-G24h	N-(4-hydroxy-3,5-dimethoxybenzoyl)glycine	C11 H13 N O6	255.074	0.826	null	S57489981	HMDB0131458	2e-04	0.6105	NA	NA	1	level4	Benzenoids	Benzene and substituted derivatives	Benzoic acids and derivatives	Benzene and derivatives	NA	other
0.828_299.1006	9.2563	0.0063	+G24h:-G24h	NA	C13 H17 N O7	299.101	0.828	NA	NA	NA	NA	NA	NA	NA	0	level5	NA	NA	NA	NA	NA	up
0.829_128.0587	2.2635	0.3149	+G24h:-G24h	Dihydrothymine	C5 H8 N2 O2	128.059	0.829	C00906	S84456	HMDB0000079	1e-04	0.9756	NA	NA	6	level4	Organoheterocyclic compounds	Diazines	Pyrimidines and pyrimidine derivatives	Pyrimidines and pyrimidine derivatives	NULL	other
0.834_739.1573	0.3027	0.1402	+G24h:-G24h	NA	C22 H39 N5 O17 P2 S	739.157	0.834	NA	NA	NA	NA	NA	NA	NA	0	level5	NA	NA	NA	NA	NA	other
0.836_597.2277	0.282	0.0071	+G24h:-G24h	NA	C35 H36 N O6 P	597.228	0.836	NA	NA	NA	NA	NA	NA	NA	0	level5	NA	NA	NA	NA	NA	down
0.839_201.9237	0.8936	0.196	+G24h:-G24h	[similar to: d-raffinose; δmass: -302.2454 da]	NA	201.924	0.839	NA	NA	NA	NA	NA	NA	NA	0	level5	NA	NA	NA	NA	NA	other
0.84_173.0801	1.0264	0.7704	+G24h:-G24h	5-guanidino-2-oxopentanoic acid	C6 H11 N3 O3	173.08	0.84	C03771	S542	HMDB0004225	1e-04	0.5447	89.1	87.6	1	level4	Organic acids and derivatives	Keto acids and derivatives	Short-chain keto acids and derivatives	Organic acids	map00330 Arginine and proline metabolism; map01100 Metabolic pathways;	other
0.842_94.0168	1.0474	0.7805	+G24h:-G24h	NA	C4 H2 N2 O	94.0168	0.842	NA	NA	NA	NA	NA	56.4	84.1	0	level5	NA	NA	NA	NA	NA	other
0.844_263.1302	0.6605	0.7795	+G24h:-G24h	Girinimbine	C18 H17 N O	263.13	0.844	null	S87534	HMDB0030241	-8e-04	-3.0747	NA	NA	3	level4	Organoheterocyclic compounds	Indoles and derivatives	Carbazoles	Indole and derivatives	NA	other
0.845_204.1111	1.3897	0.5872	+G24h:-G24h	Val-ser	C8 H16 N2 O4	204.111	0.845	null	S123028	HMDB0029136	0	0.2371	NA	NA	7	level4	Organic acids and derivatives	Carboxylic acids and derivatives	Amino acids, peptides, and analogues	Amino acids, peptides, and analogues	NA	other
0.847_135.0546	3.402	0.183	+G24h:-G24h	Adenine	C5 H5 N5	135.055	0.847	C00147	MReference-296	HMDB0000034	1e-04	1.0828	NA	90.6	1	level1	Nucleic acids	Bases [Fig]	Purines	Nucleic acids	map00230 Purine metabolism; map01100 Metabolic pathways;	other
0.849_134.0767	1.268	0.6422	+G24h:-G24h	3-mercaptohexanol	C6 H14 O S	134.077	0.849	null	S454763	HMDB0040152	2e-04	1.5508	NA	NA	6	level4	Organosulfur compounds	Thiols	Alkylthiols	Alkylthiols	NA	other
0.85_147.1007	1.6306	0.1861	+G24h:-G24h	NA	C5 H13 N3 O2	147.101	0.85	NA	NA	NA	NA	NA	NA	NA	0	level5	NA	NA	NA	NA	NA	other
0.853_111.0434	1.0294	0.9131	+G24h:-G24h	Cytosine	C4 H5 N3 O	111.043	0.853	C00380	S577	HMDB0000630	1e-04	0.8238	29.7	41.6	2	level4	Organoheterocyclic compounds	Diazines	Pyrimidines and pyrimidine derivatives	Pyrimidines and pyrimidine derivatives	map00240 Pyrimidine metabolism; map01100 Metabolic pathways;	other
0.853_127.0746	0.757	0.5656	+G24h:-G24h	NA	C5 H9 N3 O	127.075	0.853	NA	NA	NA	NA	NA	NA	NA	0	level5	NA	NA	NA	NA	NA	other
0.853_273.18	1.3625	0.334	+G24h:-G24h	Val-arg	C11 H23 N5 O3	273.18	0.853	null	S3474098	HMDB0029121	-1e-04	-0.4349	NA	NA	2	level4	Organic acids and derivatives	Carboxylic acids and derivatives	Amino acids, peptides, and analogues	Amino acids, peptides, and analogues	NA	other
0.855_116.0158	1.2891	0.3963	+G24h:-G24h	NA	C2 H4 N4 S	116.016	0.855	NA	NA	NA	NA	NA	NA	NA	0	level5	NA	NA	NA	NA	NA	other
0.86_519.1816	0.8714	0.0701	+G24h:-G24h	NA	C29 H30 N O6 P	519.182	0.86	NA	NA	NA	NA	NA	NA	NA	0	level5	NA	NA	NA	NA	NA	other
0.862_346.2212	0.9393	0.9104	+G24h:-G24h	NA	C17 H35 N2 O P S	346.221	0.862	NA	NA	NA	NA	NA	NA	NA	0	level5	NA	NA	NA	NA	NA	other
0.864_215.127	0.7768	0.3649	+G24h:-G24h	NA	NA	215.127	0.864	NA	NA	NA	NA	NA	NA	NA	0	level5	NA	NA	NA	NA	NA	other
0.869_145.0852	0.6472	0.0546	+G24h:-G24h	4-guanidinobutyric acid	C5 H11 N3 O2	145.085	0.869	C01035	MReference-233	HMDB0003464	1e-04	0.5227	NA	81.1	2	level2	Organic acids and derivatives	Carboxylic acids and derivatives	Amino acids, peptides, and analogues	Amino acids, peptides, and analogues	map00330 Arginine and proline metabolism; map01100 Metabolic pathways;	other
0.878_172.1085	0.9543	0.4518	+G24h:-G24h	[similar to: proline; δmass: 57.0451 da]	NA	172.108	0.878	NA	NA	NA	NA	NA	NA	NA	0	level5	NA	NA	NA	NA	NA	other
0.88_276.0956	0.8878	0.2048	+G24h:-G24h	Υ-l-glutamyl-l-glutamic acid	C10 H16 N2 O7	276.096	0.88	C05282	MReference-1223	HMDB0011737	-1e-04	-0.4686	NA	88.8	4	level2	Organic acids and derivatives	Carboxylic acids and derivatives	Amino acids, peptides, and analogues	Amino acids, peptides, and analogues	NULL	other
0.891_129.0903	1.4022	0.1438	+G24h:-G24h	(2s)-2-piperazinecarboxamide	C5 H11 N3 O	129.09	0.891	NA	S5373018	NA	1e-04	0.5613	NA	NA	3	level4	NA	NA	NA	NA	NA	other
0.895_294.1571	0.9214	0.2997	+G24h:-G24h	Troxipide	C15 H22 N2 O4	294.157	0.895	NA	S5395	NA	-8e-04	-2.8403	NA	NA	7	level4	NA	NA	NA	NA	NA	other
0.9_246.1693	2.8607	0.1236	+G24h:-G24h	[similar to: oxohongdenafil; δmass: -234.0792 da]	NA	246.169	0.9	NA	NA	NA	NA	NA	NA	NA	0	level5	NA	NA	NA	NA	NA	other
0.9_250.1167	1.0631	0.7231	+G24h:-G24h	NA	C10 H22 N2 O S2	250.117	0.9	NA	NA	NA	NA	NA	NA	NA	0	level5	NA	NA	NA	NA	NA	other
0.901_245.1264	1.8911	0.1269	+G24h:-G24h	NA	C11 H19 N O5	245.126	0.901	NA	NA	NA	NA	NA	NA	NA	0	level5	NA	NA	NA	NA	NA	other
0.906_247.0513	1.1568	0.3675	+G24h:-G24h	Forchlorfenuron	C12 H10 Cl N3 O	247.051	0.906	NA	S84301	NA	1e-04	0.2788	NA	NA	1	level4	NA	NA	NA	NA	NA	other
0.908_172.0849	1.1338	0.488	+G24h:-G24h	Glycylproline	C7 H12 N2 O3	172.085	0.908	null	MReference-432	HMDB0000721	1e-04	0.8702	40.6	85.4	2	level2	Organic acids and derivatives	Carboxylic acids and derivatives	Amino acids, peptides, and analogues	Amino acids, peptides, and analogues	NA	other
0.91_441.1152	1.5588	0.3208	+G24h:-G24h	Temelastine	C21 H24 Br N5 O	441.115	0.91	null	S50101	HMDB0240244	-0.0012	-2.6902	NA	NA	1	level4	Organoheterocyclic compounds	Diazines	Pyrimidines and pyrimidine derivatives	Pyrimidines and pyrimidine derivatives	NA	other
0.911_286.1277	0.9326	0.8358	+G24h:-G24h	NA	C11 H18 N4 O5	286.128	0.911	NA	NA	NA	NA	NA	NA	NA	0	level5	NA	NA	NA	NA	NA	other
0.913_117.0791	1.0817	0.2407	+G24h:-G24h	L-(+)-valine	C5 H11 N O2	117.079	0.913	C00183	S6050	HMDB0000883	1e-04	0.6747	NA	NA	15	level4	Organic acids and derivatives	Carboxylic acids and derivatives	Amino acids, peptides, and analogues	Amino acids	map00280 Valine, leucine and isoleucine degradation; map00290 Valine, leucine and isoleucine biosynthesis; map00460 Cyanoamino acid metabolism; map00770 Pantothenate and CoA biosynthesis; map00970 Aminoacyl-tRNA biosynthesis; map01100 Metabolic pathways; map01110 Biosynthesis of secondary metabolites; map01130 Biosynthesis of antibiotics; map01210 2-Oxocarboxylic acid metabolism; map01230 Biosynt…	other
0.918_71.0736	0.9134	0.3999	+G24h:-G24h	Pyrrolidine	C4 H9 N	71.0736	0.918	null	S29008	HMDB0031641	1e-04	1.2063	NA	NA	2	level4	Organoheterocyclic compounds	Pyrrolidines	null	Pyrrolidines	NA	other
0.923_505.1106	0.2195	0.1585	+G24h:-G24h	NA	C10 H28 N5 O14 P S	505.111	0.923	NA	NA	NA	NA	NA	NA	NA	0	level5	NA	NA	NA	NA	NA	other
0.924_138.0431	40.1974	0.1841	+G24h:-G24h	4-nitroaniline	C6 H6 N2 O2	138.043	0.924	NA	S13846959	NA	1e-04	1.0866	NA	NA	8	level4	NA	NA	NA	NA	NA	other
0.925_325.1738	0.4319	0.4508	+G24h:-G24h	NA	C17 H29 N O P2	325.174	0.925	NA	NA	NA	NA	NA	NA	NA	0	level5	NA	NA	NA	NA	NA	other
0.927_473.0876	1.618	0.3874	+G24h:-G24h	S-(2,4-dinitrophenyl)glutathione	C16 H19 N5 O10 S	473.088	0.927	C11175	S88032	HMDB0062528	0.0023	4.9282	NA	NA	1	level4	Organic acids and derivatives	Carboxylic acids and derivatives	Amino acids, peptides, and analogues	Amino acids, peptides, and analogues	NULL	other
0.931_125.0842	0.5919	0.0016	+G24h:-G24h	2-ethyl-4,5-dimethylthiazole	C7 H11 N O	125.084	0.931	null	S55906	HMDB0037865	1e-04	1.155	NA	NA	12	level4	Organoheterocyclic compounds	Azoles	Oxazoles	Oxazoles	NA	down
0.931_173.069	3.3779	0.0039	+G24h:-G24h	Oxaceprol	C7 H11 N O4	173.069	0.931	NA	S59203	NA	2e-04	1.2658	NA	NA	4	level4	NA	NA	NA	NA	NA	up
0.931_218.1269	0.5348	0.3116	+G24h:-G24h	Meprobamate	C9 H18 N2 O4	218.127	0.931	null	S3924	HMDB0014515	2e-04	0.9602	NA	NA	10	level4	Organic acids and derivatives	Carboxylic acids and derivatives	Amino acids, peptides, and analogues	Amino acids, peptides, and analogues	NA	other
0.932_621.2481	8.1529	0.0059	+G24h:-G24h	NA	C22 H50 N5 O5 P3 S2	621.248	0.932	NA	NA	NA	NA	NA	NA	NA	0	level5	NA	NA	NA	NA	NA	up
0.934_243.0566	1.3135	0.1015	+G24h:-G24h	NA	C10 H13 N O4 S	243.057	0.934	NA	NA	NA	NA	NA	NA	NA	0	level5	NA	NA	NA	NA	NA	other
0.934_262.0801	1.8246	0.129	+G24h:-G24h	Glu-asp	C9 H14 N2 O7	262.08	0.934	null	S90091	HMDB0028815	0	-0.1691	NA	NA	5	level4	Organic acids and derivatives	Peptidomimetics	Hybrid peptides	Organic acids	NA	other
0.936_305.1521	1.2583	0.3774	+G24h:-G24h	Arg-met	C11 H23 N5 O3 S	305.152	0.936	null	S7990759	HMDB0028715	0	-0.1183	NA	NA	2	level4	Organic acids and derivatives	Carboxylic acids and derivatives	Amino acids, peptides, and analogues	Amino acids, peptides, and analogues	NA	other
0.937_361.1676	0.7909	0.2422	+G24h:-G24h	Veliflapon	C23 H23 N O3	361.168	0.937	NA	S110292	NA	-1e-04	-0.3969	NA	NA	1	level4	NA	NA	NA	NA	NA	other
0.942_156.0246	1.1976	0.0695	+G24h:-G24h	Furfuryl thioacetate	C7 H8 O2 S	156.025	0.942	null	S55565	HMDB0035088	1e-04	0.3316	NA	NA	3	level4	Organoheterocyclic compounds	Heteroaromatic compounds	null	Heteroaromatic compounds	NA	other
0.942_83.0736	0.6572	0.0311	+G24h:-G24h	1-piperideine	C5 H9 N	83.0736	0.942	NA	S61469	NA	1e-04	1.1498	NA	NA	3	level4	NA	NA	NA	NA	NA	down
0.943_188.1163	0.6241	0.1011	+G24h:-G24h	N6-acetyl-l-lysine	C8 H16 N2 O3	188.116	0.943	C02727	MReference-501	HMDB0000206	2e-04	0.9195	80.4	94.5	11	level2	Organic acids and derivatives	Carboxylic acids and derivatives	Amino acids, peptides, and analogues	Amino acids, peptides, and analogues	map00310 Lysine degradation;	other
0.943_424.1597	0.2063	0.0232	+G24h:-G24h	NA	C16 H29 N2 O9 P	424.16	0.943	NA	NA	NA	NA	NA	NA	NA	0	level5	NA	NA	NA	NA	NA	down
0.944_347.0631	0.6892	0.2719	+G24h:-G24h	Deoxyguanosine monophosphate	C10 H14 N5 O7 P	347.063	0.944	C00362	BGI218	HMDB0001044	0	0.1219	94.7	91.3	8	level1	Nucleic acids	Nucleotides [Fig]	Deoxyribonucleotides	Nucleic acids	map00230 Purine metabolism; map01100 Metabolic pathways;	other
0.946_259.142	1.7832	0.2421	+G24h:-G24h	NA	C12 H21 N O5	259.142	0.946	NA	NA	NA	NA	NA	NA	NA	0	level5	NA	NA	NA	NA	NA	other
0.947_392.1368	1.1529	0.7635	+G24h:-G24h	Sn-38	C22 H20 N2 O5	392.137	0.947	C11173	S94634	HMDB0060510	-5e-04	-1.161	NA	NA	2	level4	Alkaloids and derivatives	Camptothecins	null	Alkaloids and derivatives	NA	other
0.949_151.0634	1.0139	0.8319	+G24h:-G24h	Paracetamol	C8 H9 N O2	151.063	0.949	C06804	S1906	HMDB0001859	1e-04	0.6967	NA	NA	17	level4	Benzenoids	Phenols	1-hydroxy-2-unsubstituted benzenoids	Phenols and derivatives	NA	other
0.949_367.1128	0.8359	0.3138	+G24h:-G24h	NA	C26 H13 N3	367.113	0.949	NA	NA	NA	NA	NA	NA	NA	0	level5	NA	NA	NA	NA	NA	other
0.95_129.0791	0.386	0.0128	+G24h:-G24h	Pipecolic acid	C6 H11 N O2	129.079	0.95	C00408	MReference-548	HMDB0000716	1e-04	0.921	49.5	51	13	level3	Alkaloids	Alkaloids derived from lysine	Piperidine alkaloids	Alkaloids	map00310 Lysine degradation; map01100 Metabolic pathways; map01110 Biosynthesis of secondary metabolites;	down
0.951_366.1274	0.46	0.0852	+G24h:-G24h	NA	C13 H22 N2 O10	366.127	0.951	NA	NA	NA	NA	NA	NA	NA	0	level5	NA	NA	NA	NA	NA	other
0.955_226.059	1.0358	0.8938	+G24h:-G24h	L-3-nitrotyrosine	C9 H10 N2 O5	226.059	0.955	null	S58633	HMDB0001904	0	0.0305	NA	NA	1	level4	Organic acids and derivatives	Carboxylic acids and derivatives	Amino acids, peptides, and analogues	Amino acids, peptides, and analogues	NA	other
0.962_115.0271	0.8208	0.0034	+G24h:-G24h	Maleamic acid	C4 H5 N O3	115.027	0.962	NA	S4444106	NA	1e-04	1.2907	19.4	NA	1	level4	NA	NA	NA	NA	NA	down
0.962_291.1318	1.5878	0.1584	+G24h:-G24h	S(8)-(2-methylbutanoyl)dihydrolipoamide	C13 H25 N O2 S2	291.132	0.962	C05118	S389465	HMDB0006869	-9e-04	-3.1391	NA	NA	2	level4	Lipids and lipid-like molecules	Fatty Acyls	Fatty acyl thioesters	Fatty acyls[FA]	NULL	other
0.962_445.2177	0.4825	0.0651	+G24h:-G24h	NA	C16 H36 N3 O9 P	445.218	0.962	NA	NA	NA	NA	NA	NA	NA	0	level5	NA	NA	NA	NA	NA	other
0.963_147.0897	0.278	0.034	+G24h:-G24h	Afegostat	C6 H13 N O3	147.09	0.963	NA	S394649	NA	2e-04	1.0498	NA	NA	7	level4	NA	NA	NA	NA	NA	down
0.964_465.1236	0.8694	0.0755	+G24h:-G24h	NA	C14 H28 N O14 P	465.124	0.964	NA	NA	NA	NA	NA	NA	NA	0	level5	NA	NA	NA	NA	NA	other
0.966_185.0325	0.5932	0.2448	+G24h:-G24h	2-amino-3-carboxymuconic acid semialdehyde	C7 H7 N O5	185.032	0.966	C04409	S4444266	HMDB0001330	1e-04	0.5968	NA	NA	2	level4	Organic acids and derivatives	Carboxylic acids and derivatives	Amino acids, peptides, and analogues	Amino acids, peptides, and analogues	map00380 Tryptophan metabolism; map01100 Metabolic pathways;	other
0.967_374.1803	1.0427	0.8909	+G24h:-G24h	NA	C15 H26 N4 O7	374.18	0.967	NA	NA	NA	NA	NA	NA	NA	0	level5	NA	NA	NA	NA	NA	other
0.968_270.1687	0.8671	0.6577	+G24h:-G24h	NA	C12 H22 N4 O3	270.169	0.968	NA	NA	NA	NA	NA	NA	NA	0	level5	NA	NA	NA	NA	NA	other
0.969_168.09	1.0673	0.7224	+G24h:-G24h	Pyridoxamine	C8 H12 N2 O2	168.09	0.969	C00534	S1023	HMDB0001431	1e-04	0.7367	NA	NA	3	level4	Organoheterocyclic compounds	Pyridines and derivatives	Pyridoxamines	Amines and derivatives	map00750 Vitamin B6 metabolism; map01100 Metabolic pathways;	other
0.969_228.1224	0.654	0.0853	+G24h:-G24h	(2s)-5-carbamimidamido-2-(2-oxo-1-azetidinyl)pentanoic acid	C9 H16 N4 O3	228.122	0.969	NA	S389919	NA	2e-04	0.8682	NA	NA	1	level4	NA	NA	NA	NA	NA	other
0.97_238.2175	3.2629	0.0894	+G24h:-G24h	NA	NA	238.218	0.97	NA	NA	NA	NA	NA	NA	NA	0	level5	NA	NA	NA	NA	NA	other
0.971_143.5979	1.0703	0.7511	+G24h:-G24h	[similar to: 4-hydroxy-6-methyl-2-pyrone; δmass: 17.5662 da]	NA	143.598	0.971	NA	NA	NA	NA	NA	NA	NA	0	level5	NA	NA	NA	NA	NA	other
0.972_142.0743	0.5895	0.0694	+G24h:-G24h	Piracetam	C6 H10 N2 O2	142.074	0.972	NA	S4677	NA	0	0.25	NA	NA	2	level4	NA	NA	NA	NA	NA	other
0.972_285.1437	1.2121	0.1431	+G24h:-G24h	NA	C11 H19 N5 O4	285.144	0.972	NA	NA	NA	NA	NA	NA	NA	0	level5	NA	NA	NA	NA	NA	other
0.972_526.1518	3.8164	0.1742	+G24h:-G24h	NA	C23 H31 N2 O8 P S	526.152	0.972	NA	NA	NA	NA	NA	88	71.9	0	level5	NA	NA	NA	NA	NA	other
0.973_127.0999	0.9377	0.6846	+G24h:-G24h	Lq1825000	C7 H13 N O	127.1	0.973	NA	S12476	NA	1e-04	1.143	NA	NA	3	level4	NA	NA	NA	NA	NA	other
0.974_101.1205	1.4444	0.0858	+G24h:-G24h	Triethylamine	C6 H15 N	101.121	0.974	C14691	S8158	HMDB0032539	1e-04	0.6619	NA	NA	2	level4	Organonitrogen compounds	Amines	Tertiary amines	Amines	NULL	other
0.974_414.1866	1.25	0.6467	+G24h:-G24h	NA	C14 H31 N4 O8 P	414.187	0.974	NA	NA	NA	NA	NA	NA	NA	0	level5	NA	NA	NA	NA	NA	other
0.975_144.1264	0.648	0.0501	+G24h:-G24h	N-acetylcadaverine	C7 H16 N2 O	144.126	0.975	null	S164295	HMDB0002284	1e-04	0.7773	NA	NA	2	level4	Organic acids and derivatives	Carboxylic acids and derivatives	Carboxylic acid derivatives	Organic acids	NA	other
0.975_473.1577	6.1273	0.0064	+G24h:-G24h	NA	C17 H31 N O12 S	473.158	0.975	NA	NA	NA	NA	NA	NA	NA	0	level5	NA	NA	NA	NA	NA	up
0.976_405.1384	1.2246	0.4049	+G24h:-G24h	Gamma-glutamyl-gamma-glutamylglutamic acid	C15 H23 N3 O10	405.138	0.976	NA	S389688	NA	1e-04	0.2496	NA	NA	1	level4	NA	NA	NA	NA	NA	other
0.976_411.1393	2.1182	0.3258	+G24h:-G24h	NA	C16 H31 N O5 P2 S	411.139	0.976	NA	NA	NA	NA	NA	NA	NA	0	level5	NA	NA	NA	NA	NA	other
0.977_150.053	1.1862	0.6957	+G24h:-G24h	2,3,4,5-tetrahydroxypentanal	C5 H10 O5	150.053	0.977	NA	S831	NA	1e-04	0.9339	NA	NA	39	level4	NA	NA	NA	NA	NA	other
0.977_433.1588	4.7231	0.0853	+G24h:-G24h	NA	C18 H27 N O11	433.159	0.977	NA	NA	NA	NA	NA	NA	47.1	0	level5	NA	NA	NA	NA	NA	other
0.978_349.1596	0.8326	0.0285	+G24h:-G24h	NA	C12 H23 N5 O7	349.16	0.978	NA	NA	NA	NA	NA	NA	NA	0	level5	NA	NA	NA	NA	NA	down
0.979_554.1894	0.813	0.1149	+G24h:-G24h	NA	C24 H36 N4 O5 P2 S	554.189	0.979	NA	NA	NA	NA	NA	NA	NA	0	level5	NA	NA	NA	NA	NA	other
0.98_246.1328	0.914	0.5983	+G24h:-G24h	(+)-allo-octopine	C9 H18 N4 O4	246.133	0.98	NA	S393816	NA	0	-0.1016	NA	NA	3	level4	NA	NA	NA	NA	NA	other
0.98_685.2428	1.1113	0.5927	+G24h:-G24h	NA	C30 H44 N3 O11 P S	685.243	0.98	NA	NA	NA	NA	NA	NA	NA	0	level5	NA	NA	NA	NA	NA	other
0.981_355.1857	0.7525	0.7895	+G24h:-G24h	NA	C13 H30 N3 O6 P	355.186	0.981	NA	NA	NA	NA	NA	NA	NA	0	level5	NA	NA	NA	NA	NA	other
0.981_438.1486	0.548	0.9504	+G24h:-G24h	Pranazepide	C26 H19 F N4 O2	438.149	0.981	NA	S117303	NA	-6e-04	-1.3599	NA	NA	26	level4	NA	NA	NA	NA	NA	other
0.982_244.13	1.2821	0.6827	+G24h:-G24h	6-hydroxy-5-methyl-4,11-dioxoundecanoic acid	C12 H20 O5	244.13	0.982	null	S21258154	HMDB0032472	-0.001	-4.2942	NA	NA	1	level4	Lipids and lipid-like molecules	Fatty Acyls	Fatty acids and conjugates	Fatty acyls[FA]	NA	other
0.982_289.1272	0.89	0.6341	+G24h:-G24h	Ophthalmic acid	C11 H19 N3 O6	289.127	0.982	C21016	BGI450	HMDB0005765	-2e-04	-0.6964	14	NA	1	level3	Organic acids and derivatives	Carboxylic acids and derivatives	Amino acids, peptides, and analogues	Amino acids, peptides, and analogues	map00270 Cysteine and methionine metabolism; map01100 Metabolic pathways;	other
0.982_301.1385	0.843	0.4577	+G24h:-G24h	NA	C13 H24 N3 O P S	301.139	0.982	NA	NA	NA	NA	NA	NA	NA	0	level5	NA	NA	NA	NA	NA	other
0.983_256.1117	0.9864	0.7841	+G24h:-G24h	NA	C8 H22 N2 O3 P2	256.112	0.983	NA	NA	NA	NA	NA	NA	NA	0	level5	NA	NA	NA	NA	NA	other
0.983_258.1328	2.3506	0.0948	+G24h:-G24h	NA	C10 H18 N4 O4	258.133	0.983	NA	NA	NA	NA	NA	NA	NA	0	level5	NA	NA	NA	NA	NA	other
0.984_253.1063	0.6536	0.4002	+G24h:-G24h	Pyricarbate	C11 H15 N3 O4	253.106	0.984	NA	S4816	NA	1e-04	0.3406	NA	NA	1	level4	NA	NA	NA	NA	NA	other
0.984_264.1044	0.5133	0.1533	+G24h:-G24h	2-(6'-methylthio)hexylmalic acid	C11 H20 O5 S	264.104	0.984	NA	S24808114	NA	0.0012	4.7061	NA	NA	2	level4	NA	NA	NA	NA	NA	other
0.984_295.1533	0.2123	0.0095	+G24h:-G24h	Butralin	C14 H21 N3 O4	295.153	0.984	NA	S33600	NA	1e-04	0.2412	NA	NA	1	level4	NA	NA	NA	NA	NA	down
0.984_319.1381	1.0853	0.7201	+G24h:-G24h	NA	C12 H21 N3 O7	319.138	0.984	NA	NA	NA	NA	NA	NA	NA	0	level5	NA	NA	NA	NA	NA	other
0.984_542.2463	0.8505	0.1352	+G24h:-G24h	NA	C30 H42 N2 O S3	542.246	0.984	NA	NA	NA	NA	NA	NA	NA	0	level5	NA	NA	NA	NA	NA	other
0.985_230.1264	0.5252	0.5723	+G24h:-G24h	Valyl-4-hydroxyproline	C10 H18 N2 O4	230.126	0.985	null	S8418431	HMDB0029128	-2e-04	-1.0862	NA	NA	2	level4	Organic acids and derivatives	Carboxylic acids and derivatives	Amino acids, peptides, and analogues	Amino acids, peptides, and analogues	NA	other
0.985_256.6333	0.3831	0.0232	+G24h:-G24h	[similar to: n-acetyl-1-aspartylglutamic acid; δmass: -47.4574 da]	NA	256.633	0.985	NA	NA	NA	NA	NA	NA	NA	0	level5	NA	NA	NA	NA	NA	down
0.985_281.1123	0.7406	0.0526	+G24h:-G24h	N(6)-methyladenosine	C11 H15 N5 O4	281.112	0.985	null	S92307	HMDB0004044	-1e-04	-0.2976	NA	NA	6	level4	Nucleosides, nucleotides, and analogues	Purine nucleosides	null	Purines and derivatives	NA	other
0.985_653.2207	7.955	0.0246	+G24h:-G24h	Bromocriptine	C32 H40 Br N5 O5	653.221	0.985	C06856	S28858	HMDB0015331	-6e-04	-0.9289	NA	NA	1	level4	Alkaloids and derivatives	Ergoline and derivatives	Lysergic acids and derivatives	Alkaloids and derivatives	NULL	up
0.989_146.0217	2.4708	0.0046	+G24h:-G24h	Alpha-ketoglutaric acid	C5 H6 O5	146.022	0.989	C00026	S50	HMDB0000208	2e-04	1.3562	NA	NA	7	level4	Organic acids and derivatives	Keto acids and derivatives	Gamma-keto acids and derivatives	Organic acids	map00020 Citrate cycle (TCA cycle); map00040 Pentose and glucuronate interconversions; map00053 Ascorbate and aldarate metabolism; map00220 Arginine biosynthesis; map00250 Alanine, aspartate and glutamate metabolism; map00300 Lysine biosynthesis; map00310 Lysine degradation; map00340 Histidine metabolism; map00430 Taurine and hypotaurine metabolism; map00630 Glyoxylate and dicarboxylate metabolis…	up
0.989_663.2422	0.4933	0.1722	+G24h:-G24h	NA	C19 H48 N5 O14 P3	663.242	0.989	NA	NA	NA	NA	NA	NA	NA	0	level5	NA	NA	NA	NA	NA	other
0.991_261.1322	0.4902	0.2518	+G24h:-G24h	Asp-lys	C10 H19 N3 O5	261.132	0.991	null	S4932421	HMDB0004987	-3e-04	-1.0794	NA	NA	5	level4	Organic acids and derivatives	Carboxylic acids and derivatives	Amino acids, peptides, and analogues	Amino acids, peptides, and analogues	NA	other
0.991_394.1046	1.1131	0.5279	+G24h:-G24h	Justicidin a	C22 H18 O7	394.105	0.991	NA	S140644	NA	-7e-04	-1.6542	NA	NA	2	level4	NA	NA	NA	NA	NA	other
0.991_447.1968	0.7614	0.1109	+G24h:-G24h	NA	NA	447.197	0.991	NA	NA	NA	NA	NA	NA	NA	0	level5	NA	NA	NA	NA	NA	other
0.992_216.0747	1.6648	0.0809	+G24h:-G24h	8-hydroxyalanylclavam	C8 H12 N2 O5	216.075	0.992	NA	S30791683	NA	1e-04	0.4753	NA	NA	1	level4	NA	NA	NA	NA	NA	other
0.992_663.1098	0.4484	0.3154	+G24h:-G24h	Nicotinamide adenine dinucleotide (nad+)	C21 H27 N7 O14 P2	663.11	0.992	C00003	MReference-873	HMDB0000902	7e-04	1.0897	NA	88.9	1	level2	Vitamins and Cofactors	Cofactors	Coenzymes [Fig]	Cofactors	map00190 Oxidative phosphorylation; map00730 Thiamine metabolism; map00760 Nicotinate and nicotinamide metabolism; map01100 Metabolic pathways;	other
0.993_363.0581	0.7724	0.6408	+G24h:-G24h	Guanosine 5'-monophosphate	C10 H14 N5 O8 P	363.058	0.993	C00144	BGI302	HMDB0001397	1e-04	0.3222	85	NA	6	level1	Nucleic acids	Nucleotides [Fig]	Ribonucleotides	Nucleic acids	map00230 Purine metabolism; map01100 Metabolic pathways;	other
0.995_331.5548	0.5609	0.3676	+G24h:-G24h	NA	NA	331.555	0.995	NA	NA	NA	NA	NA	NA	NA	0	level5	NA	NA	NA	NA	NA	other
0.996_243.1107	0.9754	0.8087	+G24h:-G24h	NA	C11 H17 N O5	243.111	0.996	NA	NA	NA	NA	NA	NA	NA	0	level5	NA	NA	NA	NA	NA	other
0.998_669.2168	0.8503	0.2802	+G24h:-G24h	NA	NA	669.217	0.998	NA	NA	NA	NA	NA	NA	NA	0	level5	NA	NA	NA	NA	NA	other
0.999_305.1474	1.712	0.1506	+G24h:-G24h	NA	C14 H19 N5 O3	305.147	0.999	NA	NA	NA	NA	NA	NA	NA	0	level5	NA	NA	NA	NA	NA	other
1_469.1606	2.421	0.3443	+G24h:-G24h	(2s,3r,5s,6s)-4-(beta-l-arabinopyranosyloxy)-2,3,5,6-tetrahydroxycyclohexyl 1h-indol-3-ylacetate	C21 H27 N O11	469.161	1	NA	S389357	NA	0.0022	4.6032	NA	NA	2	level4	NA	NA	NA	NA	NA	other
1.004_261.0607	0.6588	0.7831	+G24h:-G24h	NA	C9 H15 N3 O2 S2	261.061	1.004	NA	NA	NA	NA	NA	NA	NA	0	level5	NA	NA	NA	NA	NA	other
1.004_342.1427	1.0583	0.6989	+G24h:-G24h	NA	NA	342.143	1.004	NA	NA	NA	NA	NA	NA	NA	0	level5	NA	NA	NA	NA	NA	other
1.004_350.1688	0.3367	0.2608	+G24h:-G24h	NA	C15 H30 N2 O3 S2	350.169	1.004	NA	NA	NA	NA	NA	NA	NA	0	level5	NA	NA	NA	NA	NA	other
1.004_397.1487	0.3669	0.1072	+G24h:-G24h	NA	C26 H23 N O S	397.149	1.004	NA	NA	NA	NA	NA	NA	NA	0	level5	NA	NA	NA	NA	NA	other
1.005_309.1689	0.9251	0.7348	+G24h:-G24h	2762577	C15 H23 N3 O4	309.169	1.005	NA	S33636	NA	0	-0.0033	NA	NA	4	level4	NA	NA	NA	NA	NA	other
1.006_291.1428	1.5422	0.315	+G24h:-G24h	NA	C11 H21 N3 O6	291.143	1.006	NA	NA	NA	NA	NA	NA	NA	0	level5	NA	NA	NA	NA	NA	other
1.007_413.2025	0.5542	0.3406	+G24h:-G24h	NA	C18 H32 N5 O2 P S	413.202	1.007	NA	NA	NA	NA	NA	NA	NA	0	level5	NA	NA	NA	NA	NA	other
1.009_663.2551	0.8387	0.2897	+G24h:-G24h	NA	C27 H48 N5 O6 P3 S	663.255	1.009	NA	NA	NA	NA	NA	NA	NA	0	level5	NA	NA	NA	NA	NA	other
1.01_186.6163	0.6298	0.4944	+G24h:-G24h	NA	NA	186.616	1.01	NA	NA	NA	NA	NA	NA	NA	0	level5	NA	NA	NA	NA	NA	other
1.01_206.9594	5.0117	0.0496	+G24h:-G24h	NA	C3 H3 N3 O4 P2	206.959	1.01	NA	NA	NA	NA	NA	NA	NA	0	level5	NA	NA	NA	NA	NA	up
1.011_256.1424	0.6102	0.2263	+G24h:-G24h	Pulcherriminic acid	C12 H20 N2 O4	256.142	1.011	NA	S10519216	NA	0	0.172	NA	NA	1	level4	NA	NA	NA	NA	NA	other
1.012_437.1359	5.6618	0.0488	+G24h:-G24h	NA	C19 H24 N3 O7 P	437.136	1.012	NA	NA	NA	NA	NA	NA	NA	0	level5	NA	NA	NA	NA	NA	up
1.013_230.0904	1.0653	0.9296	+G24h:-G24h	Aspartyl-l-proline	C9 H14 N2 O5	230.09	1.013	null	S149163	HMDB0002335	1e-04	0.5967	NA	NA	6	level4	Organic acids and derivatives	Carboxylic acids and derivatives	Amino acids, peptides, and analogues	Amino acids, peptides, and analogues	NA	other
1.014_200.1525	0.5747	0.3869	+G24h:-G24h	Hmba	C10 H20 N2 O2	200.153	1.014	null	S3490	HMDB0041901	0	0.222	NA	NA	3	level4	Organic acids and derivatives	Carboximidic acids and derivatives	Carboximidic acids	Organic acids	NA	other
1.015_122.0481	0.6657	0.1583	+G24h:-G24h	Nicotinamide	C6 H6 N2 O	122.048	1.015	C00153	MReference-517	HMDB0001406	0	0.2856	NA	89.4	4	level1	Vitamins and Cofactors	Vitamins	Water-soluble vitamins [Fig]	Vitamins	map00760 Nicotinate and nicotinamide metabolism; map01100 Metabolic pathways;	other
1.016_101.0478	1.3142	0.044	+G24h:-G24h	Acpc	C4 H7 N O2	101.048	1.016	C01234	S520	HMDB0036458	1e-04	0.9039	77.7	NA	9	level4	Organic acids and derivatives	Carboxylic acids and derivatives	Amino acids, peptides, and analogues	Amino acids, peptides, and analogues	map00270 Cysteine and methionine metabolism; map01100 Metabolic pathways; map01110 Biosynthesis of secondary metabolites;	up
1.018_275.083	0.8069	0.4576	+G24h:-G24h	NA	C5 H18 N5 O4 P S	275.083	1.018	NA	NA	NA	NA	NA	NA	NA	0	level5	NA	NA	NA	NA	NA	other
1.02_116.0046	1.2923	0.6607	+G24h:-G24h	NA	C3 H4 N2 O S	116.005	1.02	NA	NA	NA	NA	NA	NA	NA	0	level5	NA	NA	NA	NA	NA	other
1.02_149.0512	1.0929	0.5492	+G24h:-G24h	L-methionine	C5 H11 N O2 S	149.051	1.02	C00073	BGI369	HMDB0000696	1e-04	0.6747	93.8	92.8	5	level1	Peptides	Amino acids	Common amino acids [Fig]	Amino acids	map00270 Cysteine and methionine metabolism; map00970 Aminoacyl-tRNA biosynthesis; map01100 Metabolic pathways; map01110 Biosynthesis of secondary metabolites; map01210 2-Oxocarboxylic acid metabolism; map01230 Biosynthesis of amino acids;	other
1.022_86.0191	1.0605	0.807	+G24h:-G24h	Vinyl sulfide	C4 H6 S	86.0191	1.022	null	S11817	HMDB0033922	1e-04	1.2926	NA	NA	2	level4	Organosulfur compounds	Thioethers	Thioenol ethers	Thioenol ethers	NA	other
1.023_168.0876	0.8955	0.4729	+G24h:-G24h	NA	NA	168.088	1.023	NA	NA	NA	NA	NA	NA	NA	0	level5	NA	NA	NA	NA	NA	other
1.023_503.2233	0.9593	0.8026	+G24h:-G24h	NA	C20 H33 N5 O10	503.223	1.023	NA	NA	NA	NA	NA	NA	NA	0	level5	NA	NA	NA	NA	NA	other
1.023_536.2336	0.5124	0.5793	+G24h:-G24h	NA	C17 H42 N6 O7 P2 S	536.234	1.023	NA	NA	NA	NA	NA	NA	NA	0	level5	NA	NA	NA	NA	NA	other
1.023_620.1595	0.5963	0.3006	+G24h:-G24h	NA	C18 H34 N6 O14 P2	620.159	1.023	NA	NA	NA	NA	NA	NA	NA	0	level5	NA	NA	NA	NA	NA	other
1.024_132.0246	1.0922	0.5515	+G24h:-G24h	3-methylsulfolene	C5 H8 O2 S	132.025	1.024	null	S64103	HMDB0059667	1e-04	0.7646	84.2	NA	2	level4	Organoheterocyclic compounds	Dihydrothiophenes	null	Dihydrothiophenes	NA	other
1.024_404.1547	0.974	0.8479	+G24h:-G24h	NA	NA	404.155	1.024	NA	NA	NA	NA	NA	NA	NA	0	level5	NA	NA	NA	NA	NA	other
1.025_246.1216	1.3213	0.1476	+G24h:-G24h	Asp-leu	C10 H18 N2 O5	246.122	1.025	null	S295006	HMDB0028757	0	0.0746	NA	NA	11	level4	Organic acids and derivatives	Carboxylic acids and derivatives	Amino acids, peptides, and analogues	Amino acids, peptides, and analogues	NA	other
1.025_487.1918	1.0745	0.9307	+G24h:-G24h	NA	C17 H34 N3 O11 P	487.192	1.025	NA	NA	NA	NA	NA	NA	NA	0	level5	NA	NA	NA	NA	NA	other
1.027_103.0457	1.049	0.8542	+G24h:-G24h	2-methylthiazolidine	C4 H9 N S	103.046	1.027	null	S29856	HMDB0031682	1e-04	0.9528	NA	NA	1	level4	Organoheterocyclic compounds	Azolidines	Thiazolidines	Thiazolidines	NA	other
1.027_428.2022	0.8394	0.5311	+G24h:-G24h	NA	C16 H32 N2 O11	428.202	1.027	NA	NA	NA	NA	NA	NA	NA	0	level5	NA	NA	NA	NA	NA	other
1.027_433.1641	10.2822	0.0002	+G24h:-G24h	2-hydroxypropyl nortadalafil	C24 H23 N3 O5	433.164	1.027	NA	MReference-3495	NA	3e-04	0.6772	NA	46.2	1	level3	NA	NA	NA	NA	NA	up
1.028_136.0197	1.2836	0.3948	+G24h:-G24h	S-methyl d-thioglycerate	C4 H8 O3 S	136.02	1.028	NA	S389125	NA	3e-04	1.8498	NA	NA	1	level4	NA	NA	NA	NA	NA	other
1.028_247.1249	0.9222	0.6356	+G24h:-G24h	NA	NA	247.125	1.028	NA	NA	NA	NA	NA	NA	NA	0	level5	NA	NA	NA	NA	NA	other
1.028_279.1318	0.9278	0.861	+G24h:-G24h	(2s)-3-methyl-2-({[(3s,4s,5r)-2,3,4-trihydroxy-5-(hydroxymethyl)tetrahydro-2-furanyl]methyl}amino)butanoic acid (non-preferred name)	C11 H21 N O7	279.132	1.028	null	S35014481	HMDB0037844	0	-0.1432	NA	NA	1	level4	Organic acids and derivatives	Carboxylic acids and derivatives	Amino acids, peptides, and analogues	Amino acids, peptides, and analogues	NA	other
1.029_455.1466	6.2392	0.0122	+G24h:-G24h	NA	NA	455.147	1.029	NA	NA	NA	NA	NA	NA	NA	0	level5	NA	NA	NA	NA	NA	up
1.031_442.1703	1.1489	0.8101	+G24h:-G24h	NA	C18 H26 N4 O9	442.17	1.031	NA	NA	NA	NA	NA	NA	NA	0	level5	NA	NA	NA	NA	NA	other
1.032_189.9566	12.4499	0.0228	+G24h:-G24h	NA	C5 H2 O6 S	189.957	1.032	NA	NA	NA	NA	NA	NA	NA	0	level5	NA	NA	NA	NA	NA	up
1.032_552.1595	0.9124	0.5194	+G24h:-G24h	NA	C20 H34 N4 O8 P2 S	552.159	1.032	NA	NA	NA	NA	NA	NA	NA	0	level5	NA	NA	NA	NA	NA	other
1.033_398.0996	0.5404	0.0676	+G24h:-G24h	Auramycinone	C21 H18 O8	398.1	1.033	NA	S170267	NA	-6e-04	-1.5129	NA	NA	4	level4	NA	NA	NA	NA	NA	other
1.034_173.1108	0.838	0.5467	+G24h:-G24h	NA	NA	173.111	1.034	NA	NA	NA	NA	NA	NA	NA	0	level5	NA	NA	NA	NA	NA	other
1.034_406.1522	1.0727	0.6392	+G24h:-G24h	NA	C15 H26 N4 O7 S	406.152	1.034	NA	NA	NA	NA	NA	NA	NA	0	level5	NA	NA	NA	NA	NA	other
1.037_249.0486	0.5928	0.1255	+G24h:-G24h	NA	C8 H11 N O8	249.049	1.037	NA	NA	NA	NA	NA	NA	NA	0	level5	NA	NA	NA	NA	NA	other
1.038_191.9571	3.2378	0.1193	+G24h:-G24h	NA	C3 H N2 O6 P	191.957	1.038	NA	NA	NA	NA	NA	NA	NA	0	level5	NA	NA	NA	NA	NA	other
1.038_346.2216	0.8702	0.5725	+G24h:-G24h	NA	C15 H30 N4 O5	346.222	1.038	NA	NA	NA	NA	NA	NA	NA	0	level5	NA	NA	NA	NA	NA	other
1.039_187.1084	1.3234	0.8615	+G24h:-G24h	NA	NA	187.108	1.039	NA	NA	NA	NA	NA	NA	NA	0	level5	NA	NA	NA	NA	NA	other
1.039_191.9949	2.7524	0.1453	+G24h:-G24h	NA	C5 H N6 O P	191.995	1.039	NA	NA	NA	NA	NA	NA	NA	0	level5	NA	NA	NA	NA	NA	other
1.039_594.2773	0.9144	0.5361	+G24h:-G24h	NA	C27 H43 N6 O5 P S	594.277	1.039	NA	NA	NA	NA	NA	NA	NA	0	level5	NA	NA	NA	NA	NA	other
1.041_165.1135	1.1627	0.7986	+G24h:-G24h	NA	NA	165.113	1.041	NA	NA	NA	NA	NA	NA	NA	0	level5	NA	NA	NA	NA	NA	other
1.041_228.1475	1.8869	0.5538	+G24h:-G24h	Leu-pro	C11 H20 N2 O3	228.148	1.041	null	S3196828	HMDB0011175	1e-04	0.4262	NA	NA	2	level4	Organic acids and derivatives	Carboxylic acids and derivatives	Amino acids, peptides, and analogues	Amino acids, peptides, and analogues	NA	other
1.043_404.1909	0.1308	0.0036	+G24h:-G24h	Tetraxetan	C16 H28 N4 O8	404.191	1.043	NA	S108701	NA	2e-04	0.5797	NA	NA	1	level4	NA	NA	NA	NA	NA	down
1.044_198.1062	0.6153	0.7047	+G24h:-G24h	[similar to: syringic acid; δmass: 0.0534 da]	NA	198.106	1.044	NA	NA	NA	NA	NA	NA	NA	0	level5	NA	NA	NA	NA	NA	other
1.044_308.1484	0.1776	0.1497	+G24h:-G24h	NA	C13 H24 O8	308.148	1.044	NA	NA	NA	NA	NA	NA	NA	0	level5	NA	NA	NA	NA	NA	other
1.045_174.9695	2.1213	0.1321	+G24h:-G24h	NA	C3 H N3 O4 S	174.97	1.045	NA	NA	NA	NA	NA	NA	NA	0	level5	NA	NA	NA	NA	NA	other
1.045_182.0692	1.1741	0.9958	+G24h:-G24h	NA	C8 H10 N2 O3	182.069	1.045	NA	NA	NA	NA	NA	NA	NA	0	level5	NA	NA	NA	NA	NA	other
1.047_226.1317	0.3007	0.1303	+G24h:-G24h	Pentobarbital	C11 H18 N2 O3	226.132	1.047	C07422	S4575	HMDB0014457	0	-0.0928	NA	NA	2	level4	Organoheterocyclic compounds	Diazines	Pyrimidines and pyrimidine derivatives	Pyrimidines and pyrimidine derivatives	NULL	other
1.047_430.1227	0.2038	0.0044	+G24h:-G24h	NA	C17 H22 N2 O11	430.123	1.047	NA	NA	NA	NA	NA	NA	NA	0	level5	NA	NA	NA	NA	NA	down
1.047_514.2032	0.4344	0.2626	+G24h:-G24h	NA	C18 H35 N4 O11 P	514.203	1.047	NA	NA	NA	NA	NA	NA	NA	0	level5	NA	NA	NA	NA	NA	other
1.048_258.1692	0.1912	0.0673	+G24h:-G24h	NA	C11 H22 N4 O3	258.169	1.048	NA	NA	NA	NA	NA	NA	NA	0	level5	NA	NA	NA	NA	NA	other
1.048_337.175	0.4486	0.1728	+G24h:-G24h	Kyotorphin	C15 H23 N5 O4	337.175	1.048	null	S2829	HMDB0029099	0	0.1282	NA	NA	3	level4	Organic acids and derivatives	Carboxylic acids and derivatives	Amino acids, peptides, and analogues	Amino acids, peptides, and analogues	NA	other
1.05_203.0431	0.7857	0.5513	+G24h:-G24h	NA	C7 H9 N O6	203.043	1.05	NA	NA	NA	NA	NA	NA	NA	0	level5	NA	NA	NA	NA	NA	other
1.051_231.038	0.6624	0.3326	+G24h:-G24h	NA	C8 H9 N O7	231.038	1.051	NA	NA	NA	NA	NA	NA	NA	0	level5	NA	NA	NA	NA	NA	other
1.052_186.1006	1.0851	0.6255	+G24h:-G24h	Ala-pro	C8 H14 N2 O3	186.101	1.052	null	S370068	HMDB0028695	1e-04	0.8029	NA	NA	2	level4	Organic acids and derivatives	Carboxylic acids and derivatives	Amino acids, peptides, and analogues	Amino acids, peptides, and analogues	NA	other
1.052_212.0798	0.9081	0.675	+G24h:-G24h	[similar to: l-(+)-citrulline; δmass: 36.9842 da]	NA	212.08	1.052	NA	NA	NA	NA	NA	NA	NA	0	level5	NA	NA	NA	NA	NA	other
1.053_259.1532	0.3273	0.2498	+G24h:-G24h	Leu-gln	C11 H21 N3 O4	259.153	1.053	null	S3511125	HMDB0028927	0	0.1078	NA	NA	9	level4	Organic acids and derivatives	Carboxylic acids and derivatives	Amino acids, peptides, and analogues	Amino acids, peptides, and analogues	NA	other
1.053_290.1114	0.9701	0.6651	+G24h:-G24h	N-succinyl-ll-2,6-diaminopimelic acid	C11 H18 N2 O7	290.111	1.053	NA	S389300	NA	0	0.0559	NA	NA	2	level4	NA	NA	NA	NA	NA	other
1.053_443.2021	0.7454	0.2184	+G24h:-G24h	NA	C18 H39 N O5 P2 S	443.202	1.053	NA	NA	NA	NA	NA	NA	NA	0	level5	NA	NA	NA	NA	NA	other
1.054_240.0748	0.5581	0.2415	+G24h:-G24h	Dinoseb	C10 H12 N2 O5	240.075	1.054	C14302	S6684	HMDB0032559	2e-04	0.9632	NA	NA	2	level4	Benzenoids	Phenols	Nitrophenols	Phenols and derivatives	NULL	other
1.054_244.6221	0.7516	0.3874	+G24h:-G24h	[similar to: l-isoleucine; δmass: 113.5275 da]	NA	244.622	1.054	NA	NA	NA	NA	NA	NA	NA	0	level5	NA	NA	NA	NA	NA	other
1.054_506.1506	0.2612	0.0387	+G24h:-G24h	NA	C21 H27 N6 O5 P S	506.151	1.054	NA	NA	NA	NA	NA	NA	NA	0	level5	NA	NA	NA	NA	NA	down
1.054_516.2552	0.3164	0.433	+G24h:-G24h	Eriojaposide b	C25 H40 O11	516.255	1.054	null	S9235505	HMDB0038029	-0.0018	-3.5752	NA	NA	1	level4	Lipids and lipid-like molecules	Fatty Acyls	Fatty acyl glycosides	Fatty acyls[FA]	NA	other
1.055_206.1037	0.5133	0.3084	+G24h:-G24h	NA	C5 H15 N6 O P	206.104	1.055	NA	NA	NA	NA	NA	NA	NA	0	level5	NA	NA	NA	NA	NA	other
1.055_525.183	0.4219	0.0318	+G24h:-G24h	NA	C16 H35 N3 O14 S	525.183	1.055	NA	NA	NA	NA	NA	NA	NA	0	level5	NA	NA	NA	NA	NA	down
1.058_222.0642	0.6991	0.3205	+G24h:-G24h	32 861 rp	C10 H10 N2 O4	222.064	1.058	NA	S39518	NA	1e-04	0.6107	NA	NA	1	level4	NA	NA	NA	NA	NA	other
1.059_222.1111	1.4558	0.7798	+G24h:-G24h	Ibmx	C10 H14 N4 O2	222.111	1.059	NA	S3627	NA	-5e-04	-2.3899	NA	NA	2	level4	NA	NA	NA	NA	NA	other
1.059_359.1807	1.4549	0.932	+G24h:-G24h	NA	C13 H29 N O10	359.181	1.059	NA	NA	NA	NA	NA	NA	NA	0	level5	NA	NA	NA	NA	NA	other
1.059_378.1751	0.5984	0.2946	+G24h:-G24h	NA	C15 H30 N4 O3 S2	378.175	1.059	NA	NA	NA	NA	NA	NA	NA	0	level5	NA	NA	NA	NA	NA	other
1.06_412.2075	0.4446	0.2508	+G24h:-G24h	NA	C15 H33 N4 O7 P	412.207	1.06	NA	NA	NA	NA	NA	NA	NA	0	level5	NA	NA	NA	NA	NA	other
1.06_444.2224	1.2041	0.7601	+G24h:-G24h	NA	C23 H34 N4 O P2	444.222	1.06	NA	NA	NA	NA	NA	NA	NA	0	level5	NA	NA	NA	NA	NA	other
1.06_540.1941	0.2503	0.0917	+G24h:-G24h	NA	C18 H33 N6 O11 P	540.194	1.06	NA	NA	NA	NA	NA	NA	NA	0	level5	NA	NA	NA	NA	NA	other
1.061_180.1188	1.3114	0.8965	+G24h:-G24h	NA	NA	180.119	1.061	NA	NA	NA	NA	NA	NA	NA	0	level5	NA	NA	NA	NA	NA	other
1.061_216.0747	1.6718	0.0645	+G24h:-G24h	8-hydroxyalanylclavam	C8 H12 N2 O5	216.075	1.061	NA	S30791683	NA	1e-04	0.5461	NA	NA	1	level4	NA	NA	NA	NA	NA	other
1.061_567.1144	0.9285	0.5567	+G24h:-G24h	NA	NA	567.114	1.061	NA	NA	NA	NA	NA	NA	NA	0	level5	NA	NA	NA	NA	NA	other
1.062_257.1012	0.4647	0.2184	+G24h:-G24h	Benserazide	C10 H15 N3 O5	257.101	1.062	NA	S2237	NA	1e-04	0.3266	NA	NA	4	level4	NA	NA	NA	NA	NA	other
1.062_411.2106	2.4608	0.6634	+G24h:-G24h	NA	C18 H29 N5 O6	411.211	1.062	NA	NA	NA	NA	NA	NA	NA	0	level5	NA	NA	NA	NA	NA	other
1.062_431.202	1.2027	0.849	+G24h:-G24h	NA	C17 H29 N5 O8	431.202	1.062	NA	NA	NA	NA	NA	NA	NA	0	level5	NA	NA	NA	NA	NA	other
1.062_469.2179	0.4948	0.3589	+G24h:-G24h	NA	C18 H36 N3 O9 P	469.218	1.062	NA	NA	NA	NA	NA	NA	NA	0	level5	NA	NA	NA	NA	NA	other
1.062_536.1854	0.7373	0.5225	+G24h:-G24h	1,6a,13-trihydroxy-3,11,14,16,17a-pentamethyl-14b,14c,17,17a-tetrahydrobis[1]benzofuro[3,2-b:2',3'-i]benzo[kl]xanthen-6(6ah)-one	C33 H28 O7	536.185	1.062	null	S35013139	HMDB0030134	0.0019	3.4921	NA	NA	1	level4	Organoheterocyclic compounds	Benzopyrans	1-benzopyrans	1-benzopyrans	NA	other
1.063_396.2121	0.6996	0.8162	+G24h:-G24h	6737	C25 H32 O2 S	396.212	1.063	NA	S4940229	NA	-2e-04	-0.471	NA	NA	1	level4	NA	NA	NA	NA	NA	other
1.063_400.1959	0.9874	0.8381	+G24h:-G24h	NA	C21 H30 N4 P2	400.196	1.063	NA	NA	NA	NA	NA	NA	NA	0	level5	NA	NA	NA	NA	NA	other
1.063_420.1858	0.7499	0.1666	+G24h:-G24h	(m)-murrastifoline-f	C28 H24 N2 O2	420.186	1.063	null	S8607705	HMDB0040787	0.002	4.7205	NA	NA	1	level4	Organoheterocyclic compounds	Indoles and derivatives	Carbazoles	Indole and derivatives	NA	other
1.063_662.2402	0.3628	0.1798	+G24h:-G24h	NA	C18 H43 N6 O18 P	662.24	1.063	NA	NA	NA	NA	NA	NA	NA	0	level5	NA	NA	NA	NA	NA	other
1.064_673.3028	0.9876	0.8393	+G24h:-G24h	N1,n5,n10-triferuloyl spermidine	C37 H43 N3 O9	673.303	1.064	NA	S24785666	NA	0.0029	4.2363	NA	NA	1	level4	NA	NA	NA	NA	NA	other
1.064_695.2763	0.3808	0.0315	+G24h:-G24h	NA	C29 H51 N3 O10 P2 S	695.276	1.064	NA	NA	NA	NA	NA	NA	NA	0	level5	NA	NA	NA	NA	NA	down
1.065_194.0694	0.5093	0.0212	+G24h:-G24h	Aminohippuric acid	C9 H10 N2 O3	194.069	1.065	null	S2063	HMDB0001867	2e-04	1.1009	NA	NA	2	level4	Benzenoids	Benzene and substituted derivatives	Benzoic acids and derivatives	Benzene and derivatives	NA	down
1.065_438.1754	0.3589	0.2425	+G24h:-G24h	Turofexorate isopropyl	C25 H24 F2 N2 O3	438.175	1.065	NA	S8201699	NA	-1e-04	-0.3014	NA	NA	1	level4	NA	NA	NA	NA	NA	other
1.065_543.2299	1.0082	0.9512	+G24h:-G24h	NA	C25 H37 N O12	543.23	1.065	NA	NA	NA	NA	NA	NA	NA	0	level5	NA	NA	NA	NA	NA	other
1.066_260.1487	0.9886	0.8508	+G24h:-G24h	Lys-asn	C10 H20 N4 O4	260.149	1.066	null	S16568336	HMDB0028946	3e-04	1.028	NA	NA	2	level4	Organic acids and derivatives	Carboxylic acids and derivatives	Amino acids, peptides, and analogues	Amino acids, peptides, and analogues	NA	other
1.066_447.1746	4.1459	0.0784	+G24h:-G24h	NA	C20 H25 N5 O7	447.175	1.066	NA	NA	NA	NA	NA	NA	NA	0	level5	NA	NA	NA	NA	NA	other
1.067_283.1091	0.6399	0.2486	+G24h:-G24h	NA	C11 H17 N5 O2 S	283.109	1.067	NA	NA	NA	NA	NA	NA	NA	0	level5	NA	NA	NA	NA	NA	other
1.067_284.0609	0.8956	0.4493	+G24h:-G24h	Taurolidine	C7 H16 N4 O4 S2	284.061	1.067	NA	S27486	NA	-4e-04	-1.4228	NA	NA	2	level4	NA	NA	NA	NA	NA	other
1.067_405.1386	0.5489	0.3367	+G24h:-G24h	Gamma-glutamyl-gamma-glutamylglutamic acid	C15 H23 N3 O10	405.139	1.067	NA	S389688	NA	2e-04	0.6024	NA	NA	1	level4	NA	NA	NA	NA	NA	other
1.067_475.228	0.3616	0.0393	+G24h:-G24h	NA	NA	475.228	1.067	NA	NA	NA	NA	NA	NA	NA	0	level5	NA	NA	NA	NA	NA	down
1.069_143.0948	1.5419	0.6574	+G24h:-G24h	Dl-stachydrine	C7 H13 N O2	143.095	1.069	NA	MReference-837	NA	2e-04	1.1333	NA	51.5	4	level3	NA	NA	NA	NA	NA	other
1.069_504.2077	1.5159	0.4423	+G24h:-G24h	NA	C17 H36 N4 O11 S	504.208	1.069	NA	NA	NA	NA	NA	NA	NA	0	level5	NA	NA	NA	NA	NA	other
1.07_186.1244	0.6225	0.3073	+G24h:-G24h	NA	NA	186.124	1.07	NA	NA	NA	NA	NA	NA	NA	0	level5	NA	NA	NA	NA	NA	other
1.07_295.057	0.7252	0.0684	+G24h:-G24h	5-aminoimidazole ribotide	C8 H14 N3 O7 P	295.057	1.07	C03373	S141854	HMDB0001235	0	0.0907	NA	NA	1	level4	Organic oxygen compounds	Organooxygen compounds	Carbohydrates and carbohydrate conjugates	Carbohydrates	map00230 Purine metabolism; map00730 Thiamine metabolism; map01100 Metabolic pathways; map01110 Biosynthesis of secondary metabolites; map01130 Biosynthesis of antibiotics;	other
1.07_484.1813	0.7619	0.3121	+G24h:-G24h	Halobetasol propionate	C25 H31 Cl F2 O5	484.181	1.07	null	S5293389	HMDB0014734	-0.0015	-3.1494	NA	NA	1	level4	Lipids and lipid-like molecules	Steroids and steroid derivatives	Pregnane steroids	Steroids and derivatives	NA	other
1.071_356.0183	0.5641	0.4983	+G24h:-G24h	NA	C5 H12 N2 O16	356.018	1.071	NA	NA	NA	NA	NA	NA	NA	0	level5	NA	NA	NA	NA	NA	other
1.071_524.1991	1.0722	0.9785	+G24h:-G24h	NA	C22 H33 N6 O5 P S	524.199	1.071	NA	NA	NA	NA	NA	NA	NA	0	level5	NA	NA	NA	NA	NA	other
1.073_279.0831	0.9341	0.9065	+G24h:-G24h	NA	C9 H20 N3 O P3	279.083	1.073	NA	NA	NA	NA	NA	NA	NA	0	level5	NA	NA	NA	NA	NA	other
1.073_567.1918	0.7984	0.2029	+G24h:-G24h	6-hydroxy-11-[(9-hydroxy-8,8-dimethyl-2-oxo-9,10-dihydro-2h,8h-pyrano[2,3-f]chromen-10-yl)oxy]-3,3,12-trimethyl-3,12-dihydro-7h-pyrano[2,3-c]acridin-7-one	C33 H29 N O8	567.192	1.073	null	S8682617	HMDB0033031	0.0025	4.4137	NA	NA	1	level4	Organoheterocyclic compounds	Quinolines and derivatives	Benzoquinolines	Quinone	NA	other
1.074_429.1638	6.3272	0.4226	+G24h:-G24h	NA	C13 H28 N5 O9 P	429.164	1.074	NA	NA	NA	NA	NA	NA	NA	0	level5	NA	NA	NA	NA	NA	other
1.074_502.2393	0.4023	0.244	+G24h:-G24h	Eriojaposide a	C24 H38 O11	502.239	1.074	null	S8067945	HMDB0038028	-0.0021	-4.2035	NA	NA	1	level4	Lipids and lipid-like molecules	Fatty Acyls	Fatty acyl glycosides	Fatty acyls[FA]	NA	other
1.075_370.1743	0.8496	0.3433	+G24h:-G24h	NA	NA	370.174	1.075	NA	NA	NA	NA	NA	NA	NA	0	level5	NA	NA	NA	NA	NA	other
1.075_416.2022	1.2021	0.7023	+G24h:-G24h	Spironolactone	C24 H32 O4 S	416.202	1.075	C07310	S5628	HMDB0014565	1e-04	0.1862	NA	NA	1	level4	Lipids and lipid-like molecules	Steroids and steroid derivatives	Steroid lactones	Steroids and derivatives	NULL	other
1.077_169.0741	1.0698	0.6879	+G24h:-G24h	Noradrenaline	C8 H11 N O3	169.074	1.077	null	S926	HMDB0037685	2e-04	1.18	NA	NA	6	level4	Benzenoids	Phenols	Benzenediols	Phenols and derivatives	NA	other
1.078_158.1056	1.0832	0.668	+G24h:-G24h	NA	C7 H14 N2 O2	158.106	1.078	NA	NA	NA	NA	NA	NA	NA	0	level5	NA	NA	NA	NA	NA	other
1.078_286.1276	0.4561	0.3522	+G24h:-G24h	NA	C11 H18 N4 O5	286.128	1.078	NA	NA	NA	NA	NA	NA	NA	0	level5	NA	NA	NA	NA	NA	other
1.079_201.1732	0.8839	0.5443	+G24h:-G24h	11-aminoundecanoic acid	C11 H23 N O2	201.173	1.079	NA	S16168	NA	3e-04	1.466	NA	NA	1	level4	NA	NA	NA	NA	NA	other
1.079_245.1013	0.4784	0.3495	+G24h:-G24h	Asparaginyl-4-hydroxyproline	C9 H15 N3 O5	245.101	1.079	null	S35032789	HMDB0028732	1e-04	0.3784	NA	NA	2	level4	Organic acids and derivatives	Carboxylic acids and derivatives	Amino acids, peptides, and analogues	Amino acids, peptides, and analogues	NA	other
1.079_449.2491	0.4215	0.1591	+G24h:-G24h	NA	C18 H35 N5 O8	449.249	1.079	NA	NA	NA	NA	NA	NA	NA	0	level5	NA	NA	NA	NA	NA	other
1.08_227.0795	0.6797	0.4486	+G24h:-G24h	Pretyrosine	C10 H13 N O5	227.079	1.08	NA	S388450	NA	1e-04	0.6088	NA	NA	1	level4	NA	NA	NA	NA	NA	other
1.08_328.1271	0.8512	0.585	+G24h:-G24h	NA	NA	328.127	1.08	NA	NA	NA	NA	NA	NA	NA	0	level5	NA	NA	NA	NA	NA	other
1.083_228.1109	0.8658	0.5155	+G24h:-G24h	Tetraacetylethylenediamine	C10 H16 N2 O4	228.111	1.083	null	S59725	HMDB0040573	-1e-04	-0.4974	NA	NA	6	level4	Organic acids and derivatives	Carboxylic acids and derivatives	Carboxylic acid derivatives	Organic acids	NA	other
1.084_316.1746	1.3636	0.9918	+G24h:-G24h	NA	C13 H24 N4 O5	316.175	1.084	NA	NA	NA	NA	NA	NA	NA	0	level5	NA	NA	NA	NA	NA	other
1.086_171.0897	0.3175	0.0608	+G24h:-G24h	Butyryl-l-homoserine lactone	C8 H13 N O3	171.09	1.086	NA	S8305680	NA	2e-04	1.0997	NA	NA	3	level4	NA	NA	NA	NA	NA	other
1.087_188.0482	0.9023	0.4565	+G24h:-G24h	Plumbagin	C11 H8 O3	188.048	1.087	NA	S9790	NA	9e-04	4.5748	NA	NA	5	level4	NA	NA	NA	NA	NA	other
1.087_245.1376	0.8606	0.5022	+G24h:-G24h	Leucylasparagine	C10 H19 N3 O4	245.138	1.087	null	S3341296	HMDB0028924	1e-04	0.2887	NA	NA	8	level4	Organic acids and derivatives	Carboxylic acids and derivatives	Amino acids, peptides, and analogues	Amino acids, peptides, and analogues	NA	other
1.088_186.0643	1.012	0.8975	+G24h:-G24h	Ampa	C7 H10 N2 O4	186.064	1.088	NA	S1184	NA	2e-04	1.2967	NA	NA	3	level4	NA	NA	NA	NA	NA	other
1.088_189.1003	0.2339	0.1484	+G24h:-G24h	(+)-castanospermine	C8 H15 N O4	189.1	1.088	NA	S49177	NA	2e-04	1.116	NA	NA	12	level4	NA	NA	NA	NA	NA	other
1.088_286.1165	1.0478	0.8064	+G24h:-G24h	NA	C12 H18 N2 O6	286.116	1.088	NA	NA	NA	NA	NA	NA	39.8	0	level5	NA	NA	NA	NA	NA	other
1.089_501.2079	1.3909	0.4435	+G24h:-G24h	[similar to: l-tyrosine; δmass: 320.1340 da]	NA	501.208	1.089	NA	NA	NA	NA	NA	NA	NA	0	level5	NA	NA	NA	NA	NA	other
1.09_394.2064	1.1412	0.9159	+G24h:-G24h	NA	C17 H35 N2 O4 P S	394.206	1.09	NA	NA	NA	NA	NA	NA	NA	0	level5	NA	NA	NA	NA	NA	other
1.091_373.1488	0.8536	0.0926	+G24h:-G24h	NA	NA	373.149	1.091	NA	NA	NA	NA	NA	NA	NA	0	level5	NA	NA	NA	NA	NA	other
1.092_392.1254	0.4696	0.1272	+G24h:-G24h	NA	C15 H24 N2 O8 S	392.125	1.092	NA	NA	NA	NA	NA	NA	NA	0	level5	NA	NA	NA	NA	NA	other
1.094_271.1057	2.5336	0.2643	+G24h:-G24h	Deidaclin	C12 H17 N O6	271.106	1.094	NA	S66273	NA	1e-04	0.3018	NA	NA	2	level4	NA	NA	NA	NA	NA	other
1.095_128.0111	0.9891	0.9597	+G24h:-G24h	5-hydroxy-2-furoic acid	C5 H4 O4	128.011	1.095	null	S3373337	HMDB0059784	2e-04	1.2733	NA	NA	1	level4	Organoheterocyclic compounds	Furans	Furoic acid and derivatives	Furoic acid and derivatives	NA	other
1.096_318.1427	1.7414	0.7673	+G24h:-G24h	NA	C15 H27 O3 P S	318.143	1.096	NA	NA	NA	NA	NA	NA	NA	0	level5	NA	NA	NA	NA	NA	other
1.1_240.1475	0.5124	0.2997	+G24h:-G24h	3477	C12 H20 N2 O3	240.148	1.1	C07807	S4679	HMDB0015407	1e-04	0.6221	NA	NA	2	level4	Organoheterocyclic compounds	Pyridines and derivatives	Hydroxypyridines	Pyridine and derivatives	NULL	other
1.101_491.2135	0.8218	0.2324	+G24h:-G24h	NA	C31 H30 N3 O P	491.214	1.101	NA	NA	NA	NA	NA	NA	NA	0	level5	NA	NA	NA	NA	NA	other
1.102_229.0951	2.2853	0.1813	+G24h:-G24h	NA	C10 H15 N O5	229.095	1.102	NA	NA	NA	NA	NA	NA	NA	0	level5	NA	NA	NA	NA	NA	other
1.102_332.1583	0.5279	0.2215	+G24h:-G24h	Spectinomycin	C14 H24 N2 O7	332.158	1.102	C02078	MReference-6230	HMDB0015055	0	-0.1189	NA	35.2	1	level3	Antibiotics	Aminoglycosides [Fig]	Actinamines	Antibiotics	map01130 Biosynthesis of antibiotics;	other
1.102_386.1441	0.8696	0.5013	+G24h:-G24h	NA	C18 H23 N6 P S	386.144	1.102	NA	NA	NA	NA	NA	NA	NA	0	level5	NA	NA	NA	NA	NA	other
1.104_171.1122	0.3001	0.459	+G24h:-G24h	Moroxydine	C6 H13 N5 O	171.112	1.104	NA	S64715	NA	1e-04	0.8684	NA	NA	1	level4	NA	NA	NA	NA	NA	other
1.104_303.1318	1.8545	0.1959	+G24h:-G24h	Pipemidic acid	C14 H17 N5 O3	303.132	1.104	null	S4665	HMDB0041989	-0.0013	-4.2434	NA	NA	1	level4	Organoheterocyclic compounds	Diazinanes	Piperazines	Piperazines	NA	other
1.105_392.1297	1.6882	0.5011	+G24h:-G24h	NA	C10 H25 N4 O10 P	392.13	1.105	NA	NA	NA	NA	NA	NA	NA	0	level5	NA	NA	NA	NA	NA	other
1.105_392.1737	0.8498	0.6563	+G24h:-G24h	O-desmethylcarvedilol	C23 H24 N2 O4	392.174	1.105	null	S137205	HMDB0013949	1e-04	0.1402	NA	NA	1	level4	Organoheterocyclic compounds	Indoles and derivatives	Carbazoles	Indole and derivatives	NA	other
1.106_211.6061	0.7257	0.0451	+G24h:-G24h	[similar to: l-(+)-citrulline; δmass: 36.5104 da]	NA	211.606	1.106	NA	NA	NA	NA	NA	NA	NA	0	level5	NA	NA	NA	NA	NA	down
1.107_244.1059	1.0589	0.7779	+G24h:-G24h	Glu-pro	C10 H16 N2 O5	244.106	1.107	null	S9393822	HMDB0028827	0	0.0532	NA	NA	5	level4	Organic acids and derivatives	Carboxylic acids and derivatives	Amino acids, peptides, and analogues	Amino acids, peptides, and analogues	NA	other
1.107_358.149	0.7335	0.0422	+G24h:-G24h	NA	C18 H24 N4 P2	358.149	1.107	NA	NA	NA	NA	NA	NA	NA	0	level5	NA	NA	NA	NA	NA	down
1.107_374.1191	1.9659	0.4333	+G24h:-G24h	NA	C12 H28 N2 O5 P2 S	374.119	1.107	NA	NA	NA	NA	NA	NA	NA	0	level5	NA	NA	NA	NA	NA	other
1.108_191.0983	0.8599	0.5804	+G24h:-G24h	Trihomomethionine	C8 H17 N O2 S	191.098	1.108	NA	S11290587	NA	3e-04	1.687	NA	NA	1	level4	NA	NA	NA	NA	NA	other
1.108_225.064	0.6388	0.3328	+G24h:-G24h	3-methoxy-4-hydroxyhippuric acid	C10 H11 N O5	225.064	1.108	null	S2340857	HMDB0060026	3e-04	1.1534	NA	NA	6	level4	Benzenoids	Benzene and substituted derivatives	Benzoic acids and derivatives	Benzene and derivatives	NA	other
1.108_314.1226	0.7744	0.1621	+G24h:-G24h	NA	C11 H22 O10	314.123	1.108	NA	NA	NA	NA	NA	NA	NA	0	level5	NA	NA	NA	NA	NA	other
1.111_214.0092	1.0313	0.6316	+G24h:-G24h	NA	C4 H2 N6 O5	214.009	1.111	NA	NA	NA	NA	NA	NA	NA	0	level5	NA	NA	NA	NA	NA	other
1.111_229.6222	0.2136	0.0201	+G24h:-G24h	NA	NA	229.622	1.111	NA	NA	NA	NA	NA	NA	NA	0	level5	NA	NA	NA	NA	NA	down
1.111_344.1585	1.3954	0.8306	+G24h:-G24h	NA	C9 H25 N6 O6 P	344.159	1.111	NA	NA	NA	NA	NA	NA	NA	0	level5	NA	NA	NA	NA	NA	other
1.112_113.0478	1.0559	0.8291	+G24h:-G24h	Ma4000000	C5 H7 N O2	113.048	1.112	NA	S63891	NA	1e-04	0.8932	NA	NA	4	level4	NA	NA	NA	NA	NA	other
1.112_214.0246	1.6388	0.6811	+G24h:-G24h	Deoxyxylulose monophosphate	C5 H11 O7 P	214.025	1.112	C11437	S391473	HMDB0001213	3e-04	1.5693	NA	NA	7	level4	Organic oxygen compounds	Organooxygen compounds	Carbohydrates and carbohydrate conjugates	Carbohydrates	map00730 Thiamine metabolism; map00900 Terpenoid backbone biosynthesis; map01100 Metabolic pathways; map01110 Biosynthesis of secondary metabolites; map01130 Biosynthesis of antibiotics;	other
1.112_380.1796	0.3049	0.0888	+G24h:-G24h	NA	C16 H24 N6 O5	380.18	1.112	NA	NA	NA	NA	NA	NA	NA	0	level5	NA	NA	NA	NA	NA	other
1.114_158.0581	1.3453	0.6089	+G24h:-G24h	Succinylacetone	C7 H10 O4	158.058	1.114	null	S5121	HMDB0000635	2e-04	1.4671	NA	NA	7	level4	Organic acids and derivatives	Keto acids and derivatives	Medium-chain keto acids and derivatives	Organic acids	NA	other
1.115_169.5955	0.8304	0.4641	+G24h:-G24h	NA	NA	169.595	1.115	NA	NA	NA	NA	NA	NA	NA	0	level5	NA	NA	NA	NA	NA	other
1.115_198.0507	2.0434	0.2452	+G24h:-G24h	Mfcd00216258	C13 H10 S	198.051	1.115	null	S28202	HMDB0040164	4e-04	1.833	NA	54.9	1	level4	Organoheterocyclic compounds	Benzothiophenes	Dibenzothiophenes	Dibenzothiophenes	NA	other
1.115_258.1216	0.9078	0.582	+G24h:-G24h	1-(5-amino-5-carboxypentyl)-5-oxoproline	C11 H18 N2 O5	258.122	1.115	null	S35014632	HMDB0038676	0	-0.0351	NA	NA	2	level4	null	null	null	null	NA	other
1.116_268.1536	0.5614	0.347	+G24h:-G24h	His-leu	C12 H20 N4 O3	268.154	1.116	NA	S164234	NA	0	0.0557	NA	NA	5	level4	NA	NA	NA	NA	NA	other
1.116_289.1161	0.7023	0.5489	+G24h:-G24h	Tazanolast	C13 H15 N5 O3	289.116	1.116	NA	S5187	NA	-0.0014	-4.679	NA	NA	1	level4	NA	NA	NA	NA	NA	other
1.116_313.0774	0.8072	0.3154	+G24h:-G24h	NA	C7 H16 N5 O7 P	313.077	1.116	NA	NA	NA	NA	NA	NA	NA	0	level5	NA	NA	NA	NA	NA	other
1.116_355.1267	2.0647	0.6892	+G24h:-G24h	NA	C16 H21 N O8	355.127	1.116	NA	NA	NA	NA	NA	NA	NA	0	level5	NA	NA	NA	NA	NA	other
1.117_296.1009	0.92	0.643	+G24h:-G24h	1-iodo-2-methylundecane	C12 H25 I	296.101	1.117	null	S474884	HMDB0062727	8e-04	2.6185	NA	NA	5	level4	Organohalogen compounds	Organoiodides	null	Organoiodides	NA	other
1.118_307.1056	0.7717	0.5911	+G24h:-G24h	NA	C9 H18 N5 O5 P	307.106	1.118	NA	NA	NA	NA	NA	NA	NA	0	level5	NA	NA	NA	NA	NA	other
1.119_108.0213	2.1128	0.0801	+G24h:-G24h	Benzoquinone	C6 H4 O2	108.021	1.119	C00472	S4489	HMDB0003364	1e-04	1.2641	NA	NA	2	level4	Organic oxygen compounds	Organooxygen compounds	Carbonyl compounds	Carbonyl compounds	NA	other
1.119_357.1423	0.8975	0.6597	+G24h:-G24h	Bacancosin	C16 H23 N O8	357.142	1.119	NA	S390932	NA	0	-0.0963	NA	NA	1	level4	NA	NA	NA	NA	NA	other
1.119_373.1122	1.163	0.9413	+G24h:-G24h	NA	C23 H19 N O2 S	373.112	1.119	NA	NA	NA	NA	NA	NA	NA	0	level5	NA	NA	NA	NA	NA	other
1.121_184.0349	2.8941	0.4168	+G24h:-G24h	Dibenzothiophene	C12 H8 S	184.035	1.121	C20125	S2915	NA	2e-04	1.0974	NA	NA	1	level4	NA	NA	NA	NA	NULL	other
1.121_249.0485	0.6113	0.1913	+G24h:-G24h	NA	C8 H11 N O8	249.048	1.121	NA	NA	NA	NA	NA	NA	NA	0	level5	NA	NA	NA	NA	NA	other
1.121_344.1335	0.6531	0.043	+G24h:-G24h	Maltitol	C12 H24 O11	344.134	1.121	null	S432001	HMDB0002928	0.0016	4.7646	NA	NA	5	level4	Lipids and lipid-like molecules	Fatty Acyls	Fatty acyl glycosides	Fatty acyls[FA]	NA	down
1.121_387.2484	1.5719	0.86	+G24h:-G24h	NA	C19 H38 N3 O P S	387.248	1.121	NA	NA	NA	NA	NA	NA	NA	0	level5	NA	NA	NA	NA	NA	other
1.122_216.0612	0.8753	0.7608	+G24h:-G24h	NA	C5 H8 N6 O4	216.061	1.122	NA	NA	NA	NA	NA	NA	NA	0	level5	NA	NA	NA	NA	NA	other
1.122_255.0744	0.6801	0.4902	+G24h:-G24h	N-(4-hydroxy-3,5-dimethoxybenzoyl)glycine	C11 H13 N O6	255.074	1.122	null	S57489981	HMDB0131458	1e-04	0.4068	NA	NA	1	level4	Benzenoids	Benzene and substituted derivatives	Benzoic acids and derivatives	Benzene and derivatives	NA	other
1.124_299.1592	0.6637	0.0593	+G24h:-G24h	NA	C14 H26 N3 P S	299.159	1.124	NA	NA	NA	NA	NA	NA	NA	0	level5	NA	NA	NA	NA	NA	other
1.125_198.5984	1.7293	0.38	+G24h:-G24h	[similar to: syringic acid; δmass: 0.5455 da]	NA	198.598	1.125	NA	NA	NA	NA	NA	NA	NA	0	level5	NA	NA	NA	NA	NA	other
1.125_280.067	0.6446	0.066	+G24h:-G24h	NA	C9 H19 N2 O2 P3	280.067	1.125	NA	NA	NA	NA	NA	NA	NA	0	level5	NA	NA	NA	NA	NA	other
1.125_425.1437	0.9295	0.6574	+G24h:-G24h	NA	NA	425.144	1.125	NA	NA	NA	NA	NA	NA	NA	0	level5	NA	NA	NA	NA	NA	other
1.126_226.6169	0.6185	0.0401	+G24h:-G24h	NA	NA	226.617	1.126	NA	NA	NA	NA	NA	NA	NA	0	level5	NA	NA	NA	NA	NA	down
1.126_455.0395	0.6281	0.0444	+G24h:-G24h	NA	NA	455.039	1.126	NA	NA	NA	NA	NA	NA	NA	0	level5	NA	NA	NA	NA	NA	down
1.128_166.0244	2.4447	0.1954	+G24h:-G24h	NA	C4 H2 N6 O2	166.024	1.128	NA	NA	NA	NA	NA	NA	NA	0	level5	NA	NA	NA	NA	NA	other
1.129_245.1739	0.1259	0.5222	+G24h:-G24h	Lysylvaline	C11 H23 N3 O3	245.174	1.129	null	S124103	HMDB0028964	0	0.0429	NA	NA	2	level4	Organic acids and derivatives	Carboxylic acids and derivatives	Amino acids, peptides, and analogues	Amino acids, peptides, and analogues	NA	other
1.131_245.9674	3.6653	0.0693	+G24h:-G24h	NA	C6 H3 N2 O7 P	245.967	1.131	NA	NA	NA	NA	NA	NA	NA	0	level5	NA	NA	NA	NA	NA	other
1.135_366.1904	0.7586	0.4732	+G24h:-G24h	NA	C19 H31 N2 O P S	366.19	1.135	NA	NA	NA	NA	NA	NA	NA	0	level5	NA	NA	NA	NA	NA	other
1.138_297.1074	0.8259	0.4868	+G24h:-G24h	Nelarabine	C11 H15 N5 O5	297.107	1.138	null	S2280207	HMDB0015401	1e-04	0.1981	NA	NA	5	level4	Nucleosides, nucleotides, and analogues	Purine nucleosides	null	Purines and derivatives	NA	other
1.139_216.1112	0.6741	0.4303	+G24h:-G24h	Tert-butyl 3-amino-1-methyl-2,3-dioxopropylcarbamate	C9 H16 N2 O4	216.111	1.139	null	S340095	HMDB0038239	2e-04	0.8184	NA	NA	4	level4	Lipids and lipid-like molecules	Fatty Acyls	Fatty amides	Fatty acyls[FA]	NA	other
1.14_200.08	0.6339	0.314	+G24h:-G24h	Alanylclavam	C8 H12 N2 O4	200.08	1.14	NA	S168852	NA	3e-04	1.3167	NA	NA	2	level4	NA	NA	NA	NA	NA	other
1.14_231.1219	1.0765	0.3098	+G24h:-G24h	Asn-val	C9 H17 N3 O4	231.122	1.14	null	S16568270	HMDB0028744	0	0.1831	NA	NA	2	level4	Organic acids and derivatives	Carboxylic acids and derivatives	Amino acids, peptides, and analogues	Amino acids, peptides, and analogues	NA	other
1.142_318.1539	0.5687	0.5027	+G24h:-G24h	NA	C13 H26 N4 O S2	318.154	1.142	NA	NA	NA	NA	NA	NA	NA	0	level5	NA	NA	NA	NA	NA	other
1.144_157.0852	0.9178	0.6603	+G24h:-G24h	NA	C6 H11 N3 O2	157.085	1.144	NA	NA	NA	NA	NA	NA	NA	0	level5	NA	NA	NA	NA	NA	other
1.144_293.0933	0.9096	0.9683	+G24h:-G24h	Triadimefon	C14 H16 Cl N3 O2	293.093	1.144	NA	S36029	NA	1e-04	0.4889	NA	NA	1	level4	NA	NA	NA	NA	NA	other
1.145_141.011	4.7252	0.0455	+G24h:-G24h	Bis(2-chloroethyl)amine	C4 H9 Cl2 N	141.011	1.145	C16552	S9160	HMDB0060688	-2e-04	-1.4119	NA	NA	1	level4	Organic nitrogen compounds	Organonitrogen compounds	Nitrogen mustard compounds	Nitrogen mustard compounds	NA	up
1.147_162.5875	0.9605	0.5986	+G24h:-G24h	NA	NA	162.588	1.147	NA	NA	NA	NA	NA	NA	NA	0	level5	NA	NA	NA	NA	NA	other
1.147_178.1215	1.0009	0.6146	+G24h:-G24h	NA	NA	178.121	1.147	NA	NA	NA	NA	NA	NA	NA	0	level5	NA	NA	NA	NA	NA	other
1.148_356.2424	0.8341	0.6551	+G24h:-G24h	NA	C17 H32 N4 O4	356.242	1.148	NA	NA	NA	NA	NA	NA	NA	0	level5	NA	NA	NA	NA	NA	other
1.148_499.2286	0.4337	0.0263	+G24h:-G24h	NA	C19 H38 N3 O10 P	499.229	1.148	NA	NA	NA	NA	NA	NA	NA	0	level5	NA	NA	NA	NA	NA	down
1.149_200.0595	1.0457	0.8496	+G24h:-G24h	Tegafur	C8 H9 F N2 O3	200.06	1.149	NA	S5193	NA	-2e-04	-1.1981	NA	NA	1	level4	NA	NA	NA	NA	NA	other
1.15_226.9645	2.5285	0.1044	+G24h:-G24h	NA	C6 H3 N3 O3 P2	226.964	1.15	NA	NA	NA	NA	NA	NA	NA	0	level5	NA	NA	NA	NA	NA	other
1.154_234.1118	0.6543	0.5997	+G24h:-G24h	Epirizole	C11 H14 N4 O2	234.112	1.154	NA	S3129	NA	1e-04	0.4851	NA	NA	1	level4	NA	NA	NA	NA	NA	other
1.154_258.6431	0.2997	0.0219	+G24h:-G24h	[similar to: dl-lysine; δmass: 112.5376 da]	NA	258.643	1.154	NA	NA	NA	NA	NA	NA	NA	0	level5	NA	NA	NA	NA	NA	down
1.155_201.6217	0.3953	0.0942	+G24h:-G24h	NA	NA	201.622	1.155	NA	NA	NA	NA	NA	NA	NA	0	level5	NA	NA	NA	NA	NA	other
1.155_240.1111	1.1247	0.8006	+G24h:-G24h	(s)-2-hydrazino-3-(4-hydroxy-3-methoxyphenyl)-2-methylpropionic acid	C11 H16 N2 O4	240.111	1.155	null	S8374147	HMDB0142637	1e-04	0.4874	NA	NA	1	level4	Phenylpropanoids and polyketides	Phenylpropanoic acids	null	Phenylpropanoic acids	NA	other
1.156_230.0768	1.1873	0.9335	+G24h:-G24h	NA	C6 H10 N6 O4	230.077	1.156	NA	NA	NA	NA	NA	NA	NA	0	level5	NA	NA	NA	NA	NA	other
1.159_311.1039	1.7603	0.3664	+G24h:-G24h	(2s)-4-(methylsulfanyl)-2-({[(3s,4s,5r)-2,3,4-trihydroxy-5-(hydroxymethyl)tetrahydro-2-furanyl]methyl}amino)butanoic acid	C11 H21 N O7 S	311.104	1.159	null	S9035182	HMDB0037841	0	0.0812	NA	NA	1	level4	Organic acids and derivatives	Carboxylic acids and derivatives	Amino acids, peptides, and analogues	Amino acids, peptides, and analogues	NA	other
1.162_287.1953	0.0272	0.15	+G24h:-G24h	Leu-arg	C12 H25 N5 O3	287.195	1.162	null	S3027543	HMDB0028923	-5e-04	-1.64	NA	NA	4	level4	Organic acids and derivatives	Carboxylic acids and derivatives	Amino acids, peptides, and analogues	Amino acids, peptides, and analogues	NA	other
1.166_129.0427	1.5477	0.2227	+G24h:-G24h	Pyroglutamate	C5 H7 N O3	129.043	1.166	C01879	BGI491	HMDB0000267	1e-04	0.7894	95.8	90.9	10	level1	Peptides	Amino acids	Other amino acids [Fig]	Amino acids	map00480 Glutathione metabolism; map01100 Metabolic pathways;	other
1.171_273.0849	0.7509	0.9097	+G24h:-G24h	8-methyl-8-azabicyclo[3.2.1]oct-3-yl (3s)-1,2-dithiolane-3-carboxylate	C12 H19 N O2 S2	273.085	1.171	NA	S391301	NA	-8e-04	-3.0794	NA	NA	1	level4	NA	NA	NA	NA	NA	other
1.172_427.207	1.0561	0.7567	+G24h:-G24h	NA	C18 H29 N5 O7	427.207	1.172	NA	NA	NA	NA	NA	NA	NA	0	level5	NA	NA	NA	NA	NA	other
1.173_286.1754	0.3953	0.2812	+G24h:-G24h	NA	C11 H22 N6 O3	286.175	1.173	NA	NA	NA	NA	NA	NA	NA	0	level5	NA	NA	NA	NA	NA	other
1.179_100.0162	2.2334	0.7599	+G24h:-G24h	Succinic anhydride	C4 H4 O3	100.016	1.179	C19524	S7634	HMDB0032523	1e-04	1.4252	NA	NA	1	level4	Organoheterocyclic compounds	Oxolanes	null	Oxolanes	NULL	other
1.182_171.1133	0.9042	0.5028	+G24h:-G24h	NA	NA	171.113	1.182	NA	NA	NA	NA	NA	NA	NA	0	level5	NA	NA	NA	NA	NA	other
1.183_232.1424	0.9941	0.5217	+G24h:-G24h	Mebutamate	C10 H20 N2 O4	232.142	1.183	NA	S5919	NA	1e-04	0.4913	NA	NA	6	level4	NA	NA	NA	NA	NA	other
1.183_408.1747	0.6072	0.7533	+G24h:-G24h	NA	C10 H29 N6 O9 P	408.175	1.183	NA	NA	NA	NA	NA	NA	NA	0	level5	NA	NA	NA	NA	NA	other
1.184_356.0185	2.3858	0.8506	+G24h:-G24h	NA	C5 H12 N2 O16	356.019	1.184	NA	NA	NA	NA	NA	NA	NA	0	level5	NA	NA	NA	NA	NA	other
1.185_215.073	0.836	0.383	+G24h:-G24h	NA	C8 H13 N3 O2 S	215.073	1.185	NA	NA	NA	NA	NA	NA	NA	0	level5	NA	NA	NA	NA	NA	other
1.19_212.1163	1.6921	0.9024	+G24h:-G24h	Butabarbital	C10 H16 N2 O3	212.116	1.19	C07827	S2385	HMDB0014382	2e-04	1.0205	NA	NA	3	level4	Organoheterocyclic compounds	Diazines	Pyrimidines and pyrimidine derivatives	Pyrimidines and pyrimidine derivatives	NULL	other
1.19_375.1528	0.4221	0.3224	+G24h:-G24h	Theodrenaline	C17 H21 N5 O5	375.153	1.19	NA	S64874	NA	-0.0015	-4.0279	NA	NA	1	level4	NA	NA	NA	NA	NA	other
1.19_428.2022	1.8561	0.7264	+G24h:-G24h	NA	C15 H33 N4 O8 P	428.202	1.19	NA	NA	NA	NA	NA	NA	NA	0	level5	NA	NA	NA	NA	NA	other
1.191_120.0325	7.5509	0.6976	+G24h:-G24h	NA	C6 H4 N2 O	120.032	1.191	NA	NA	NA	NA	NA	NA	NA	0	level5	NA	NA	NA	NA	NA	other
1.191_413.264	0.6468	0.4087	+G24h:-G24h	NA	C19 H35 N5 O5	413.264	1.191	NA	NA	NA	NA	NA	NA	30.9	0	level5	NA	NA	NA	NA	NA	other
1.198_147.0897	0.067	0.0012	+G24h:-G24h	Afegostat	C6 H13 N O3	147.09	1.198	NA	S394649	NA	1e-04	0.7071	NA	NA	7	level4	NA	NA	NA	NA	NA	down
1.198_227.0792	3.8925	0.1371	+G24h:-G24h	Pretyrosine	C10 H13 N O5	227.079	1.198	NA	S388450	NA	-1e-04	-0.6471	NA	NA	1	level4	NA	NA	NA	NA	NA	other
1.199_359.1806	1.4405	0.9713	+G24h:-G24h	NA	C16 H30 N3 O2 P S	359.181	1.199	NA	NA	NA	NA	NA	NA	NA	0	level5	NA	NA	NA	NA	NA	other
1.203_472.1699	0.2073	0.3722	+G24h:-G24h	NA	C21 H24 N6 O7	472.17	1.203	NA	NA	NA	NA	NA	NA	NA	0	level5	NA	NA	NA	NA	NA	other
1.206_381.1537	0.1853	0.1131	+G24h:-G24h	Benthiavalicarb-isopropyl	C18 H24 F N3 O3 S	381.154	1.206	NA	S11677329	NA	0.0014	3.7829	NA	NA	1	level4	NA	NA	NA	NA	NA	other
1.207_90.047	0.5664	0.1471	+G24h:-G24h	NA	C7 H6	90.047	1.207	NA	NA	NA	NA	NA	NA	NA	0	level5	NA	NA	NA	NA	NA	other
1.21_311.123	1.473	0.6246	+G24h:-G24h	N2-dimethylguanosine	C12 H17 N5 O5	311.123	1.21	null	S83878	HMDB0004824	1e-04	0.2151	NA	NA	2	level4	Nucleosides, nucleotides, and analogues	Purine nucleosides	null	Purines and derivatives	NA	other
1.212_164.095	1.6415	0.9067	+G24h:-G24h	N,n-dimethyl-n-phenylurea	C9 H12 N2 O	164.095	1.212	NA	S7279	NA	1e-04	0.54	NA	NA	3	level4	NA	NA	NA	NA	NA	other
1.213_218.1268	0.7998	0.5008	+G24h:-G24h	Meprobamate	C9 H18 N2 O4	218.127	1.213	null	S3924	HMDB0014515	2e-04	0.8913	NA	NA	10	level4	Organic acids and derivatives	Carboxylic acids and derivatives	Amino acids, peptides, and analogues	Amino acids, peptides, and analogues	NA	other
1.213_360.1324	0.3758	0.1216	+G24h:-G24h	Nitrendipine	C18 H20 N2 O6	360.132	1.213	C07713	S4351	HMDB0015187	3e-04	0.739	NA	NA	3	level4	Organoheterocyclic compounds	Pyridines and derivatives	Hydropyridines	Pyridine and derivatives	NULL	other
1.22_260.1121	0.679	0.3891	+G24h:-G24h	Gln-asn	C9 H16 N4 O5	260.112	1.22	NA	S16568296	NA	1e-04	0.3059	NA	NA	4	level4	NA	NA	NA	NA	NA	other
1.221_263.0907	0.9749	0.6833	+G24h:-G24h	Olaquindox [ban:inn]	C12 H13 N3 O4	263.091	1.221	NA	S64916	NA	1e-04	0.2696	NA	NA	1	level4	NA	NA	NA	NA	NA	other
1.221_777.207	0.0901	0.0077	+G24h:-G24h	NA	C24 H50 N3 O17 P3 S	777.207	1.221	NA	NA	NA	NA	NA	NA	NA	0	level5	NA	NA	NA	NA	NA	down
1.225_118.042	0.3397	0.0182	+G24h:-G24h	Coumarone	C8 H6 O	118.042	1.225	C14512	S8868	HMDB0032929	2e-04	1.4811	NA	NA	4	level4	Organoheterocyclic compounds	Benzofurans	null	Benzofurans	NULL	down
1.226_135.0686	0.2688	0.0109	+G24h:-G24h	N-benzylformamide	C8 H9 N O	135.069	1.226	C15561	MReference-817	NA	2e-04	1.2053	96.8	71.9	14	level2	NA	NA	NA	NA	NULL	down
1.23_214.0954	1.5721	0.2641	+G24h:-G24h	1-(beta-d-ribofuranosyl)-1,2-dihydropyrimidine	C9 H14 N2 O4	214.095	1.23	NA	S388960	NA	1e-04	0.4474	NA	NA	1	level4	NA	NA	NA	NA	NA	other
1.231_120.0577	0.4112	0.104	+G24h:-G24h	Acetophenone	C8 H8 O	120.058	1.231	C07113	MReference-2744	HMDB0033910	2e-04	1.3028	NA	79.5	10	level2	Organic oxygen compounds	Organooxygen compounds	Carbonyl compounds	Carbonyl compounds	NA	other
1.231_164.0475	0.3931	0.2248	+G24h:-G24h	2-hydroxycinnamic acid	C9 H8 O3	164.048	1.231	C01772	MReference-168	HMDB0002641	1e-04	0.7082	72.2	89.6	21	level2	Phenylpropanoids	Monolignols	Others	Phenylpropanoids	map00360 Phenylalanine metabolism; map01110 Biosynthesis of secondary metabolites;	other
1.231_94.042	0.3631	0.2502	+G24h:-G24h	Benzenol	C6 H6 O	94.042	1.231	C15584	S971	HMDB0000228	1e-04	1.3418	63.8	NA	2	level4	Benzenoids	Phenols	1-hydroxy-4-unsubstituted benzenoids	Phenols and derivatives	NULL	other
1.232_457.1523	0.4706	0.2855	+G24h:-G24h	NA	C19 H27 N3 O8 S	457.152	1.232	NA	NA	NA	NA	NA	NA	NA	0	level5	NA	NA	NA	NA	NA	other
1.233_136.0526	0.2628	0.0114	+G24h:-G24h	Phenyl acetate	C8 H8 O2	136.053	1.233	C00548	BGI466	NA	2e-04	1.2064	19.9	NA	23	level3	NA	NA	NA	NA	NULL	down
1.235_106.042	0.5099	0.1671	+G24h:-G24h	Benzaldehyde	C7 H6 O	106.042	1.235	C00261	S235	HMDB0006115	1e-04	0.9474	NA	NA	1	level4	Benzenoids	Benzene and substituted derivatives	Benzoyl derivatives	Benzene and derivatives	NA	other
1.236_596.1339	0.1155	0.0416	+G24h:-G24h	NA	NA	596.134	1.236	NA	NA	NA	NA	NA	NA	NA	0	level5	NA	NA	NA	NA	NA	down
1.237_108.0576	0.6166	0.0708	+G24h:-G24h	P-cresol	C7 H8 O	108.058	1.237	C01468	S13839082	HMDB0001858	1e-04	1.2052	NA	NA	5	level4	Benzenoids	Phenols	Cresols	Phenols and derivatives	map01100 Metabolic pathways;	other
1.239_114.0795	0.2058	0.0417	+G24h:-G24h	1-nitrosopiperidine (npip)	C5 H10 N2 O	114.079	1.239	C19284	MReference-3370	NA	1e-04	1.256	NA	61.3	4	level2	NA	NA	NA	NA	NULL	down
1.239_362.1478	0.1326	0.1088	+G24h:-G24h	NA	C18 H22 N2 O6	362.148	1.239	NA	NA	NA	NA	NA	NA	NA	0	level5	NA	NA	NA	NA	NA	other
1.24_204.1112	2.064	0.2239	+G24h:-G24h	Val-ser	C8 H16 N2 O4	204.111	1.24	null	S123028	HMDB0029136	2e-04	0.9011	NA	NA	7	level4	Organic acids and derivatives	Carboxylic acids and derivatives	Amino acids, peptides, and analogues	Amino acids, peptides, and analogues	NA	other
1.244_389.1687	0.6214	0.4206	+G24h:-G24h	Reproterol	C18 H23 N5 O5	389.169	1.244	NA	S23898	NA	-0.0012	-3.0731	NA	NA	1	level4	NA	NA	NA	NA	NA	other
1.247_444.1384	0.3254	0.0641	+G24h:-G24h	Luprostiol	C21 H29 Cl O6 S	444.138	1.247	NA	S4943170	NA	0.0011	2.4259	NA	NA	1	level4	NA	NA	NA	NA	NA	other
1.248_501.1855	2.8178	0.1517	+G24h:-G24h	NA	C21 H32 N3 O9 P	501.185	1.248	NA	NA	NA	NA	NA	NA	NA	0	level5	NA	NA	NA	NA	NA	other
1.249_236.6301	0.6049	0.3667	+G24h:-G24h	[similar to: 8-hydroxyquinoline; δmass: 91.5774 da]	NA	236.63	1.249	NA	NA	NA	NA	NA	NA	NA	0	level5	NA	NA	NA	NA	NA	other
1.25_370.1376	1.6177	0.8478	+G24h:-G24h	NA	C14 H27 O9 P	370.138	1.25	NA	NA	NA	NA	NA	NA	NA	0	level5	NA	NA	NA	NA	NA	other
1.25_384.1217	0.5625	0.3451	+G24h:-G24h	S-adenosylhomocysteine	C14 H20 N6 O5 S	384.122	1.25	C00021	BGI506	HMDB0000939	1e-04	0.2081	96	89.3	2	level2	Nucleosides, nucleotides, and analogues	5'-deoxyribonucleosides	5'-deoxy-5'-thionucleosides	Nucleic acids and analogues	map00270 Cysteine and methionine metabolism; map01100 Metabolic pathways; map01230 Biosynthesis of amino acids;	other
1.253_425.1438	1.1357	0.7465	+G24h:-G24h	NA	C16 H28 N O10 P	425.144	1.253	NA	NA	NA	NA	NA	NA	NA	0	level5	NA	NA	NA	NA	NA	other
1.258_358.2329	0.5475	0.265	+G24h:-G24h	L-isoleucyl-l-alanyl-d-arginine	C15 H30 N6 O4	358.233	1.258	NA	S30776666	NA	1e-04	0.2064	NA	NA	2	level4	NA	NA	NA	NA	NA	other
1.259_467.2022	0.5409	0.0879	+G24h:-G24h	NA	C18 H34 N3 O9 P	467.202	1.259	NA	NA	NA	NA	NA	NA	NA	0	level5	NA	NA	NA	NA	NA	other
1.26_280.9987	0.3524	0.1253	+G24h:-G24h	NA	C4 H14 N O7 P3	280.999	1.26	NA	NA	NA	NA	NA	NA	NA	0	level5	NA	NA	NA	NA	NA	other
1.264_278.0937	0.6281	0.5104	+G24h:-G24h	Glu-met	C10 H18 N2 O5 S	278.094	1.264	null	S4932367	HMDB0028825	0	0.12	NA	NA	4	level4	Organic acids and derivatives	Carboxylic acids and derivatives	Amino acids, peptides, and analogues	Amino acids, peptides, and analogues	NA	other
1.273_128.0158	0.5838	0.0027	+G24h:-G24h	NA	C3 H4 N4 S	128.016	1.273	NA	NA	NA	NA	NA	NA	NA	0	level5	NA	NA	NA	NA	NA	down
1.276_95.0009	1.282	0.9707	+G24h:-G24h	NA	C4 H N O2	95.0009	1.276	NA	NA	NA	NA	NA	NA	90	0	level5	NA	NA	NA	NA	NA	other
1.278_401.1912	1.2128	0.9328	+G24h:-G24h	NA	C14 H32 N3 O8 P	401.191	1.278	NA	NA	NA	NA	NA	NA	NA	0	level5	NA	NA	NA	NA	NA	other
1.279_218.1268	0.951	0.9307	+G24h:-G24h	Meprobamate	C9 H18 N2 O4	218.127	1.279	null	S3924	HMDB0014515	1e-04	0.5967	NA	NA	10	level4	Organic acids and derivatives	Carboxylic acids and derivatives	Amino acids, peptides, and analogues	Amino acids, peptides, and analogues	NA	other
1.282_475.1921	1.5878	0.8937	+G24h:-G24h	NA	C18 H29 N5 O10	475.192	1.282	NA	NA	NA	NA	NA	NA	NA	0	level5	NA	NA	NA	NA	NA	other
1.283_169.0582	1.0028	0.7471	+G24h:-G24h	NA	C4 H11 N O6	169.058	1.283	NA	NA	NA	NA	NA	NA	NA	0	level5	NA	NA	NA	NA	NA	other
1.283_394.1046	0.9102	0.6163	+G24h:-G24h	Justicidin a	C22 H18 O7	394.105	1.283	NA	S140644	NA	-7e-04	-1.6542	NA	NA	2	level4	NA	NA	NA	NA	NA	other
1.284_189.0639	2.0986	0.411	+G24h:-G24h	N-acetyl-l-glutamic acid	C7 H11 N O5	189.064	1.284	NA	S64077	NA	2e-04	1.0298	NA	NA	5	level4	NA	NA	NA	NA	NA	other
1.284_629.255	0.831	0.2577	+G24h:-G24h	NA	C19 H44 N5 O16 P	629.255	1.284	NA	NA	NA	NA	NA	NA	NA	0	level5	NA	NA	NA	NA	NA	other
1.285_240.1224	0.4863	0.0843	+G24h:-G24h	Homocarnosine	C10 H16 N4 O3	240.122	1.285	C00884	S80527	HMDB0000745	2e-04	0.6977	NA	NA	5	level4	Organic acids and derivatives	Peptidomimetics	Hybrid peptides	Organic acids	map00330 Arginine and proline metabolism;	other
1.287_289.1162	1.0897	0.6576	+G24h:-G24h	Tazanolast	C13 H15 N5 O3	289.116	1.287	NA	S5187	NA	-0.0013	-4.5673	NA	NA	1	level4	NA	NA	NA	NA	NA	other
1.29_244.0696	1.5204	0.4605	+G24h:-G24h	Uridine	C9 H12 N2 O6	244.07	1.29	C00299	S5807	HMDB0000296	0	0.1331	NA	NA	3	level4	Nucleosides, nucleotides, and analogues	Pyrimidine nucleosides	null	Nucleic acids and analogues	map00240 Pyrimidine metabolism; map01100 Metabolic pathways;	other
1.293_231.122	1.1356	0.84	+G24h:-G24h	Asn-val	C9 H17 N3 O4	231.122	1.293	null	S16568270	HMDB0028744	1e-04	0.4135	NA	NA	2	level4	Organic acids and derivatives	Carboxylic acids and derivatives	Amino acids, peptides, and analogues	Amino acids, peptides, and analogues	NA	other
1.294_112.0274	1.5119	0.1971	+G24h:-G24h	Uracil	C4 H4 N2 O2	112.027	1.294	C00106	MReference-2531	HMDB0000300	1e-04	1.1947	NA	84.6	3	level2	Nucleic acids	Bases [Fig]	Pyrimidines	Nucleic acids	map00240 Pyrimidine metabolism; map00410 beta-Alanine metabolism; map00770 Pantothenate and CoA biosynthesis; map01100 Metabolic pathways;	other
1.294_426.1311	1.184	0.8697	+G24h:-G24h	NA	C16 H22 N6 O6 S	426.131	1.294	NA	NA	NA	NA	NA	NA	NA	0	level5	NA	NA	NA	NA	NA	other
1.296_269.09	0.3648	0.0021	+G24h:-G24h	N-(2,3,4-trimethoxybenzoyl)glycine	C12 H15 N O6	269.09	1.296	null	S22752703	HMDB0142117	1e-04	0.281	NA	NA	1	level4	Benzenoids	Benzene and substituted derivatives	Benzoic acids and derivatives	Benzene and derivatives	NA	down
1.3_240.1111	3.9976	0.3409	+G24h:-G24h	(s)-2-hydrazino-3-(4-hydroxy-3-methoxyphenyl)-2-methylpropionic acid	C11 H16 N2 O4	240.111	1.3	null	S8374147	HMDB0142637	1e-04	0.5103	NA	NA	1	level4	Phenylpropanoids and polyketides	Phenylpropanoic acids	null	Phenylpropanoic acids	NA	other
1.301_216.1224	0.8571	0.9989	+G24h:-G24h	N-α-l-acetyl-arginine	C8 H16 N4 O3	216.122	1.301	NA	MReference-515	NA	1e-04	0.5614	NA	55.4	1	level3	NA	NA	NA	NA	NA	other
1.304_366.1902	5.6348	0.4367	+G24h:-G24h	NA	C19 H31 N2 O P S	366.19	1.304	NA	NA	NA	NA	NA	NA	NA	0	level5	NA	NA	NA	NA	NA	other
1.304_382.1377	0.5223	0.3737	+G24h:-G24h	Ihda	C16 H31 I O2	382.138	1.304	NA	S37523	NA	9e-04	2.2836	NA	NA	3	level4	NA	NA	NA	NA	NA	other
1.306_259.1896	0.3791	0.0164	+G24h:-G24h	Lys-leu	C12 H25 N3 O3	259.19	1.306	null	S3870665	HMDB0028955	0	-0.0633	NA	39.7	4	level4	Organic acids and derivatives	Carboxylic acids and derivatives	Amino acids, peptides, and analogues	Amino acids, peptides, and analogues	NA	down
1.306_343.1267	0.2442	0.2765	+G24h:-G24h	(2s)-3-(4-hydroxyphenyl)-2-({[(3s,4s,5r)-2,3,4-trihydroxy-5-(hydroxymethyl)tetrahydro-2-furanyl]methyl}amino)propanoic acid (non-preferred name)	C15 H21 N O8	343.127	1.306	null	S35014482	HMDB0037845	0	-0.0617	NA	NA	1	level4	Organic acids and derivatives	Carboxylic acids and derivatives	Amino acids, peptides, and analogues	Amino acids, peptides, and analogues	NA	other
1.31_174.1007	0.39	0.198	+G24h:-G24h	N-acetylornithine	C7 H14 N2 O3	174.101	1.31	C00437	MReference-513	HMDB0003357	2e-04	1.2187	NA	39.9	6	level3	Organic acids and derivatives	Carboxylic acids and derivatives	Amino acids, peptides, and analogues	Amino acids, peptides, and analogues	map00220 Arginine biosynthesis; map01100 Metabolic pathways; map01110 Biosynthesis of secondary metabolites; map01130 Biosynthesis of antibiotics; map01210 2-Oxocarboxylic acid metabolism; map01230 Biosynthesis of amino acids;	other
1.31_438.1717	1.076	0.7458	+G24h:-G24h	NA	C16 H31 N4 O6 P S	438.172	1.31	NA	NA	NA	NA	NA	NA	NA	0	level5	NA	NA	NA	NA	NA	other
1.311_287.1955	0.3313	0.082	+G24h:-G24h	Leu-arg	C12 H25 N5 O3	287.195	1.311	null	S3027543	HMDB0028923	-2e-04	-0.756	NA	NA	4	level4	Organic acids and derivatives	Carboxylic acids and derivatives	Amino acids, peptides, and analogues	Amino acids, peptides, and analogues	NA	other
1.311_345.1314	0.307	0.3848	+G24h:-G24h	NA	C9 H23 N5 O7 S	345.131	1.311	NA	NA	NA	NA	NA	NA	NA	0	level5	NA	NA	NA	NA	NA	other
1.311_76.0314	1.0357	0.8434	+G24h:-G24h	NA	C6 H4	76.0314	1.311	NA	NA	NA	NA	NA	NA	NA	0	level5	NA	NA	NA	NA	NA	other
1.312_315.143	0.7343	0.4127	+G24h:-G24h	Clavamycin d	C13 H21 N3 O6	315.143	1.312	NA	S30791680	NA	0	-0.0219	NA	NA	1	level4	NA	NA	NA	NA	NA	other
1.312_565.2486	1.8001	0.2388	+G24h:-G24h	NA	C19 H45 N5 O8 P2 S	565.249	1.312	NA	NA	NA	NA	NA	NA	NA	0	level5	NA	NA	NA	NA	NA	other
1.313_195.0897	0.5265	0.0112	+G24h:-G24h	Metirosine	C10 H13 N O3	195.09	1.313	C07921	S390103	HMDB0014903	2e-04	1.0024	NA	NA	9	level4	Phenylpropanoids and polyketides	Phenylpropanoic acids	null	Phenylpropanoic acids	NULL	down
1.315_225.1214	1.8673	0.2546	+G24h:-G24h	NA	C8 H19 N O6	225.121	1.315	NA	NA	NA	NA	NA	NA	NA	0	level5	NA	NA	NA	NA	NA	other
1.315_304.127	0.8534	0.7237	+G24h:-G24h	2'-deoxymugineic acid	C12 H20 N2 O7	304.127	1.315	null	S164856	HMDB0033909	-1e-04	-0.1647	NA	NA	3	level4	Organic acids and derivatives	Carboxylic acids and derivatives	Amino acids, peptides, and analogues	Amino acids, peptides, and analogues	NA	other
1.32_344.13	0.1954	0.3349	+G24h:-G24h	NA	NA	344.13	1.32	NA	NA	NA	NA	NA	NA	NA	0	level5	NA	NA	NA	NA	NA	other
1.321_360.2374	0.8003	0.5241	+G24h:-G24h	NA	C16 H32 N4 O5	360.237	1.321	NA	NA	NA	NA	NA	NA	NA	0	level5	NA	NA	NA	NA	NA	other
1.322_246.1216	0.2971	0.1826	+G24h:-G24h	Asp-leu	C10 H18 N2 O5	246.122	1.322	null	S295006	HMDB0028757	0	0.18	NA	NA	11	level4	Organic acids and derivatives	Carboxylic acids and derivatives	Amino acids, peptides, and analogues	Amino acids, peptides, and analogues	NA	other
1.323_158.0581	1.8853	0.3525	+G24h:-G24h	Succinylacetone	C7 H10 O4	158.058	1.323	null	S5121	HMDB0000635	2e-04	1.3529	NA	NA	7	level4	Organic acids and derivatives	Keto acids and derivatives	Medium-chain keto acids and derivatives	Organic acids	NA	other
1.324_180.0662	0.1642	0.1034	+G24h:-G24h	NA	C5 H13 N2 O3 P	180.066	1.324	NA	NA	NA	NA	NA	NA	NA	0	level5	NA	NA	NA	NA	NA	other
1.327_142.1106	0.3529	0.2512	+G24h:-G24h	NA	NA	142.111	1.327	NA	NA	NA	NA	NA	NA	NA	0	level5	NA	NA	NA	NA	NA	other
1.327_214.0955	1.1467	0.8181	+G24h:-G24h	1-(beta-d-ribofuranosyl)-1,2-dihydropyrimidine	C9 H14 N2 O4	214.095	1.327	NA	S388960	NA	1e-04	0.5722	NA	NA	1	level4	NA	NA	NA	NA	NA	other
1.327_471.2698	1.2684	0.9873	+G24h:-G24h	NA	C25 H39 N5 P2	471.27	1.327	NA	NA	NA	NA	NA	NA	NA	0	level5	NA	NA	NA	NA	NA	other
1.329_335.1516	0.4655	0.1431	+G24h:-G24h	NA	C21 H21 N O3	335.152	1.329	NA	NA	NA	NA	NA	NA	NA	0	level5	NA	NA	NA	NA	NA	other
1.33_388.2323	0.7109	0.7694	+G24h:-G24h	NA	C19 H39 N2 P3	388.232	1.33	NA	NA	NA	NA	NA	NA	NA	0	level5	NA	NA	NA	NA	NA	other
1.331_123.0685	1.1286	0.828	+G24h:-G24h	4-methoxyaniline	C7 H9 N O	123.069	1.331	C19326	S13869414	HMDB0029300	1e-04	0.8994	NA	NA	6	level4	Benzenoids	Benzene and substituted derivatives	Anilines	Benzene and derivatives	NULL	other
1.333_200.1163	1.556	0.4867	+G24h:-G24h	NA	C9 H16 N2 O3	200.116	1.333	NA	NA	NA	NA	NA	NA	NA	0	level5	NA	NA	NA	NA	NA	other
1.333_230.0767	1.7191	0.4631	+G24h:-G24h	NA	C6 H10 N6 O4	230.077	1.333	NA	NA	NA	NA	NA	NA	NA	0	level5	NA	NA	NA	NA	NA	other
1.335_236.0798	0.1783	0.144	+G24h:-G24h	Formylkynurenine	C11 H12 N2 O4	236.08	1.335	null	S886	HMDB0001200	1e-04	0.3336	NA	NA	4	level4	Organic oxygen compounds	Organooxygen compounds	Carbonyl compounds	Carbonyl compounds	NA	other
1.335_414.1865	2.6323	0.1786	+G24h:-G24h	NA	C14 H31 N4 O8 P	414.187	1.335	NA	NA	NA	NA	NA	NA	NA	0	level5	NA	NA	NA	NA	NA	other
1.336_407.227	0.1247	0.1742	+G24h:-G24h	NA	C17 H33 N3 O8	407.227	1.336	NA	NA	NA	NA	NA	NA	NA	0	level5	NA	NA	NA	NA	NA	other
1.337_156.0901	0.9514	0.7865	+G24h:-G24h	NA	C7 H12 N2 O2	156.09	1.337	NA	NA	NA	NA	NA	NA	NA	0	level5	NA	NA	NA	NA	NA	other
1.339_318.1791	1.1832	0.8748	+G24h:-G24h	NA	C14 H26 N2 O6	318.179	1.339	NA	NA	NA	NA	NA	NA	NA	0	level5	NA	NA	NA	NA	NA	other
1.34_157.0635	0.2111	0.1912	+G24h:-G24h	NA	NA	157.064	1.34	NA	NA	NA	NA	NA	NA	NA	0	level5	NA	NA	NA	NA	NA	other
1.34_229.0951	1.1807	0.6801	+G24h:-G24h	NA	C10 H15 N O5	229.095	1.34	NA	NA	NA	NA	NA	NA	NA	0	level5	NA	NA	NA	NA	NA	other
1.342_259.1532	0.8475	0.5396	+G24h:-G24h	Leu-gln	C11 H21 N3 O4	259.153	1.342	null	S3511125	HMDB0028927	0	0.0363	NA	NA	9	level4	Organic acids and derivatives	Carboxylic acids and derivatives	Amino acids, peptides, and analogues	Amino acids, peptides, and analogues	NA	other
1.343_190.0843	1.8012	0.4143	+G24h:-G24h	2374	C8 H14 O5	190.084	1.343	null	S22619	HMDB0040220	2e-04	1.0203	NA	NA	4	level4	Organic acids and derivatives	Hydroxy acids and derivatives	Beta hydroxy acids and derivatives	Organic acids	NA	other
1.343_347.0066	3.0631	0.0209	+G24h:-G24h	NA	NA	347.007	1.343	NA	NA	NA	NA	NA	NA	NA	0	level5	NA	NA	NA	NA	NA	up
1.344_204.1112	67.1622	0.0103	+G24h:-G24h	Val-ser	C8 H16 N2 O4	204.111	1.344	null	S123028	HMDB0029136	2e-04	0.9099	NA	NA	7	level4	Organic acids and derivatives	Carboxylic acids and derivatives	Amino acids, peptides, and analogues	Amino acids, peptides, and analogues	NA	up
1.344_286.1277	2.4476	0.4268	+G24h:-G24h	NA	C10 H22 O9	286.128	1.344	NA	NA	NA	NA	NA	NA	NA	0	level5	NA	NA	NA	NA	NA	other
1.346_329.1701	1.2487	0.828	+G24h:-G24h	NA	NA	329.17	1.346	NA	NA	NA	NA	NA	NA	NA	0	level5	NA	NA	NA	NA	NA	other
1.346_374.2167	1.9237	0.9225	+G24h:-G24h	NA	C16 H30 N4 O6	374.217	1.346	NA	NA	NA	NA	NA	NA	NA	0	level5	NA	NA	NA	NA	NA	other
1.347_232.0696	1.4203	0.1641	+G24h:-G24h	NA	C8 H12 N2 O6	232.07	1.347	NA	NA	NA	NA	NA	NA	NA	0	level5	NA	NA	NA	NA	NA	other
1.348_172.0737	2.0001	0.4431	+G24h:-G24h	On1225000	C8 H12 O4	172.074	1.348	null	S4436353	HMDB0038601	1e-04	0.7424	NA	NA	7	level4	Lipids and lipid-like molecules	Fatty Acyls	Fatty acid esters	Fatty acyls[FA]	NA	other
1.348_241.1792	1.2226	0.9086	+G24h:-G24h	NA	C12 H23 N3 O2	241.179	1.348	NA	NA	NA	NA	NA	NA	NA	0	level5	NA	NA	NA	NA	NA	other
1.35_169.0853	0.4579	0.3953	+G24h:-G24h	N.pi.-methyl-l-histidine	C7 H11 N3 O2	169.085	1.35	C01152	S58494	HMDB0000479	1e-04	0.746	NA	NA	6	level4	Organic acids and derivatives	Carboxylic acids and derivatives	Amino acids, peptides, and analogues	Amino acids, peptides, and analogues	map00340 Histidine metabolism;	other
1.351_228.111	0.4075	0.2211	+G24h:-G24h	Tetraacetylethylenediamine	C10 H16 N2 O4	228.111	1.351	null	S59725	HMDB0040573	0	0.1453	NA	NA	6	level4	Organic acids and derivatives	Carboxylic acids and derivatives	Carboxylic acid derivatives	Organic acids	NA	other
1.352_220.975	1.6826	0.1106	+G24h:-G24h	NA	C6 H10 N P3 S	220.975	1.352	NA	NA	NA	NA	NA	NA	NA	0	level5	NA	NA	NA	NA	NA	other
1.352_235.1057	0.503	0.1963	+G24h:-G24h	NA	C9 H17 N O6	235.106	1.352	NA	NA	NA	NA	NA	NA	NA	0	level5	NA	NA	NA	NA	NA	other
1.353_100.0162	1.4056	0.2936	+G24h:-G24h	Succinic anhydride	C4 H4 O3	100.016	1.353	C19524	S7634	HMDB0032523	1e-04	1.4561	NA	NA	1	level4	Organoheterocyclic compounds	Oxolanes	null	Oxolanes	NULL	other
1.355_140.0087	1.876	0.1483	+G24h:-G24h	[similar to: validamycin a; δmass: -357.2022 da]	NA	140.009	1.355	NA	NA	NA	NA	NA	NA	NA	0	level5	NA	NA	NA	NA	NA	other
1.356_301.1272	1.0543	0.7338	+G24h:-G24h	NA	C12 H19 N3 O6	301.127	1.356	NA	NA	NA	NA	NA	NA	NA	0	level5	NA	NA	NA	NA	NA	other
1.357_167.0696	0.6633	0.5489	+G24h:-G24h	Spinacine	C7 H9 N3 O2	167.07	1.357	null	S323081	HMDB0029873	2e-04	0.905	NA	NA	3	level4	Organic acids and derivatives	Carboxylic acids and derivatives	Amino acids, peptides, and analogues	Amino acids, peptides, and analogues	NA	other
1.357_263.0641	0.502	0.1685	+G24h:-G24h	4,5-dihydroxy-4-(2,3,4-trihydroxytetrahydro-2-furanyl)-3,4-dihydro-2h-pyrrole-2-carboxylic acid	C9 H13 N O8	263.064	1.357	null	S35013101	HMDB0029944	0	-0.0091	NA	NA	1	level4	Organic acids and derivatives	Carboxylic acids and derivatives	Amino acids, peptides, and analogues	Amino acids, peptides, and analogues	NA	other
1.358_216.0612	2.1704	0.2545	+G24h:-G24h	NA	C5 H8 N6 O4	216.061	1.358	NA	NA	NA	NA	NA	NA	NA	0	level5	NA	NA	NA	NA	NA	other
1.358_217.9515	1.5773	0.1324	+G24h:-G24h	NA	C6 H2 O7 S	217.952	1.358	NA	NA	NA	NA	NA	NA	NA	0	level5	NA	NA	NA	NA	NA	other
1.359_361.1738	0.4898	0.2914	+G24h:-G24h	[similar to: glycyl-l-leucine; δmass: 173.0577 da]	NA	361.174	1.359	NA	NA	NA	NA	NA	NA	NA	0	level5	NA	NA	NA	NA	NA	other
1.361_263.094	1.0698	0.8833	+G24h:-G24h	Met-asn	C9 H17 N3 O4 S	263.094	1.361	null	S295490	HMDB0028968	0	-0.0697	NA	NA	2	level4	Organic acids and derivatives	Carboxylic acids and derivatives	Amino acids, peptides, and analogues	Amino acids, peptides, and analogues	NA	other
1.361_445.2176	0.9243	0.8969	+G24h:-G24h	NA	C16 H36 N3 O9 P	445.218	1.361	NA	NA	NA	NA	NA	NA	NA	0	level5	NA	NA	NA	NA	NA	other
1.362_180.0901	1.1032	0.7066	+G24h:-G24h	Dulcin	C9 H12 N2 O2	180.09	1.362	C19415	S8663	HMDB0032565	2e-04	1.0474	NA	NA	7	level4	Benzenoids	Benzene and substituted derivatives	N-phenylureas	Benzene and derivatives	NULL	other
1.364_234.9543	1.7886	0.1435	+G24h:-G24h	NA	C4 H3 N3 O5 P2	234.954	1.364	NA	NA	NA	NA	NA	NA	NA	0	level5	NA	NA	NA	NA	NA	other
1.364_302.1225	1.1904	0.5632	+G24h:-G24h	NA	C12 H22 N4 O S2	302.123	1.364	NA	NA	NA	NA	NA	NA	NA	0	level5	NA	NA	NA	NA	NA	other
1.366_289.9725	2.1809	0.1498	+G24h:-G24h	NA	C9 H6 O9 S	289.973	1.366	NA	NA	NA	NA	NA	NA	NA	0	level5	NA	NA	NA	NA	NA	other
1.367_118.0267	1.3998	0.3185	+G24h:-G24h	Succinic acid	C4 H6 O4	118.027	1.367	C00042	S1078	HMDB0000254	1e-04	1.0719	NA	NA	8	level4	Organic acids and derivatives	Carboxylic acids and derivatives	Dicarboxylic acids and derivatives	Organic acids	map00020 Citrate cycle (TCA cycle); map00190 Oxidative phosphorylation; map00250 Alanine, aspartate and glutamate metabolism; map00310 Lysine degradation; map00350 Tyrosine metabolism; map00360 Phenylalanine metabolism; map00620 Pyruvate metabolism; map00630 Glyoxylate and dicarboxylate metabolism; map00640 Propanoate metabolism; map00650 Butanoate metabolism; map00760 Nicotinate and nicotinamide…	other
1.367_306.9752	1.2821	0.3596	+G24h:-G24h	NA	C7 H7 N3 O7 P2	306.975	1.367	NA	NA	NA	NA	NA	NA	NA	0	level5	NA	NA	NA	NA	NA	other
1.367_72.0212	1.2708	0.6349	+G24h:-G24h	Malondialdehyde	C3 H4 O2	72.0212	1.367	C19440	S10499	HMDB0006112	1e-04	1.1415	NA	NA	5	level4	Organic oxygen compounds	Organooxygen compounds	Carbonyl compounds	Carbonyl compounds	NULL	other
1.368_406.9916	1.3183	0.2471	+G24h:-G24h	NA	C4 H16 N3 O13 P3	406.992	1.368	NA	NA	NA	NA	NA	NA	NA	0	level5	NA	NA	NA	NA	NA	other
1.375_244.148	1.125	0.6561	+G24h:-G24h	NA	NA	244.148	1.375	NA	NA	NA	NA	NA	NA	NA	0	level5	NA	NA	NA	NA	NA	other
1.377_184.085	0.6164	0.3071	+G24h:-G24h	Veronal	C8 H12 N2 O3	184.085	1.377	NA	S2206	NA	2e-04	1.0483	NA	NA	1	level4	NA	NA	NA	NA	NA	other
1.377_325.1736	4.7788	0.5725	+G24h:-G24h	NA	C14 H23 N5 O4	325.174	1.377	NA	NA	NA	NA	NA	NA	NA	0	level5	NA	NA	NA	NA	NA	other
1.378_328.1746	1.1317	0.9233	+G24h:-G24h	NA	C13 H28 O9	328.175	1.378	NA	NA	NA	NA	NA	NA	NA	0	level5	NA	NA	NA	NA	NA	other
1.381_232.1177	0.4266	0.2008	+G24h:-G24h	N~2~-(carboxymethyl)arginine	C8 H16 N4 O4	232.118	1.381	null	S11545330	HMDB0039111	5e-04	2.2662	NA	NA	1	level4	Organic acids and derivatives	Carboxylic acids and derivatives	Amino acids, peptides, and analogues	Amino acids, peptides, and analogues	NA	other
1.382_199.0848	1.581	0.0099	+G24h:-G24h	8-demethyl meiqx	C10 H9 N5	199.085	1.382	null	S94777	HMDB0040443	-0.001	-4.8715	NA	NA	2	level4	Organoheterocyclic compounds	Diazanaphthalenes	Benzodiazines	Benzodiazines	NA	up
1.382_310.1164	1.4031	0.5102	+G24h:-G24h	Gamma-l-glutamyl-l-tyrosine	C14 H18 N2 O6	310.116	1.382	null	S85142	HMDB0011741	0	-0.1524	NA	NA	4	level4	Organic acids and derivatives	Carboxylic acids and derivatives	Amino acids, peptides, and analogues	Amino acids, peptides, and analogues	NA	other
1.388_232.1424	0.6893	0.328	+G24h:-G24h	Mebutamate	C10 H20 N2 O4	232.142	1.388	NA	S5919	NA	1e-04	0.2269	NA	NA	6	level4	NA	NA	NA	NA	NA	other
1.389_155.1312	1.3417	0.5737	+G24h:-G24h	To0127900	C9 H17 N O	155.131	1.389	null	S12665	HMDB0031179	2e-04	1.0703	NA	NA	4	level4	Organoheterocyclic compounds	Piperidines	Piperidinones	Piperidinones	NA	other
1.39_85.0892	0.6704	0.6019	+G24h:-G24h	2908	C5 H11 N	85.0892	1.39	C01746	S7791	HMDB0034301	1e-04	0.8841	NA	NA	1	level4	Organoheterocyclic compounds	Piperidines	null	Piperidines	NA	other
1.393_275.1482	0.9413	0.7491	+G24h:-G24h	Epsilon-(gamma-glutamyl)-lysine	C11 H21 N3 O5	275.148	1.393	C21730	S5378717	HMDB0003869	1e-04	0.2155	NA	NA	4	level4	Organic acids and derivatives	Carboxylic acids and derivatives	Amino acids, peptides, and analogues	Amino acids, peptides, and analogues	NULL	other
1.394_263.0906	9.1712	0.5482	+G24h:-G24h	Olaquindox [ban:inn]	C12 H13 N3 O4	263.091	1.394	NA	S64916	NA	0	0.0835	NA	NA	1	level4	NA	NA	NA	NA	NA	other
1.397_158.1421	2.9731	0.1927	+G24h:-G24h	Ej4025000	C8 H18 N2 O	158.142	1.397	NA	S12954	NA	1e-04	0.9359	NA	NA	1	level4	NA	NA	NA	NA	NA	other
1.4_407.1906	0.7038	0.9828	+G24h:-G24h	NA	C16 H29 N3 O9	407.191	1.4	NA	NA	NA	NA	NA	NA	NA	0	level5	NA	NA	NA	NA	NA	other
1.402_273.2053	0.2993	0.162	+G24h:-G24h	NA	C13 H27 N3 O3	273.205	1.402	NA	NA	NA	NA	NA	NA	NA	0	level5	NA	NA	NA	NA	NA	other
1.406_382.1954	0.6741	0.5345	+G24h:-G24h	Sumarotene	C24 H30 O2 S	382.195	1.406	NA	S4940796	NA	-0.0012	-3.2174	NA	NA	1	level4	NA	NA	NA	NA	NA	other
1.409_316.211	0.7637	0.6955	+G24h:-G24h	NA	C14 H28 N4 O4	316.211	1.409	NA	NA	NA	NA	NA	NA	NA	0	level5	NA	NA	NA	NA	NA	other
1.412_244.0696	12.6163	0.3323	+G24h:-G24h	Uridine	C9 H12 N2 O6	244.07	1.412	C00299	S5807	HMDB0000296	0	0.1169	NA	NA	3	level4	Nucleosides, nucleotides, and analogues	Pyrimidine nucleosides	null	Nucleic acids and analogues	map00240 Pyrimidine metabolism; map01100 Metabolic pathways;	other
1.413_232.106	1.1656	0.6217	+G24h:-G24h	Boc-asn-oh	C9 H16 N2 O5	232.106	1.413	NA	S74037	NA	1e-04	0.3002	NA	NA	9	level4	NA	NA	NA	NA	NA	other
1.413_346.1852	0.807	0.4109	+G24h:-G24h	NA	C16 H33 N2 P3	346.185	1.413	NA	NA	NA	NA	NA	NA	NA	0	level5	NA	NA	NA	NA	NA	other
1.413_421.2426	0.1174	0.1527	+G24h:-G24h	NA	C18 H35 N3 O8	421.243	1.413	NA	NA	NA	NA	NA	NA	NA	0	level5	NA	NA	NA	NA	NA	other
1.417_313.1161	0.3096	0.2104	+G24h:-G24h	4-(2-aminoethyl)phenyl beta-d-glucopyranosiduronic acid	C14 H19 N O7	313.116	1.417	null	S167561	HMDB0010328	0	-0.1452	NA	NA	1	level4	Organic oxygen compounds	Organooxygen compounds	Carbohydrates and carbohydrate conjugates	Carbohydrates	NA	other
1.418_187.0846	1.6652	0.3387	+G24h:-G24h	6-acetamido-2-oxohexanoic acid	C8 H13 N O4	187.085	1.418	C05548	S168403	HMDB0012150	2e-04	0.8232	NA	NA	4	level4	Organic acids and derivatives	Keto acids and derivatives	Medium-chain keto acids and derivatives	Organic acids	map00310 Lysine degradation;	other
1.419_158.1055	1.0458	0.9194	+G24h:-G24h	NA	C7 H14 N2 O2	158.106	1.419	NA	NA	NA	NA	NA	NA	NA	0	level5	NA	NA	NA	NA	NA	other
1.421_258.1328	1.1033	0.971	+G24h:-G24h	NA	C10 H18 N4 O4	258.133	1.421	NA	NA	NA	NA	NA	NA	NA	0	level5	NA	NA	NA	NA	NA	other
1.423_275.9932	1.8045	0.5727	+G24h:-G24h	(2e)-3-[3,5-dihydroxy-4-(sulfooxy)phenyl]acrylic acid	C9 H8 O8 S	275.993	1.423	null	S74852088	HMDB0127996	-8e-04	-2.9226	NA	NA	2	level4	Phenylpropanoids and polyketides	Cinnamic acids and derivatives	Hydroxycinnamic acids and derivatives	Polyketides[PK]	NA	other
1.426_206.0727	1.9872	0.0218	+G24h:-G24h	Gly-met	C7 H14 N2 O3 S	206.073	1.426	null	S87361	HMDB0028847	2e-04	0.7585	NA	NA	2	level4	Organic acids and derivatives	Carboxylic acids and derivatives	Amino acids, peptides, and analogues	Amino acids, peptides, and analogues	NA	up
1.426_253.1538	0.2015	0.1062	+G24h:-G24h	NA	C11 H19 N5 O2	253.154	1.426	NA	NA	NA	NA	NA	NA	NA	0	level5	NA	NA	NA	NA	NA	other
1.427_520.2501	0.8494	0.6033	+G24h:-G24h	NA	C17 H40 N6 O10 S	520.25	1.427	NA	NA	NA	NA	NA	NA	NA	0	level5	NA	NA	NA	NA	NA	other
1.429_237.0861	1.0162	0.8991	+G24h:-G24h	2-amino-6-(1,2-dihydroxypropyl)-4(1h)-pteridinon	C9 H11 N5 O3	237.086	1.429	NA	S2288	NA	-1e-04	-0.3457	NA	NA	8	level4	NA	NA	NA	NA	NA	other
1.429_383.1803	0.5127	0.0723	+G24h:-G24h	Dihydrozeatin-o-glucoside	C16 H25 N5 O6	383.18	1.429	null	S30791935	HMDB0012214	-2e-04	-0.5192	NA	NA	5	level4	Lipids and lipid-like molecules	Fatty Acyls	Fatty acyl glycosides	Fatty acyls[FA]	NA	other
1.429_505.1803	0.2296	0.0472	+G24h:-G24h	NA	C20 H32 N3 O10 P	505.18	1.429	NA	NA	NA	NA	NA	NA	NA	0	level5	NA	NA	NA	NA	NA	down
1.432_330.2016	3.2645	0.8704	+G24h:-G24h	NA	C13 H26 N6 O4	330.202	1.432	NA	NA	NA	NA	NA	NA	NA	0	level5	NA	NA	NA	NA	NA	other
1.432_360.1645	1.2026	0.9195	+G24h:-G24h	NA	C14 H24 N4 O7	360.164	1.432	NA	NA	NA	NA	NA	NA	NA	0	level5	NA	NA	NA	NA	NA	other
1.437_228.1111	1.5758	0.5508	+G24h:-G24h	Tetraacetylethylenediamine	C10 H16 N2 O4	228.111	1.437	null	S59725	HMDB0040573	1e-04	0.2494	NA	NA	6	level4	Organic acids and derivatives	Carboxylic acids and derivatives	Carboxylic acid derivatives	Organic acids	NA	other
1.438_515.2709	0.8779	0.464	+G24h:-G24h	NA	NA	515.271	1.438	NA	NA	NA	NA	NA	NA	NA	0	level5	NA	NA	NA	NA	NA	other
1.446_205.1082	1.1513	0.7392	+G24h:-G24h	NA	NA	205.108	1.446	NA	NA	NA	NA	NA	NA	NA	0	level5	NA	NA	NA	NA	NA	other
1.447_433.1811	0.8786	0.5978	+G24h:-G24h	Brexpiprazole	C25 H27 N3 O2 S	433.181	1.447	NA	S10152155	NA	-0.0013	-2.901	NA	NA	1	level4	NA	NA	NA	NA	NA	other
1.448_252.0634	3.4763	0.2742	+G24h:-G24h	Mono(3-carboxypropyl) phthalate	C12 H12 O6	252.063	1.448	null	S29787543	HMDB0061748	0	0.0875	NA	NA	4	level4	Benzenoids	Benzene and substituted derivatives	Benzoic acids and derivatives	Benzene and derivatives	NA	other
1.45_212.0594	0.4238	0.0406	+G24h:-G24h	Questiomycin a	C12 H8 N2 O2	212.059	1.45	C02161	S65565	HMDB0030483	9e-04	4.043	NA	NA	1	level4	Organoheterocyclic compounds	Benzoxazines	Phenoxazines	Phenoxazines	map00380 Tryptophan metabolism;	down
1.453_316.211	6.2761	0.0629	+G24h:-G24h	NA	C14 H28 N4 O4	316.211	1.453	NA	NA	NA	NA	NA	NA	NA	0	level5	NA	NA	NA	NA	NA	other
1.454_236.6298	1.5043	0.88	+G24h:-G24h	[similar to: 8-hydroxyquinoline; δmass: 91.5771 da]	NA	236.63	1.454	NA	NA	NA	NA	NA	NA	NA	0	level5	NA	NA	NA	NA	NA	other
1.456_287.1955	0.4482	0.1282	+G24h:-G24h	Leu-arg	C12 H25 N5 O3	287.195	1.456	null	S3027543	HMDB0028923	-2e-04	-0.7586	NA	NA	4	level4	Organic acids and derivatives	Carboxylic acids and derivatives	Amino acids, peptides, and analogues	Amino acids, peptides, and analogues	NA	other
1.457_158.0581	2.3284	0.3244	+G24h:-G24h	Succinylacetone	C7 H10 O4	158.058	1.457	null	S5121	HMDB0000635	2e-04	1.4495	NA	NA	7	level4	Organic acids and derivatives	Keto acids and derivatives	Medium-chain keto acids and derivatives	Organic acids	NA	other
1.461_289.1994	0.3959	0.0635	+G24h:-G24h	NA	C13 H27 N3 O4	289.199	1.461	NA	NA	NA	NA	NA	NA	NA	0	level5	NA	NA	NA	NA	NA	other
1.463_389.1258	1.9386	0.4366	+G24h:-G24h	(+/-)-6-acetonyldihydrosanguinarine	C23 H19 N O5	389.126	1.463	C12201	S157916	HMDB0039896	-5e-04	-1.3859	NA	NA	1	level4	Alkaloids and derivatives	Benzophenanthridine alkaloids	Dihydrobenzophenanthridine alkaloids	Alkaloids and derivatives	NULL	other
1.464_404.2747	0.4524	0.1521	+G24h:-G24h	Mepitiostane	C25 H40 O2 S	404.275	1.464	NA	S8084854	NA	-2e-04	-0.3832	NA	NA	1	level4	NA	NA	NA	NA	NA	other
1.467_251.1376	0.4696	0.0865	+G24h:-G24h	NA	NA	251.138	1.467	NA	NA	NA	NA	NA	NA	NA	0	level5	NA	NA	NA	NA	NA	other
1.469_237.0831	0.6922	0.1826	+G24h:-G24h	NA	NA	237.083	1.469	NA	NA	NA	NA	NA	NA	NA	0	level5	NA	NA	NA	NA	NA	other
1.469_270.1689	0.5844	0.4983	+G24h:-G24h	NA	C12 H22 N4 O3	270.169	1.469	NA	NA	NA	NA	NA	NA	NA	0	level5	NA	NA	NA	NA	NA	other
1.469_344.2171	0.9234	0.6963	+G24h:-G24h	NA	C14 H28 N6 O4	344.217	1.469	NA	NA	NA	NA	NA	NA	NA	0	level5	NA	NA	NA	NA	NA	other
1.475_200.0799	10.0534	0.2481	+G24h:-G24h	Alanylclavam	C8 H12 N2 O4	200.08	1.475	NA	S168852	NA	2e-04	1.0262	NA	NA	2	level4	NA	NA	NA	NA	NA	other
1.483_384.1217	2.4371	0.8357	+G24h:-G24h	S-adenosyl-l-homocysteine	C14 H20 N6 O5 S	384.122	1.483	C00021	S388301	HMDB0000939	1e-04	0.2665	NA	NA	23	level4	Nucleosides, nucleotides, and analogues	5'-deoxyribonucleosides	5'-deoxy-5'-thionucleosides	Nucleic acids and analogues	map00270 Cysteine and methionine metabolism; map01100 Metabolic pathways; map01230 Biosynthesis of amino acids;	other
1.484_179.1291	0.8309	0.4957	+G24h:-G24h	NA	NA	179.129	1.484	NA	NA	NA	NA	NA	NA	NA	0	level5	NA	NA	NA	NA	NA	other
1.485_384.2483	0.2437	0.0477	+G24h:-G24h	NA	NA	384.248	1.485	NA	NA	NA	NA	NA	NA	NA	0	level5	NA	NA	NA	NA	NA	down
1.488_240.1196	0.5232	0.1362	+G24h:-G24h	NA	C13 H22 P2	240.12	1.488	NA	NA	NA	NA	NA	NA	NA	0	level5	NA	NA	NA	NA	NA	other
1.488_275.1482	0.4932	0.084	+G24h:-G24h	Epsilon-(gamma-glutamyl)-lysine	C11 H21 N3 O5	275.148	1.488	C21730	S5378717	HMDB0003869	1e-04	0.2276	NA	NA	4	level4	Organic acids and derivatives	Carboxylic acids and derivatives	Amino acids, peptides, and analogues	Amino acids, peptides, and analogues	NULL	other
1.489_225.1479	1.4725	0.688	+G24h:-G24h	NA	C11 H19 N3 O2	225.148	1.489	NA	NA	NA	NA	NA	NA	NA	0	level5	NA	NA	NA	NA	NA	other
1.49_232.1172	1.1241	0.4767	+G24h:-G24h	N~2~-(carboxymethyl)arginine	C8 H16 N4 O4	232.117	1.49	null	S11545330	HMDB0039111	1e-04	0.2798	NA	NA	1	level4	Organic acids and derivatives	Carboxylic acids and derivatives	Amino acids, peptides, and analogues	Amino acids, peptides, and analogues	NA	other
1.49_332.1583	1.42	0.7676	+G24h:-G24h	Spectinomycin	C14 H24 N2 O7	332.158	1.49	C02078	S14785	HMDB0015055	-1e-04	-0.3119	NA	NA	1	level4	Organoheterocyclic compounds	Dioxanes	1,4-dioxanes	1,4-dioxanes	map01130 Biosynthesis of antibiotics;	other
1.495_220.0882	1.2966	0.675	+G24h:-G24h	Ala-met	C8 H16 N2 O3 S	220.088	1.495	null	S88964	HMDB0028693	1e-04	0.3626	NA	54.5	5	level4	Organic acids and derivatives	Carboxylic acids and derivatives	Amino acids, peptides, and analogues	Amino acids, peptides, and analogues	NA	other
1.495_437.1897	1.3071	0.9794	+G24h:-G24h	[similar to: actinomycin d; δmass: -817.4388 da]	NA	437.19	1.495	NA	NA	NA	NA	NA	NA	NA	0	level5	NA	NA	NA	NA	NA	other
1.497_194.1162	1.3048	0.8383	+G24h:-G24h	Peg-4	C8 H18 O5	194.116	1.497	null	S7908	HMDB0094708	8e-04	4.0357	NA	NA	1	level4	Organic oxygen compounds	Organooxygen compounds	Ethers	Ethers	NA	other
1.497_264.0781	1.2334	0.9364	+G24h:-G24h	N-acetylcystathionine	C9 H16 N2 O5 S	264.078	1.497	null	S134252	HMDB0002381	1e-04	0.2209	NA	NA	4	level4	Organic acids and derivatives	Carboxylic acids and derivatives	Amino acids, peptides, and analogues	Amino acids, peptides, and analogues	NA	other
1.499_449.2489	0.1506	0.139	+G24h:-G24h	NA	C18 H35 N5 O8	449.249	1.499	NA	NA	NA	NA	NA	NA	NA	0	level5	NA	NA	NA	NA	NA	other
1.502_260.1372	0.3437	0.186	+G24h:-G24h	L-gamma-glutamyl-l-leucine	C11 H20 N2 O5	260.137	1.502	null	S133115	HMDB0011171	0	-0.0648	NA	NA	7	level4	Organic acids and derivatives	Carboxylic acids and derivatives	Amino acids, peptides, and analogues	Amino acids, peptides, and analogues	NA	other
1.503_419.1793	1.1772	0.7117	+G24h:-G24h	NA	C13 H34 N5 O4 P S2	419.179	1.503	NA	NA	NA	NA	NA	NA	NA	0	level5	NA	NA	NA	NA	NA	other
1.506_237.1002	0.3184	0.1432	+G24h:-G24h	Ethopabate	C12 H15 N O4	237.1	1.506	NA	S5812	NA	1e-04	0.3508	NA	NA	6	level4	NA	NA	NA	NA	NA	other
1.508_287.1956	67.2731	0.0022	+G24h:-G24h	Leu-arg	C12 H25 N5 O3	287.196	1.508	null	S3027543	HMDB0028923	-1e-04	-0.4712	NA	NA	4	level4	Organic acids and derivatives	Carboxylic acids and derivatives	Amino acids, peptides, and analogues	Amino acids, peptides, and analogues	NA	up
1.509_134.1135	0.7637	0.489	+G24h:-G24h	NA	NA	134.113	1.509	NA	NA	NA	NA	NA	NA	NA	0	level5	NA	NA	NA	NA	NA	other
1.515_416.2386	1.149	0.8524	+G24h:-G24h	NA	C17 H32 N6 O6	416.239	1.515	NA	NA	NA	NA	NA	NA	NA	0	level5	NA	NA	NA	NA	NA	other
1.518_232.1425	3.334	0.0012	+G24h:-G24h	Mebutamate	C10 H20 N2 O4	232.143	1.518	NA	S5919	NA	2e-04	0.9256	NA	NA	6	level4	NA	NA	NA	NA	NA	up
1.526_269.0895	1.7029	0.5892	+G24h:-G24h	N-(2,3,4-trimethoxybenzoyl)glycine	C12 H15 N O6	269.089	1.526	null	S22752703	HMDB0142117	-4e-04	-1.5308	NA	NA	1	level4	Benzenoids	Benzene and substituted derivatives	Benzoic acids and derivatives	Benzene and derivatives	NA	other
1.528_184.085	1.7387	0.3933	+G24h:-G24h	Veronal	C8 H12 N2 O3	184.085	1.528	NA	S2206	NA	2e-04	1.1765	NA	NA	1	level4	NA	NA	NA	NA	NA	other
1.528_258.0851	1.2822	0.9073	+G24h:-G24h	5-oxo-d-proline	C5 H7 N O3	258.085	1.528	C01879	BGI136	HMDB0000267	129.0426	999999.7152	72.5	NA	3	level1	Peptides	Amino acids	Other amino acids [Fig]	Amino acids	map00480 Glutathione metabolism; map01100 Metabolic pathways;	other
1.536_313.0843	0.4089	0.0605	+G24h:-G24h	NA	C11 H15 N5 O4 S	313.084	1.536	NA	NA	NA	NA	NA	NA	NA	0	level5	NA	NA	NA	NA	NA	other
1.538_390.2116	1.5661	0.6076	+G24h:-G24h	NA	C16 H30 N4 O7	390.212	1.538	NA	NA	NA	NA	NA	NA	NA	0	level5	NA	NA	NA	NA	NA	other
1.539_389.1799	0.6526	0.4033	+G24h:-G24h	NA	C16 H27 N3 O8	389.18	1.539	NA	NA	NA	NA	NA	NA	NA	0	level5	NA	NA	NA	NA	NA	other
1.56_332.1583	1.0733	0.7562	+G24h:-G24h	Spectinomycin	C14 H24 N2 O7	332.158	1.56	C02078	S14785	HMDB0015055	0	-0.0768	NA	NA	1	level4	Organoheterocyclic compounds	Dioxanes	1,4-dioxanes	1,4-dioxanes	map01130 Biosynthesis of antibiotics;	other
1.568_132.0917	0.5081	0.2609	+G24h:-G24h	NA	NA	132.092	1.568	NA	NA	NA	NA	NA	NA	NA	0	level5	NA	NA	NA	NA	NA	other
1.569_132.0979	0.5174	0.2282	+G24h:-G24h	4259	C7 H16 S	132.098	1.569	null	S14680	HMDB0032304	6e-04	4.4304	NA	NA	2	level4	Organosulfur compounds	Thiols	Alkylthiols	Alkylthiols	NA	other
1.569_361.1849	0.725	0.4102	+G24h:-G24h	NA	C15 H27 N3 O7	361.185	1.569	NA	NA	NA	NA	NA	NA	NA	0	level5	NA	NA	NA	NA	NA	other
1.573_230.0904	1.0812	0.9262	+G24h:-G24h	Aspartyl-l-proline	C9 H14 N2 O5	230.09	1.573	null	S149163	HMDB0002335	1e-04	0.327	NA	NA	6	level4	Organic acids and derivatives	Carboxylic acids and derivatives	Amino acids, peptides, and analogues	Amino acids, peptides, and analogues	NA	other
1.573_517.2395	0.9455	0.6218	+G24h:-G24h	NA	C18 H39 N5 O10 S	517.24	1.573	NA	NA	NA	NA	NA	NA	NA	0	level5	NA	NA	NA	NA	NA	other
1.581_473.2113	1.9208	0.0718	+G24h:-G24h	NA	C18 H35 N O13	473.211	1.581	NA	NA	NA	NA	NA	NA	NA	0	level5	NA	NA	NA	NA	NA	other
1.588_488.2235	0.8193	0.5125	+G24h:-G24h	NA	C17 H37 N4 O10 P	488.224	1.588	NA	NA	NA	NA	NA	NA	NA	0	level5	NA	NA	NA	NA	NA	other
1.592_437.19	3.3147	0.0002	+G24h:-G24h	NA	C18 H31 N O11	437.19	1.592	NA	NA	NA	NA	NA	NA	NA	0	level5	NA	NA	NA	NA	NA	up
1.596_484.3018	0.6162	0.662	+G24h:-G24h	NA	NA	484.302	1.596	NA	NA	NA	NA	NA	NA	NA	0	level5	NA	NA	NA	NA	NA	other
1.6_217.1316	0.3429	0.3094	+G24h:-G24h	Propionylcarnitine	C10 H19 N O4	217.132	1.6	C03017	MReference-884	HMDB0000824	1e-04	0.6597	NA	92.3	2	level2	FA Fatty acyls	FA07 Fatty esters	FA0707 Fatty acyl carnitines	Fatty acyls[FA]	NULL	other
1.601_287.1957	6.113	0.7066	+G24h:-G24h	Leu-arg	C12 H25 N5 O3	287.196	1.601	null	S3027543	HMDB0028923	0	-0.0461	NA	NA	4	level4	Organic acids and derivatives	Carboxylic acids and derivatives	Amino acids, peptides, and analogues	Amino acids, peptides, and analogues	NA	other
1.602_447.2039	0.4819	0.1656	+G24h:-G24h	NA	NA	447.204	1.602	NA	NA	NA	NA	NA	NA	NA	0	level5	NA	NA	NA	NA	NA	other
1.604_446.1956	0.679	0.2731	+G24h:-G24h	Estrone glucuronide	C24 H30 O8	446.196	1.604	C11133	S103124	HMDB0004483	0.0015	3.4098	NA	NA	5	level4	Lipids and lipid-like molecules	Steroids and steroid derivatives	Steroidal glycosides	Steroids and derivatives	NA	other
1.604_577.2902	0.4433	0.031	+G24h:-G24h	NA	C25 H50 N5 O2 P3 S	577.29	1.604	NA	NA	NA	NA	NA	NA	NA	0	level5	NA	NA	NA	NA	NA	down
1.617_505.1803	0.8309	0.2346	+G24h:-G24h	NA	C23 H31 N5 O4 S2	505.18	1.617	NA	NA	NA	NA	NA	NA	NA	0	level5	NA	NA	NA	NA	NA	other
1.619_314.159	1.0252	0.7159	+G24h:-G24h	NA	C13 H22 N4 O5	314.159	1.619	NA	NA	NA	NA	NA	NA	NA	0	level5	NA	NA	NA	NA	NA	other
1.628_134.1135	2.6537	0.0255	+G24h:-G24h	[similar to: trans-zeatin; δmass: -84.9985 da]	NA	134.113	1.628	NA	NA	NA	NA	NA	NA	NA	0	level5	NA	NA	NA	NA	NA	up
1.629_429.1498	1.4215	0.9023	+G24h:-G24h	NA	C16 H23 N5 O9	429.15	1.629	NA	NA	NA	NA	NA	NA	NA	0	level5	NA	NA	NA	NA	NA	other
1.632_131.0947	0.9593	0.5974	+G24h:-G24h	L-norleucine	C6 H13 N O2	131.095	1.632	C01933	BGI371	HMDB0001645	0	0.216	97.6	92	18	level1	FA Fatty acyls	FA01 Fatty Acids and Conjugates	FA0110 Amino fatty acids	Fatty acyls[FA]	NULL	other
1.637_133.0988	0.8477	0.6646	+G24h:-G24h	NA	NA	133.099	1.637	NA	NA	NA	NA	NA	NA	NA	0	level5	NA	NA	NA	NA	NA	other
1.639_85.0892	0.6605	0.1761	+G24h:-G24h	2908	C5 H11 N	85.0892	1.639	C01746	S7791	HMDB0034301	0	0.545	NA	NA	1	level4	Organoheterocyclic compounds	Piperidines	null	Piperidines	NA	other
1.663_389.1797	11.9359	0.4044	+G24h:-G24h	NA	C12 H33 N5 O3 P2 S	389.18	1.663	NA	NA	NA	NA	NA	NA	NA	0	level5	NA	NA	NA	NA	NA	other
1.674_362.1691	1.2912	0.2751	+G24h:-G24h	Protirelin	C16 H22 N6 O4	362.169	1.674	C03958	S554166	HMDB0060080	-0.0012	-3.2419	NA	NA	1	level4	Organic acids and derivatives	Carboxylic acids and derivatives	Amino acids, peptides, and analogues	Amino acids, peptides, and analogues	NULL	other
1.675_550.1893	1.3314	0.8294	+G24h:-G24h	Genipin 1-gentiobioside	C23 H34 O15	550.189	1.675	NA	S2339749	NA	-5e-04	-0.8683	NA	NA	1	level4	NA	NA	NA	NA	NA	other
1.678_361.1851	0.8534	0.9793	+G24h:-G24h	NA	C15 H27 N3 O7	361.185	1.678	NA	NA	NA	NA	NA	NA	NA	0	level5	NA	NA	NA	NA	NA	other
1.683_213.064	1.1122	0.1811	+G24h:-G24h	Droxidopa	C9 H11 N O5	213.064	1.683	null	S83927	HMDB0015627	2e-04	1.1056	NA	NA	3	level4	Organic acids and derivatives	Carboxylic acids and derivatives	Amino acids, peptides, and analogues	Amino acids, peptides, and analogues	NA	other
1.693_131.0947	22.8098	0.0012	+G24h:-G24h	Leucine	C6 H13 N O2	131.095	1.693	C00123	BGI355	HMDB0000687	1e-04	0.6454	97.5	94.2	18	level1	Peptides	Amino acids	Common amino acids [Fig]	Amino acids	map00280 Valine, leucine and isoleucine degradation; map00290 Valine, leucine and isoleucine biosynthesis; map00970 Aminoacyl-tRNA biosynthesis; map01100 Metabolic pathways; map01110 Biosynthesis of secondary metabolites; map01210 2-Oxocarboxylic acid metabolism; map01230 Biosynthesis of amino acids; map02010 ABC transporters;	up
1.694_194.0694	1.5722	0.5925	+G24h:-G24h	Aminohippuric acid	C9 H10 N2 O3	194.069	1.694	null	S2063	HMDB0001867	3e-04	1.4485	NA	NA	2	level4	Benzenoids	Benzene and substituted derivatives	Benzoic acids and derivatives	Benzene and derivatives	NA	other
1.695_577.2907	10.2963	0.0077	+G24h:-G24h	NA	C33 H44 N3 O2 P S	577.291	1.695	NA	NA	NA	NA	NA	NA	NA	0	level5	NA	NA	NA	NA	NA	up
1.699_191.1163	1.5309	0.0451	+G24h:-G24h	N-butyl-1h-pyrazolo[3,4-d]pyrimidin-4-amine	C9 H13 N5	191.116	1.699	NA	S191796	NA	-8e-04	-4.1468	11.7	NA	1	level4	NA	NA	NA	NA	NA	up
1.705_211.0959	1.4894	0.6577	+G24h:-G24h	Zalcitabine	C9 H13 N3 O3	211.096	1.705	C07207	S22498	HMDB0015078	2e-04	1.0738	NA	NA	1	level4	Nucleosides, nucleotides, and analogues	Pyrimidine nucleosides	Pyrimidine 2',3'-dideoxyribonucleosides	Nucleic acids and analogues	NA	other
1.706_269.101	0.9058	0.7796	+G24h:-G24h	NA	C11 H15 N3 O5	269.101	1.706	NA	NA	NA	NA	NA	NA	NA	0	level5	NA	NA	NA	NA	NA	other
1.706_484.3014	1.7121	0.648	+G24h:-G24h	NA	C20 H45 N4 O7 P	484.301	1.706	NA	NA	NA	NA	NA	NA	NA	0	level5	NA	NA	NA	NA	NA	other
1.721_85.0892	14.348	0.267	+G24h:-G24h	2908	C5 H11 N	85.0892	1.721	C01746	S7791	HMDB0034301	0	0.561	NA	NA	1	level4	Organoheterocyclic compounds	Piperidines	null	Piperidines	NA	other
1.725_321.1786	1.1927	0.6679	+G24h:-G24h	Arg-phe	C15 H23 N5 O3	321.179	1.725	null	S3640706	HMDB0028716	-0.0015	-4.6191	NA	NA	2	level4	Organic acids and derivatives	Carboxylic acids and derivatives	Amino acids, peptides, and analogues	Amino acids, peptides, and analogues	NA	other
1.726_231.1108	0.4792	0.4329	+G24h:-G24h	2271703	C10 H17 N O5	231.111	1.726	null	S4956295	HMDB0000953	1e-04	0.4853	NA	NA	2	level4	Organic acids and derivatives	Carboxylic acids and derivatives	Amino acids, peptides, and analogues	Amino acids, peptides, and analogues	NA	other
1.743_300.0045	1.0994	0.7632	+G24h:-G24h	NA	C4 H11 N6 O4 P3	300.005	1.743	NA	NA	NA	NA	NA	NA	NA	0	level5	NA	NA	NA	NA	NA	other
1.744_118.0281	0.9159	0.5604	+G24h:-G24h	NA	C5 H2 N4	118.028	1.744	NA	NA	NA	NA	NA	NA	NA	0	level5	NA	NA	NA	NA	NA	other
1.747_467.1768	1.3561	0.9808	+G24h:-G24h	4-[(1z)-1-{4-[2-(dimethylamino)ethoxy]phenyl}-2-phenyl-1-buten-1-yl]phenyl hydrogen sulfate	C26 H29 N O5 S	467.177	1.747	null	S30778630	HMDB0061123	1e-04	0.3083	NA	NA	2	level4	Phenylpropanoids and polyketides	Stilbenes	null	Polyketides[PK]	NA	other
1.748_339.1893	0.9646	0.7056	+G24h:-G24h	NA	C15 H25 N5 O4	339.189	1.748	NA	NA	NA	NA	NA	NA	NA	0	level5	NA	NA	NA	NA	NA	other
1.757_200.0799	1.3817	0.282	+G24h:-G24h	Alanylclavam	C8 H12 N2 O4	200.08	1.757	NA	S168852	NA	2e-04	1.1943	NA	NA	2	level4	NA	NA	NA	NA	NA	other
1.761_366.0131	0.8923	0.556	+G24h:-G24h	NA	C5 H10 N4 O15	366.013	1.761	NA	NA	NA	NA	NA	NA	NA	0	level5	NA	NA	NA	NA	NA	other
1.78_479.1764	1.4647	0.373	+G24h:-G24h	NA	C21 H30 N5 O4 P S	479.176	1.78	NA	NA	NA	NA	NA	NA	NA	0	level5	NA	NA	NA	NA	NA	other
1.783_475.1921	1.9763	0.1377	+G24h:-G24h	NA	C18 H29 N5 O10	475.192	1.783	NA	NA	NA	NA	NA	NA	NA	0	level5	NA	NA	NA	NA	NA	other
1.785_488.224	3.214	0.2176	+G24h:-G24h	NA	NA	488.224	1.785	NA	NA	NA	NA	NA	NA	NA	0	level5	NA	NA	NA	NA	NA	other
1.803_236.1162	2.162	0.7452	+G24h:-G24h	Hexobarbital	C12 H16 N2 O3	236.116	1.803	C11723	S3482	HMDB0015444	1e-04	0.306	NA	NA	7	level4	Organoheterocyclic compounds	Diazines	Pyrimidines and pyrimidine derivatives	Pyrimidines and pyrimidine derivatives	NULL	other
1.806_173.0479	0.4803	0.0181	+G24h:-G24h	2-quinolinecarboxylic acid	C10 H7 N O2	173.048	1.806	C06325	BGI77	HMDB0000842	2e-04	1.3771	82.7	NA	4	level2	Organoheterocyclic compounds	Quinolines and derivatives	Quinoline carboxylic acids	Quinoline carboxylic acids	NULL	down
1.807_445.1449	1.3218	0.9067	+G24h:-G24h	NA	C16 H23 N5 O10	445.145	1.807	NA	NA	NA	NA	NA	NA	NA	0	level5	NA	NA	NA	NA	NA	other
1.812_231.1221	2.3387	0.0188	+G24h:-G24h	Asn-val	C9 H17 N3 O4	231.122	1.812	null	S16568270	HMDB0028744	2e-04	0.7852	NA	NA	2	level4	Organic acids and derivatives	Carboxylic acids and derivatives	Amino acids, peptides, and analogues	Amino acids, peptides, and analogues	NA	up
1.827_195.0534	1.3182	0.4456	+G24h:-G24h	Α-hydroxyhippuric acid	C9 H9 N O4	195.053	1.827	NA	MReference-321	NA	3e-04	1.3979	NA	41.4	14	level3	NA	NA	NA	NA	NA	other
1.831_184.085	1.3892	0.4502	+G24h:-G24h	Veronal	C8 H12 N2 O3	184.085	1.831	NA	S2206	NA	2e-04	1.2533	NA	NA	1	level4	NA	NA	NA	NA	NA	other
1.832_118.0631	1.9809	0.0966	+G24h:-G24h	3-hydroxy-3-methylbutanoic acid	C5 H10 O3	118.063	1.832	NA	MReference-196	NA	1e-04	1.1797	NA	34.7	18	level3	NA	NA	NA	NA	NA	other
1.836_112.0638	1.5579	0.0642	+G24h:-G24h	NA	C5 H8 N2 O	112.064	1.836	NA	NA	NA	NA	NA	NA	NA	0	level5	NA	NA	NA	NA	NA	other
1.837_200.0663	1.3628	0.5446	+G24h:-G24h	NA	C5 H8 N6 O3	200.066	1.837	NA	NA	NA	NA	NA	NA	NA	0	level5	NA	NA	NA	NA	NA	other
1.839_476.2236	1.0513	0.87	+G24h:-G24h	Loperamide	C29 H33 Cl N2 O2	476.224	1.839	C07080	S3818	HMDB0004999	5e-04	1.1279	NA	NA	1	level4	Benzenoids	Benzene and substituted derivatives	Diphenylmethanes	Benzene and derivatives	NULL	other
1.84_347.1152	1.0808	0.7605	+G24h:-G24h	1,2-dimethoxy-13-methyl[1,3]benzodioxolo[5,6-c]phenanthridine	C21 H17 N O4	347.115	1.84	null	S30777530	HMDB0041063	-6e-04	-1.7228	NA	NA	1	level4	Organoheterocyclic compounds	Quinolines and derivatives	Benzoquinolines	Quinone	NA	other
1.843_261.0308	0.5629	0.009	+G24h:-G24h	2-methoxyacetaminophen sulfate	C9 H11 N O6 S	261.031	1.843	null	S34448633	HMDB0062550	1e-04	0.2846	NA	NA	1	level4	Organic acids and derivatives	Organic sulfuric acids and derivatives	Arylsulfates	Organic acids	NA	down
1.845_373.1139	0.6869	0.2764	+G24h:-G24h	NA	C11 H23 N3 O9 S	373.114	1.845	NA	NA	NA	NA	NA	NA	NA	0	level5	NA	NA	NA	NA	NA	other
1.847_260.1372	0.9371	0.9413	+G24h:-G24h	L-gamma-glutamyl-l-leucine	C11 H20 N2 O5	260.137	1.847	null	S133115	HMDB0011171	0	-0.0176	NA	NA	7	level4	Organic acids and derivatives	Carboxylic acids and derivatives	Amino acids, peptides, and analogues	Amino acids, peptides, and analogues	NA	other
1.848_281.09	0.2715	0.3066	+G24h:-G24h	N-4-hydroxyphenylacetylglutamic acid	C13 H15 N O6	281.09	1.848	NA	S389603	NA	1e-04	0.3417	NA	NA	2	level4	NA	NA	NA	NA	NA	other
1.848_317.1222	1.2621	0.636	+G24h:-G24h	(2s)-3-(1h-imidazol-4-yl)-2-({[(3s,4s,5r)-2,3,4-trihydroxy-5-(hydroxymethyl)tetrahydro-2-furanyl]methyl}amino)propanoic acid (non-preferred name)	C12 H19 N3 O7	317.122	1.848	null	S35014477	HMDB0037839	-1e-04	-0.1886	NA	NA	1	level4	Organic acids and derivatives	Carboxylic acids and derivatives	Amino acids, peptides, and analogues	Amino acids, peptides, and analogues	NA	other
1.849_230.0768	1.0497	0.8132	+G24h:-G24h	NA	C6 H10 N6 O4	230.077	1.849	NA	NA	NA	NA	NA	NA	NA	0	level5	NA	NA	NA	NA	NA	other
1.849_286.0801	1.4124	0.4851	+G24h:-G24h	NA	C13 H21 O P3	286.08	1.849	NA	NA	NA	NA	NA	NA	NA	0	level5	NA	NA	NA	NA	NA	other
1.849_301.1274	1.8833	0.2326	+G24h:-G24h	NA	C12 H19 N3 O6	301.127	1.849	NA	NA	NA	NA	NA	NA	NA	0	level5	NA	NA	NA	NA	NA	other
1.854_254.1267	1.6159	0.8915	+G24h:-G24h	Midodrine	C12 H18 N2 O4	254.127	1.854	C07890	S4050	HMDB0014356	1e-04	0.2189	NA	NA	5	level4	Benzenoids	Benzene and substituted derivatives	Methoxybenzenes	Benzene and derivatives	NULL	other
1.86_429.1499	6.1664	0.3141	+G24h:-G24h	NA	C16 H23 N5 O9	429.15	1.86	NA	NA	NA	NA	NA	NA	NA	0	level5	NA	NA	NA	NA	NA	other
1.862_245.1376	1.9141	0.2516	+G24h:-G24h	Leucylasparagine	C10 H19 N3 O4	245.138	1.862	null	S3341296	HMDB0028924	0	0.0156	NA	NA	8	level4	Organic acids and derivatives	Carboxylic acids and derivatives	Amino acids, peptides, and analogues	Amino acids, peptides, and analogues	NA	other
1.874_99.1049	0.1765	0.002	+G24h:-G24h	Cyclohexylamine	C6 H13 N	99.1049	1.874	C00571	S7677	HMDB0031404	1e-04	0.7677	NA	NA	2	level4	Organic nitrogen compounds	Organonitrogen compounds	Cyclohexylamines	Amines and derivatives	NA	down
1.875_251.1019	1.2226	0.7167	+G24h:-G24h	Deoxyadenosine	C10 H13 N5 O3	251.102	1.875	C00559	BGI213	HMDB0000101	1e-04	0.2768	94.2	91.4	3	level1	Nucleic acids	Nucleosides [Fig]	Deoxyribonucleosides	Nucleic acids	map00230 Purine metabolism; map01100 Metabolic pathways;	other
1.877_325.1137	0.4987	0.3388	+G24h:-G24h	NA	C11 H25 N3 O2 P2 S	325.114	1.877	NA	NA	NA	NA	NA	NA	NA	0	level5	NA	NA	NA	NA	NA	other
1.878_392.1255	0.302	0.5151	+G24h:-G24h	NA	C13 H29 O9 P S	392.125	1.878	NA	NA	NA	NA	NA	NA	NA	0	level5	NA	NA	NA	NA	NA	other
1.878_475.192	1.9552	0.1345	+G24h:-G24h	NA	C18 H29 N5 O10	475.192	1.878	NA	NA	NA	NA	NA	NA	NA	0	level5	NA	NA	NA	NA	NA	other
1.88_337.1637	1.4912	0.3942	+G24h:-G24h	NA	C16 H23 N3 O5	337.164	1.88	NA	NA	NA	NA	NA	NA	NA	0	level5	NA	NA	NA	NA	NA	other
1.882_332.1696	1.8129	0.2883	+G24h:-G24h	NA	C13 H24 N4 O6	332.17	1.882	NA	NA	NA	NA	NA	NA	NA	0	level5	NA	NA	NA	NA	NA	other
1.888_225.1479	1.3636	0.8823	+G24h:-G24h	NA	C11 H19 N3 O2	225.148	1.888	NA	NA	NA	NA	NA	NA	NA	0	level5	NA	NA	NA	NA	NA	other
1.889_236.0798	0.735	0.3181	+G24h:-G24h	Formylkynurenine	C11 H12 N2 O4	236.08	1.889	null	S886	HMDB0001200	1e-04	0.2764	NA	NA	4	level4	Organic oxygen compounds	Organooxygen compounds	Carbonyl compounds	Carbonyl compounds	NA	other
1.893_275.148	1.3331	0.6196	+G24h:-G24h	Epsilon-(gamma-glutamyl)-lysine	C11 H21 N3 O5	275.148	1.893	C21730	S5378717	HMDB0003869	-1e-04	-0.4063	NA	NA	4	level4	Organic acids and derivatives	Carboxylic acids and derivatives	Amino acids, peptides, and analogues	Amino acids, peptides, and analogues	NULL	other
1.904_145.1104	0.1806	0.1952	+G24h:-G24h	G-butyrobetaine	C7 H15 N O2	145.11	1.904	null	S705	HMDB0006831	1e-04	0.9804	NA	NA	5	level4	Lipids and lipid-like molecules	Fatty Acyls	Fatty acids and conjugates	Fatty acyls[FA]	NA	other
1.906_519.1724	0.5133	0.0526	+G24h:-G24h	2,3-dihydroxy-2-(5-hydroxy-11-methyl-6-oxo-1,2,6,11-tetrahydrofuro[2,3-c]acridin-2-yl)propyl hexopyranoside	C25 H29 N O11	519.172	1.906	null	S74886370	HMDB0029331	-0.0017	-3.1933	NA	NA	1	level4	Lipids and lipid-like molecules	Glycerolipids	Glycosylglycerols	Glycerolipids[GL]	NA	other
1.911_319.1377	2.1129	0.1932	+G24h:-G24h	NA	NA	319.138	1.911	NA	NA	NA	NA	NA	NA	NA	0	level5	NA	NA	NA	NA	NA	other
1.913_268.1059	1.441	0.0404	+G24h:-G24h	Ambrette musk	C12 H16 N2 O5	268.106	1.913	NA	S6496	NA	0	0.0419	NA	NA	3	level4	NA	NA	NA	NA	NA	up
1.913_504.1614	0.3392	0.1307	+G24h:-G24h	Sergeolide	C25 H28 O11	504.161	1.913	NA	S118180	NA	-0.0018	-3.5504	NA	NA	7	level4	NA	NA	NA	NA	NA	other
1.918_151.0495	1.007	0.9954	+G24h:-G24h	Guanine	C5 H5 N5 O	151.049	1.918	C00242	MReference-436	HMDB0000132	1e-04	0.8025	NA	94	3	level2	Nucleic acids	Bases [Fig]	Purines	Nucleic acids	map00230 Purine metabolism; map01100 Metabolic pathways;	other
1.918_421.2064	0.7441	0.9608	+G24h:-G24h	NA	C17 H31 N3 O9	421.206	1.918	NA	NA	NA	NA	NA	NA	NA	0	level5	NA	NA	NA	NA	NA	other
1.919_410.1805	1.0885	0.8435	+G24h:-G24h	NA	C18 H26 N4 O7	410.18	1.919	NA	NA	NA	NA	NA	NA	NA	0	level5	NA	NA	NA	NA	NA	other
1.923_576.24	0.7521	0.4648	+G24h:-G24h	NA	C19 H40 N6 O12 S	576.24	1.923	NA	NA	NA	NA	NA	NA	NA	0	level5	NA	NA	NA	NA	NA	other
1.925_106.0451	0.8427	0.4864	+G24h:-G24h	3415	C4 H10 O S	106.045	1.925	null	S10016	HMDB0031716	-1e-04	-0.9534	NA	NA	3	level4	Organosulfur compounds	Thioethers	Dialkylthioethers	Dialkylthioethers	NA	other
1.925_134.023	1.0079	0.9987	+G24h:-G24h	3,3-dimethyl-1,2-dithiolane	C5 H10 S2	134.023	1.925	null	S4955984	HMDB0038974	6e-04	4.4504	NA	NA	3	level4	Organoheterocyclic compounds	Dithiolanes	1,2-dithiolanes	1,2-dithiolanes	NA	other
1.925_283.0915	1.2927	0.1305	+G24h:-G24h	8-hydroxy-deoxyguanosine	C10 H13 N5 O5	283.091	1.925	null	S66049	HMDB0003333	-1e-04	-0.4035	NA	NA	3	level4	Nucleosides, nucleotides, and analogues	Purine nucleosides	Purine 2'-deoxyribonucleosides	Purines and derivatives	NA	other
1.935_360.1647	1.416	0.6395	+G24h:-G24h	NA	C12 H29 N2 O8 P	360.165	1.935	NA	NA	NA	NA	NA	NA	NA	0	level5	NA	NA	NA	NA	NA	other
1.937_247.1056	1.8484	0.1982	+G24h:-G24h	Linamarin	C10 H17 N O6	247.106	1.937	C01594	S10657	HMDB0033699	1e-04	0.2275	NA	NA	4	level4	Organic oxygen compounds	Organooxygen compounds	Carbohydrates and carbohydrate conjugates	Carbohydrates	map00460 Cyanoamino acid metabolism; map01110 Biosynthesis of secondary metabolites;	other
1.938_318.1615	0.8023	0.3219	+G24h:-G24h	NA	C16 H31 P S2	318.161	1.938	NA	NA	NA	NA	NA	NA	NA	0	level5	NA	NA	NA	NA	NA	other
1.943_551.1739	0.8533	0.5556	+G24h:-G24h	4-(4-chlorophenyl)-1-[4-(4-fluorophenyl)-4-oxobutyl]-4-piperidinyl d-glucopyranosiduronic acid	C27 H31 Cl F N O8	551.174	1.943	null	S35031813	HMDB0060904	0.0016	2.9831	NA	NA	1	level4	Organic oxygen compounds	Organooxygen compounds	Carbohydrates and carbohydrate conjugates	Carbohydrates	NA	other
1.944_233.1264	1.5657	0.2836	+G24h:-G24h	Hopantenic acid	C10 H19 N O5	233.126	1.944	NA	S26309	NA	1e-04	0.4521	NA	NA	2	level4	NA	NA	NA	NA	NA	other
1.945_173.069	0.6103	0.2348	+G24h:-G24h	Oxaceprol	C7 H11 N O4	173.069	1.945	NA	S59203	NA	2e-04	1.1228	NA	NA	4	level4	NA	NA	NA	NA	NA	other
1.946_389.1549	0.717	0.258	+G24h:-G24h	NA	C12 H28 N3 O9 P	389.155	1.946	NA	NA	NA	NA	NA	NA	NA	0	level5	NA	NA	NA	NA	NA	other
1.948_74.0189	0.8024	0.7038	+G24h:-G24h	Allyl mercaptan	C3 H6 S	74.0189	1.948	null	S13836713	HMDB0031635	-1e-04	-1.6562	NA	NA	2	level4	Organosulfur compounds	Allyl sulfur compounds	null	Allyl sulfur compounds	NA	other
1.95_136.0387	0.9808	0.8729	+G24h:-G24h	Hypoxanthine	C5 H4 N4 O	136.039	1.95	C00262	MReference-441	HMDB0000157	2e-04	1.1085	NA	92.4	3	level2	Alkaloids	Others	Purine alkaloids	Alkaloids	map00230 Purine metabolism; map01100 Metabolic pathways;	other
1.95_225.1163	1.1227	0.8398	+G24h:-G24h	Navenone a	C15 H15 N O	225.116	1.95	NA	S9119354	NA	9e-04	4.1016	NA	NA	3	level4	NA	NA	NA	NA	NA	other
1.951_268.0808	1.0164	0.8219	+G24h:-G24h	Inosine	C10 H12 N4 O5	268.081	1.951	C00294	BGI328	HMDB0000195	1e-04	0.1946	85.8	82.8	5	level1	Nucleosides, nucleotides, and analogues	Purine nucleosides	null	Purines and derivatives	map00230 Purine metabolism; map01100 Metabolic pathways;	other
1.951_412.1961	1.6004	0.9934	+G24h:-G24h	Deoxypyridinoline	C18 H28 N4 O7	412.196	1.951	null	S9479456	HMDB0000569	3e-04	0.786	NA	NA	1	level4	Organic acids and derivatives	Carboxylic acids and derivatives	Amino acids, peptides, and analogues	Amino acids, peptides, and analogues	NA	other
1.96_255.1107	0.5818	0.2354	+G24h:-G24h	N-phenyl-beta-d-glucopyranosylamine	C12 H17 N O5	255.111	1.96	NA	S388952	NA	0	0.0051	NA	NA	1	level4	NA	NA	NA	NA	NA	other
1.96_399.0242	0.7817	0.807	+G24h:-G24h	NA	C9 H14 N5 O9 P S	399.024	1.96	NA	NA	NA	NA	NA	NA	NA	0	level5	NA	NA	NA	NA	NA	other
1.965_160.0374	3.1478	0.2321	+G24h:-G24h	Alpha-ketoadipic acid	C6 H8 O5	160.037	1.965	C00322	S70	HMDB0000225	2e-04	1.2331	NA	NA	7	level4	Organic acids and derivatives	Keto acids and derivatives	Medium-chain keto acids and derivatives	Organic acids	map00300 Lysine biosynthesis; map00310 Lysine degradation; map00380 Tryptophan metabolism; map01100 Metabolic pathways; map01130 Biosynthesis of antibiotics; map01210 2-Oxocarboxylic acid metabolism; map01230 Biosynthesis of amino acids;	other
1.967_375.1641	0.9294	0.5763	+G24h:-G24h	NA	C13 H30 N O9 P	375.164	1.967	NA	NA	NA	NA	NA	NA	NA	0	level5	NA	NA	NA	NA	NA	other
1.968_187.1083	1.8639	0.0948	+G24h:-G24h	NA	NA	187.108	1.968	NA	NA	NA	NA	NA	NA	NA	0	level5	NA	NA	NA	NA	NA	other
1.969_390.1753	1.9317	0.1921	+G24h:-G24h	NA	C24 H26 N2 O S	390.175	1.969	NA	NA	NA	NA	NA	NA	NA	0	level5	NA	NA	NA	NA	NA	other
1.97_198.1007	1.6126	0.6071	+G24h:-G24h	Metharbital	C9 H14 N2 O3	198.101	1.97	null	S3957	HMDB0014606	2e-04	1.0976	NA	NA	1	level4	Organoheterocyclic compounds	Diazines	Pyrimidines and pyrimidine derivatives	Pyrimidines and pyrimidine derivatives	NA	other
1.97_279.1584	0.2328	0.1526	+G24h:-G24h	Oxamniquine	C14 H21 N3 O3	279.158	1.97	C07341	S4451	HMDB0015228	1e-04	0.2555	NA	NA	2	level4	Organoheterocyclic compounds	Quinolines and derivatives	Nitroquinolines and derivatives	Nitroquinolines and derivatives	NULL	other
1.972_187.121	0.9153	0.7879	+G24h:-G24h	Pivagabine	C9 H17 N O3	187.121	1.972	NA	S62118	NA	2e-04	0.9403	NA	NA	4	level4	NA	NA	NA	NA	NA	other
1.972_488.2237	0.8857	0.4725	+G24h:-G24h	NA	C18 H41 N4 O5 P S2	488.224	1.972	NA	NA	NA	NA	NA	NA	NA	0	level5	NA	NA	NA	NA	NA	other
1.972_548.1281	0.5418	0.3145	+G24h:-G24h	NA	C20 H30 N4 O8 P2 S	548.128	1.972	NA	NA	NA	NA	NA	NA	NA	0	level5	NA	NA	NA	NA	NA	other
1.976_561.2288	0.813	0.8974	+G24h:-G24h	NA	C22 H35 N5 O12	561.229	1.976	NA	NA	NA	NA	NA	NA	NA	0	level5	NA	NA	NA	NA	NA	other
1.978_319.1644	0.7382	0.1131	+G24h:-G24h	NA	C14 H25 N O7	319.164	1.978	NA	NA	NA	NA	NA	NA	NA	0	level5	NA	NA	NA	NA	NA	other
1.98_219.0646	2.0896	0.1479	+G24h:-G24h	3-(5-fluoro-2-hydroxy-4-oxo-3,4-dihydro-1(2h)-pyrimidinyl)-l-alanine	C7 H10 F N3 O4	219.065	1.98	NA	S571044	NA	-9e-04	-4.2938	NA	NA	1	level4	NA	NA	NA	NA	NA	other
1.981_408.1749	1.1447	0.7054	+G24h:-G24h	NA	C17 H32 N2 O5 S2	408.175	1.981	NA	NA	NA	NA	NA	NA	NA	0	level5	NA	NA	NA	NA	NA	other
1.983_129.058	0.8705	0.6499	+G24h:-G24h	Quinoline	C9 H7 N	129.058	1.983	C06413	MReference-8753	HMDB0033731	2e-04	1.1859	NA	48.9	3	level3	Organoheterocyclic compounds	Quinolines and derivatives	null	Quinolines and derivatives	NULL	other
1.983_261.1325	1.5416	0.1313	+G24h:-G24h	Asp-lys	C10 H19 N3 O5	261.132	1.983	null	S4932421	HMDB0004987	0	0.0687	NA	NA	5	level4	Organic acids and derivatives	Carboxylic acids and derivatives	Amino acids, peptides, and analogues	Amino acids, peptides, and analogues	NA	other
1.983_295.1167	0.9358	0.7873	+G24h:-G24h	Asn-tyr	C13 H17 N3 O5	295.117	1.983	null	S16568269	HMDB0028743	-1e-04	-0.4667	NA	NA	2	level4	Organic acids and derivatives	Carboxylic acids and derivatives	Amino acids, peptides, and analogues	Amino acids, peptides, and analogues	NA	other
1.985_157.053	0.9023	0.4758	+G24h:-G24h	1-nitrosonaphthalene	C10 H7 N O	157.053	1.985	C14788	S28546	HMDB0062189	2e-04	1.3332	59.7	NA	1	level4	Benzenoids	Naphthalenes	null	Benzene and derivatives	NA	other
1.986_521.2354	0.5769	0.2661	+G24h:-G24h	NA	NA	521.235	1.986	NA	NA	NA	NA	NA	NA	NA	0	level5	NA	NA	NA	NA	NA	other
1.987_220.085	0.7681	0.043	+G24h:-G24h	L-5-hydroxytryptophan	C11 H12 N2 O3	220.085	1.987	C01017	MReference-1540	NA	2e-04	0.7518	36.1	51.2	5	level3	NA	NA	NA	NA	NULL	down
1.987_488.1664	0.421	0.0632	+G24h:-G24h	2-{(e)-2-[3,5-dihydroxy-4-(3-methyl-2-buten-1-yl)phenyl]vinyl}-5-hydroxyphenyl hexopyranosiduronic acid	C25 H28 O10	488.166	1.987	null	S74886516	HMDB0125551	-0.0019	-3.8228	NA	NA	1	level4	Phenylpropanoids and polyketides	Stilbenes	Stilbene glycosides	Polyketides[PK]	NA	other
1.987_536.2464	0.5126	0.3189	+G24h:-G24h	NA	C17 H42 N6 O9 P2	536.246	1.987	NA	NA	NA	NA	NA	NA	NA	0	level5	NA	NA	NA	NA	NA	other
1.992_254.1379	1.5228	0.2375	+G24h:-G24h	Homoanserine	C11 H18 N4 O3	254.138	1.992	null	S17216339	HMDB0005767	0	-0.0998	NA	NA	4	level4	Organic acids and derivatives	Peptidomimetics	Hybrid peptides	Organic acids	NA	other
1.994_274.164	0.8142	0.5167	+G24h:-G24h	Lys-gln	C11 H22 N4 O4	274.164	1.994	null	S10628316	HMDB0028949	-1e-04	-0.4269	NA	NA	4	level4	Organic acids and derivatives	Carboxylic acids and derivatives	Amino acids, peptides, and analogues	Amino acids, peptides, and analogues	NA	other
1.994_348.1532	0.6385	0.8918	+G24h:-G24h	NA	C15 H28 N2 O3 S2	348.153	1.994	NA	NA	NA	NA	NA	NA	NA	0	level5	NA	NA	NA	NA	NA	other
1.998_131.0373	0.8506	0.4367	+G24h:-G24h	NA	C8 H5 N O	131.037	1.998	NA	NA	NA	NA	NA	NA	NA	0	level5	NA	NA	NA	NA	NA	other
1.999_174.0796	0.7671	0.0754	+G24h:-G24h	Indole-3-acetamide	C10 H10 N2 O	174.08	1.999	C02693	BGI321	HMDB0029739	2e-04	1.3799	60.4	NA	5	level2	Organoheterocyclic compounds	Indoles and derivatives	Indoles	Indoles	map00380 Tryptophan metabolism;	other
1.999_197.0691	1.0181	0.6319	+G24h:-G24h	Dihydroxyphenylalanine	C9 H11 N O4	197.069	1.999	null	S813	HMDB0000609	3e-04	1.489	NA	NA	6	level4	Organic acids and derivatives	Carboxylic acids and derivatives	Amino acids, peptides, and analogues	Amino acids, peptides, and analogues	NA	other
10_268.2403	4.467	0.2406	+G24h:-G24h	Mfcd00133175	C17 H32 O2	268.24	10	null	S4471860	HMDB0060038	1e-04	0.206	NA	NA	21	level4	Lipids and lipid-like molecules	Fatty Acyls	Fatty acids and conjugates	Fatty acyls[FA]	NA	other
10.001_565.2412	1.3302	0.8122	+G24h:-G24h	NA	C20 H44 N3 O11 P S	565.241	10.001	NA	NA	NA	NA	NA	NA	NA	0	level5	NA	NA	NA	NA	NA	other
10.003_564.2377	0.872	0.4999	+G24h:-G24h	NA	C32 H33 N6 O2 P	564.238	10.003	NA	NA	NA	NA	NA	NA	NA	0	level5	NA	NA	NA	NA	NA	other
10.006_436.228	1.4426	0.1801	+G24h:-G24h	Fludroxycortide	C24 H33 F O6	436.228	10.006	null	S14475	HMDB0014984	0.0018	4.209	NA	NA	3	level4	Lipids and lipid-like molecules	Steroids and steroid derivatives	Hydroxysteroids	Steroids and derivatives	NA	other
10.013_416.3293	1.1598	0.0777	+G24h:-G24h	Calcitriol	C27 H44 O3	416.329	10.013	C01673	S4444108	HMDB0001903	3e-04	0.6618	NA	NA	53	level4	Lipids and lipid-like molecules	Steroids and steroid derivatives	Vitamin D and derivatives	Vitamins and derivatives	map00100 Steroid biosynthesis; map01100 Metabolic pathways;	other
10.022_552.2749	1.3326	0.5805	+G24h:-G24h	Canthiumine	C33 H36 N4 O4	552.275	10.022	NA	S4444905	NA	0.0013	2.3055	NA	NA	2	level4	NA	NA	NA	NA	NA	other
10.027_634.2429	0.3531	0.1585	+G24h:-G24h	NA	C28 H40 N6 O7 P2	634.243	10.027	NA	NA	NA	NA	NA	NA	NA	0	level5	NA	NA	NA	NA	NA	other
10.029_618.2478	1.1031	0.5737	+G24h:-G24h	NA	C28 H40 N6 O6 P2	618.248	10.029	NA	NA	NA	NA	NA	NA	NA	0	level5	NA	NA	NA	NA	NA	other
10.031_588.238	2.5117	0.0886	+G24h:-G24h	(2e)-3-[14-ethyl-20-hydroxy-21-(methoxycarbonyl)-4,8,13,18-tetramethyl-9-vinyl-3,4,20,21-tetradehydro-3--24,25-dihydrophorbinyl]acrylic acid	C35 H32 N4 O5	588.238	10.031	null	S30776887	HMDB0031147	7e-04	1.1775	NA	NA	1	level4	Organoheterocyclic compounds	Tetrapyrroles and derivatives	Porphyrins	Porphyrins	NA	other
10.043_318.2559	10.1424	0.2022	+G24h:-G24h	Allopregnanolone	C21 H34 O2	318.256	10.043	C13712	S83760	HMDB0001449	0	-0.0191	NA	NA	13	level4	Lipids and lipid-like molecules	Steroids and steroid derivatives	Pregnane steroids	Steroids and derivatives	NA	other
10.087_536.2435	1.0731	0.6202	+G24h:-G24h	NA	C32 H32 N4 O4	536.244	10.087	NA	NA	NA	NA	NA	NA	NA	0	level5	NA	NA	NA	NA	NA	other
10.094_422.2333	1.1603	0.0348	+G24h:-G24h	1,4-bis(2-ethylhexyl) sulfosuccinate	C20 H38 O7 S	422.233	10.094	C07874	S10862	HMDB0032386	-5e-04	-1.2567	NA	NA	1	level4	Lipids and lipid-like molecules	Fatty Acyls	Fatty acid esters	Fatty acyls[FA]	NULL	other
10.094_438.2072	1.1603	0.0348	+G24h:-G24h	NA	C19 H32 N6 O2 P2	438.207	10.094	NA	NA	NA	NA	NA	NA	NA	0	level5	NA	NA	NA	NA	NA	other
10.122_218.1672	62.2005	0.3983	+G24h:-G24h	Nootkatone	C15 H22 O	218.167	10.122	C17914	MReference-842	NA	2e-04	0.7979	NA	73.4	49	level2	NA	NA	NA	NA	NULL	other
10.122_783.5189	47.9144	0.377	+G24h:-G24h	NA	C48 H69 N3 O6	783.519	10.122	NA	NA	NA	NA	NA	NA	NA	0	level5	NA	NA	NA	NA	NA	other
10.122_800.5454	72.131	0.3803	+G24h:-G24h	NA	C51 H78 O3 P2	800.545	10.122	NA	NA	NA	NA	NA	NA	NA	0	level5	NA	NA	NA	NA	NA	other
10.123_883.4437	8.1403	0.3504	+G24h:-G24h	NA	C51 H69 N3 O4 S3	883.444	10.123	NA	NA	NA	NA	NA	NA	NA	0	level5	NA	NA	NA	NA	NA	other
10.125_842.5918	4.2613	0.3285	+G24h:-G24h	NA	C48 H93 O P3 S2	842.592	10.125	NA	NA	NA	NA	NA	NA	NA	0	level5	NA	NA	NA	NA	NA	other
10.138_588.2379	2.1716	0.1314	+G24h:-G24h	(2e)-3-[14-ethyl-20-hydroxy-21-(methoxycarbonyl)-4,8,13,18-tetramethyl-9-vinyl-3,4,20,21-tetradehydro-3--24,25-dihydrophorbinyl]acrylic acid	C35 H32 N4 O5	588.238	10.138	null	S30776887	HMDB0031147	7e-04	1.1466	NA	NA	1	level4	Organoheterocyclic compounds	Tetrapyrroles and derivatives	Porphyrins	Porphyrins	NA	other
10.157_609.1564	0.742	0.8773	+G24h:-G24h	NA	C21 H37 Cl N O15 P	609.156	10.157	NA	NA	NA	NA	NA	NA	NA	0	level5	NA	NA	NA	NA	NA	other
10.163_421.2872	3.9238	0.1923	+G24h:-G24h	NA	C22 H39 N5 O S	421.287	10.163	NA	NA	NA	NA	NA	NA	NA	0	level5	NA	NA	NA	NA	NA	other
10.163_580.2692	2.1092	0.0602	+G24h:-G24h	NA	C31 H40 N4 O5 S	580.269	10.163	NA	NA	NA	NA	NA	NA	NA	0	level5	NA	NA	NA	NA	NA	other
10.171_580.2152	1.2578	0.4479	+G24h:-G24h	Acanthoside b	C28 H36 O13	580.215	10.171	NA	S391325	NA	-4e-04	-0.7166	NA	NA	1	level4	NA	NA	NA	NA	NA	other
10.18_907.5588	8.4356	0.2814	+G24h:-G24h	NA	C54 H80 N5 O P3	907.559	10.18	NA	NA	NA	NA	NA	NA	NA	0	level5	NA	NA	NA	NA	NA	other
10.184_602.1622	2.0152	0.028	+G24h:-G24h	Amaroswerin	C29 H30 O14	602.162	10.184	NA	S22913654	NA	-0.0013	-2.2278	NA	NA	1	level4	NA	NA	NA	NA	NA	up
10.185_575.2024	2.6067	0.0617	+G24h:-G24h	NA	C41 H25 N3 O	575.202	10.185	NA	NA	NA	NA	NA	NA	NA	0	level5	NA	NA	NA	NA	NA	other
10.186_309.1077	1.8415	0.0129	+G24h:-G24h	5-oxidanidyl-5-oxidanylidenenorvalyltyrosine	C14 H17 N2 O6	309.108	10.186	NA	S35031924	NA	-0.001	-3.1674	NA	NA	2	level4	NA	NA	NA	NA	NA	up
10.186_533.2193	2.5851	0.0387	+G24h:-G24h	NA	C19 H42 N3 O8 P3	533.219	10.186	NA	NA	NA	NA	NA	NA	NA	0	level5	NA	NA	NA	NA	NA	up
10.187_326.0991	2.1857	0.0497	+G24h:-G24h	Melilotoside	C15 H18 O8	326.099	10.187	NA	S4444329	NA	-0.001	-3.2009	NA	NA	11	level4	NA	NA	NA	NA	NA	up
10.187_326.2457	1.0379	0.7704	+G24h:-G24h	2,4-dihydroxyheptadec-16-ynyl acetate	C19 H34 O4	326.246	10.187	null	S3173029	HMDB0031048	0	0.0143	NA	NA	6	level4	Lipids and lipid-like molecules	Fatty Acyls	Fatty alcohols	Fatty acyls[FA]	NA	other
10.187_547.236	2.0109	0.053	+G24h:-G24h	Darunavir	C27 H37 N3 O7 S	547.236	10.187	null	S184733	HMDB0015393	8e-04	1.497	NA	NA	1	level4	Benzenoids	Benzene and substituted derivatives	Benzenesulfonamides	Benzene and derivatives	NA	other
10.187_548.2434	1.9478	0.0544	+G24h:-G24h	NA	C33 H32 N4 O4	548.243	10.187	NA	NA	NA	NA	NA	NA	NA	0	level5	NA	NA	NA	NA	NA	other
10.188_634.1884	2.0641	0.0231	+G24h:-G24h	NA	C37 H27 N6 O3 P	634.188	10.188	NA	NA	NA	NA	NA	NA	NA	0	level5	NA	NA	NA	NA	NA	up
10.19_642.2691	2.651	0.1182	+G24h:-G24h	NA	C37 H43 N2 O4 P S	642.269	10.19	NA	NA	NA	NA	NA	NA	NA	0	level5	NA	NA	NA	NA	NA	other
10.198_570.2248	1.8509	0.0727	+G24h:-G24h	Midostaurin	C35 H30 N4 O4	570.225	10.198	NA	S8005258	NA	-0.0019	-3.3781	NA	NA	1	level4	NA	NA	NA	NA	NA	other
10.207_564.2377	1.9365	0.2303	+G24h:-G24h	NA	C32 H33 N6 O2 P	564.238	10.207	NA	NA	NA	NA	NA	NA	NA	0	level5	NA	NA	NA	NA	NA	other
10.213_418.1539	0.9447	0.9037	+G24h:-G24h	NA	NA	418.154	10.213	NA	NA	NA	NA	NA	NA	NA	0	level5	NA	NA	NA	NA	NA	other
10.236_394.1113	1.2962	0.0156	+G24h:-G24h	NA	C16 H28 O5 P2 S	394.111	10.236	NA	NA	NA	NA	NA	NA	NA	0	level5	NA	NA	NA	NA	NA	up
10.236_622.4212	1.3031	0.1764	+G24h:-G24h	NA	C28 H59 N6 O7 P	622.421	10.236	NA	NA	NA	NA	NA	NA	NA	0	level5	NA	NA	NA	NA	NA	other
10.238_350.2458	1.2735	0.6812	+G24h:-G24h	10-gingerol	C21 H34 O4	350.246	10.238	NA	S147055	NA	1e-04	0.1876	NA	NA	13	level4	NA	NA	NA	NA	NA	other
10.241_362.0855	1.2962	0.0156	+G24h:-G24h	NA	NA	362.086	10.241	NA	NA	NA	NA	NA	NA	NA	0	level5	NA	NA	NA	NA	NA	up
10.243_330.1475	1.2962	0.0156	+G24h:-G24h	Gibberellin a7	C19 H22 O5	330.147	10.243	NA	S83756	NA	8e-04	2.3773	NA	NA	19	level4	NA	NA	NA	NA	NA	up
10.27_586.2224	2.3301	0.135	+G24h:-G24h	NA	C27 H36 N6 O5 P2	586.222	10.27	NA	NA	NA	NA	NA	NA	NA	0	level5	NA	NA	NA	NA	NA	other
10.272_657.4098	1.3387	0.1184	+G24h:-G24h	NA	C39 H55 N5 O2 S	657.41	10.272	NA	NA	NA	NA	NA	NA	NA	0	level5	NA	NA	NA	NA	NA	other
10.294_381.3009	1.2101	0.0838	+G24h:-G24h	Cannabisativine	C21 H39 N3 O3	381.301	10.294	NA	S391161	NA	0.0017	4.504	NA	NA	1	level4	NA	NA	NA	NA	NA	other
10.335_566.2531	3.5929	0.0715	+G24h:-G24h	NA	C23 H43 N4 O8 P S	566.253	10.335	NA	NA	NA	NA	NA	NA	NA	0	level5	NA	NA	NA	NA	NA	other
10.337_534.2641	9.3943	0.0001	+G24h:-G24h	Pyropheophorbide a	C33 H34 N4 O3	534.264	10.337	NA	S10381282	NA	0.001	1.8881	NA	NA	4	level4	NA	NA	NA	NA	NA	up
10.357_562.2219	1.4025	0.3763	+G24h:-G24h	NA	C29 H38 O9 S	562.222	10.357	NA	NA	NA	NA	NA	NA	NA	0	level5	NA	NA	NA	NA	NA	other
10.36_546.2281	1.588	0.3012	+G24h:-G24h	NA	C31 H35 N2 O5 P	546.228	10.36	NA	NA	NA	NA	NA	NA	NA	0	level5	NA	NA	NA	NA	NA	other
10.405_624.4367	1.3816	0.021	+G24h:-G24h	NA	C32 H65 O9 P	624.437	10.405	NA	NA	NA	NA	NA	NA	NA	0	level5	NA	NA	NA	NA	NA	up
10.446_669.4975	1.2033	0.0202	+G24h:-G24h	NA	C41 H67 N O6	669.497	10.446	NA	NA	NA	NA	NA	NA	NA	0	level5	NA	NA	NA	NA	NA	up
10.48_548.7454	18.4074	0.3551	+G24h:-G24h	[similar to: coproporphyrin iii tetramethyl ester; δmass: -161.5862 da]	NA	548.745	10.48	NA	NA	NA	NA	NA	NA	NA	0	level5	NA	NA	NA	NA	NA	other
10.511_562.2585	18.3063	0.2915	+G24h:-G24h	Protoporphyrin ix	C34 H34 N4 O4	562.259	10.511	C02191	S10469486	HMDB0000241	5e-04	0.8997	NA	NA	2	level4	Organoheterocyclic compounds	Tetrapyrroles and derivatives	Porphyrins	Porphyrins	map00860 Porphyrin and chlorophyll metabolism; map01100 Metabolic pathways; map01110 Biosynthesis of secondary metabolites;	other
10.511_621.3316	9.1928	0.3564	+G24h:-G24h	NA	C40 H49 N O P2	621.332	10.511	NA	NA	NA	NA	NA	NA	NA	0	level5	NA	NA	NA	NA	NA	other
10.532_536.2433	1.653	0.2831	+G24h:-G24h	NA	C23 H42 N2 O8 P2	536.243	10.532	NA	NA	NA	NA	NA	NA	NA	0	level5	NA	NA	NA	NA	NA	other
10.542_744.4797	1.9398	0.2632	+G24h:-G24h	NA	C46 H71 N2 P3	744.48	10.542	NA	NA	NA	NA	NA	NA	NA	0	level5	NA	NA	NA	NA	NA	other
10.556_480.249	0.6126	0.4343	+G24h:-G24h	NA	C23 H37 N4 O5 P	480.249	10.556	NA	NA	NA	NA	NA	NA	NA	0	level5	NA	NA	NA	NA	NA	other
10.632_428.3657	7.8482	0.1773	+G24h:-G24h	(3beta,24r,24'r)-fucosterol epoxide	C29 H48 O2	428.366	10.632	NA	S389152	NA	3e-04	0.7361	NA	NA	9	level4	NA	NA	NA	NA	NA	other
10.639_626.4525	1.9224	0.148	+G24h:-G24h	NA	C35 H58 N6 O4	626.452	10.639	NA	NA	NA	NA	NA	NA	NA	0	level5	NA	NA	NA	NA	NA	other
10.655_534.2278	1.4406	0.3532	+G24h:-G24h	4-{3-benzoyl-2,6-dihydroxy-4-[(3-methyl-2-buten-1-yl)oxy]benzyl}-3,5-dihydroxy-2-isobutyryl-6,6-dimethyl-2,4-cyclohexadien-1-one	C31 H34 O8	534.228	10.655	NA	S314631	NA	0.0025	4.6313	NA	NA	2	level4	NA	NA	NA	NA	NA	other
10.684_626.307	1.357	0.0354	+G24h:-G24h	NA	C21 H53 N6 O9 P3	626.307	10.684	NA	NA	NA	NA	NA	NA	NA	0	level5	NA	NA	NA	NA	NA	up
11.035_428.3286	1.121	0.1729	+G24h:-G24h	Kg7967000	C28 H44 O3	428.329	11.035	C08154	S9296	HMDB0015694	-5e-04	-1.1108	NA	NA	26	level4	Lipids and lipid-like molecules	Steroids and steroid derivatives	Steroid esters	Steroids and derivatives	NULL	other
11.085_396.1273	1.0038	0.923	+G24h:-G24h	NA	C15 H24 O12	396.127	11.085	NA	NA	NA	NA	NA	NA	NA	0	level5	NA	NA	NA	NA	NA	other
11.164_541.339	0.9815	0.7136	+G24h:-G24h	NA	C24 H53 N3 O6 P2	541.339	11.164	NA	NA	NA	NA	NA	NA	NA	0	level5	NA	NA	NA	NA	NA	other
11.373_662.4467	7.5402	0.3562	+G24h:-G24h	NA	C42 H63 O4 P	662.447	11.373	NA	NA	NA	NA	NA	NA	NA	0	level5	NA	NA	NA	NA	NA	other
11.373_721.5201	6.8101	0.1548	+G24h:-G24h	NA	C44 H73 N3 O P2	721.52	11.373	NA	NA	NA	NA	NA	NA	NA	0	level5	NA	NA	NA	NA	NA	other
11.667_514.2705	0.3612	0.7176	+G24h:-G24h	NA	C19 H43 N6 O6 P S	514.27	11.667	NA	NA	NA	NA	NA	NA	NA	0	level5	NA	NA	NA	NA	NA	other
11.696_540.382	1.3402	0.1778	+G24h:-G24h	NA	C26 H56 N2 O7 S	540.382	11.696	NA	NA	NA	NA	NA	NA	NA	0	level5	NA	NA	NA	NA	NA	other
11.745_466.1981	1.1204	0.134	+G24h:-G24h	NA	C20 H35 O10 P	466.198	11.745	NA	NA	NA	NA	NA	NA	NA	0	level5	NA	NA	NA	NA	NA	other
11.759_408.127	1.1322	0.3043	+G24h:-G24h	NA	C27 H21 O2 P	408.127	11.759	NA	NA	NA	NA	NA	NA	NA	0	level5	NA	NA	NA	NA	NA	other
11.869_541.3391	0.8535	0.7907	+G24h:-G24h	NA	C24 H53 N3 O6 P2	541.339	11.869	NA	NA	NA	NA	NA	NA	NA	0	level5	NA	NA	NA	NA	NA	other
11.87_506.2627	3.9483	0.3549	+G24h:-G24h	(3s,5z,7e,22e)-26,26,26,27,27,27-hexafluoro-9,10-secocholesta-5,7,10,22-tetraene-3,25-diol	C27 H36 F6 O2	506.263	11.87	NA	S7826272	NA	8e-04	1.5672	NA	NA	1	level4	NA	NA	NA	NA	NA	other
11.87_538.2007	8.8669	0.3242	+G24h:-G24h	3,11,14,16,17a-pentamethyl-14b,14c,17,17a-tetrahydrobis[1]benzofuro[3,2-b:2',3'-i]benzo[kl]xanthene-1,6,6a,13(6h)-tetrol	C33 H30 O7	538.201	11.87	null	S35013138	HMDB0030133	0.0016	2.9322	NA	NA	1	level4	Organoheterocyclic compounds	Benzopyrans	1-benzopyrans	1-benzopyrans	NA	other
11.893_1018.4496	0.8103	0.8017	+G24h:-G24h	NA	C44 H81 N2 O16 P3 S	1018.45	11.893	NA	NA	NA	NA	NA	NA	NA	0	level5	NA	NA	NA	NA	NA	other
11.897_986.5123	0.8353	0.994	+G24h:-G24h	NA	C45 H85 N2 O15 P3	986.512	11.897	NA	NA	NA	NA	NA	NA	NA	0	level5	NA	NA	NA	NA	NA	other
11.899_474.2387	0.8414	0.8465	+G24h:-G24h	2-(2,4-dihydroxyphenyl)-3-[(2e)-3,7-dimethyl-2,6-octadien-1-yl]-7-hydroxy-8-(3-methyl-2-buten-1-yl)-4h-chromen-4-one	C30 H34 O5	474.239	11.899	null	S24843170	HMDB0030629	-0.0019	-4.0736	NA	NA	1	level4	Phenylpropanoids and polyketides	Flavonoids	Flavones	Flavonoids	NA	other
11.933_430.3231	15.4398	0.0832	+G24h:-G24h	(3e,5e,7e,9z,11e,13e,15z,17e)-3,7,12,16-tetramethyl-18-(2,6,6-trimethyl-1-cyclohexen-1-yl)-3,5,7,9,11,13,15,17-octadecaoctaen-2-one	C31 H42 O	430.323	11.933	null	S30777142	HMDB0035640	-5e-04	-1.0671	NA	NA	1	level4	Lipids and lipid-like molecules	Prenol lipids	Triterpenoids	Terpenoids	NA	other
11.987_574.2064	1.0935	0.9425	+G24h:-G24h	NA	C26 H36 N6 O3 P2 S	574.206	11.987	NA	NA	NA	NA	NA	NA	NA	0	level5	NA	NA	NA	NA	NA	other
11.995_522.2373	2.0762	0.8295	+G24h:-G24h	4-(hydroxy{7-hydroxy-6-methoxy-8-[(6-methoxy-2-methyl-1,2,3,4-tetrahydro-7-isoquinolinyl)oxy]-2-methyl-1,2,3,4-tetrahydro-1-isoquinolinyl}methyl)-1,2-benzenediol	C29 H34 N2 O7	522.237	11.995	null	S35013216	HMDB0030505	7e-04	1.3213	NA	NA	1	level4	Organoheterocyclic compounds	Isoquinolines and derivatives	Benzylisoquinolines	Benzylisoquinolines	NA	other
12.001_448.2593	1.7844	0.9138	+G24h:-G24h	Algestone acetophenide	C29 H36 O4	448.259	12.001	NA	S92152	NA	-0.0021	-4.6749	NA	NA	2	level4	NA	NA	NA	NA	NA	other
12.005_412.3338	14.1688	0.4856	+G24h:-G24h	Doxercalciferol	C28 H44 O2	412.334	12.005	NA	S4444554	NA	-4e-04	-0.9051	NA	NA	10	level4	NA	NA	NA	NA	NA	other
12.007_986.5121	1.1829	0.678	+G24h:-G24h	NA	C40 H85 N4 O17 P3	986.512	12.007	NA	NA	NA	NA	NA	NA	NA	0	level5	NA	NA	NA	NA	NA	other
12.01_452.1533	1.115	0.3243	+G24h:-G24h	5alpha-androstane-3alpha,17beta-diol disulfate	C19 H32 O8 S2	452.153	12.01	null	S58163604	HMDB0094682	-6e-04	-1.2215	NA	NA	1	level4	Lipids and lipid-like molecules	Steroids and steroid derivatives	Sulfated steroids	Steroids and derivatives	NA	other
12.02_420.2162	1.0378	0.7918	+G24h:-G24h	2a,4-dihydroxy-3-(hydroxymethyl)-6,6,7b-trimethyldecahydro-1h-cyclobuta[e]inden-2-yl 2,4-dihydroxy-5-methylbenzoate	C23 H32 O7	420.216	12.02	null	S35014018	HMDB0035779	0.0014	3.3574	NA	NA	1	level4	Lipids and lipid-like molecules	Prenol lipids	Diterpenoids	Terpenoids	NA	other
12.022_444.3389	2.862	0.5133	+G24h:-G24h	NA	C24 H48 N2 O3 S	444.339	12.022	NA	NA	NA	NA	NA	NA	NA	0	level5	NA	NA	NA	NA	NA	other
12.041_515.323	4.8679	0.741	+G24h:-G24h	NA	C27 H52 N O2 P3	515.323	12.041	NA	NA	NA	NA	NA	NA	NA	0	level5	NA	NA	NA	NA	NA	other
12.044_584.2055	0.7193	0.5246	+G24h:-G24h	NA	C25 H37 N4 O8 P S	584.206	12.044	NA	NA	NA	NA	NA	NA	NA	0	level5	NA	NA	NA	NA	NA	other
12.045_990.543	2.0198	0.8587	+G24h:-G24h	NA	NA	990.543	12.045	NA	NA	NA	NA	NA	NA	NA	0	level5	NA	NA	NA	NA	NA	other
12.05_257.103	2.2791	0.2757	+G24h:-G24h	L-alpha-glycerylphosphorylcholine	C8 H20 N O6 P	257.103	12.05	NA	S571409	NA	1e-04	0.5024	NA	NA	2	level4	NA	NA	NA	NA	NA	other
12.055_605.3552	1.6487	0.8902	+G24h:-G24h	NA	C25 H55 N3 O11 S	605.355	12.055	NA	NA	NA	NA	NA	NA	NA	0	level5	NA	NA	NA	NA	NA	other
12.057_615.3652	6.8579	0.2871	+G24h:-G24h	NA	C37 H49 N3 O5	615.365	12.057	NA	NA	NA	NA	NA	NA	NA	0	level5	NA	NA	NA	NA	NA	other
12.064_968.5606	3.5348	0.7372	+G24h:-G24h	NA	C44 H90 O18 P2	968.561	12.064	NA	NA	NA	NA	NA	NA	NA	0	level5	NA	NA	NA	NA	NA	other
12.076_615.3762	0.9666	0.9976	+G24h:-G24h	NA	C32 H61 N3 S4	615.376	12.076	NA	NA	NA	NA	NA	NA	NA	0	level5	NA	NA	NA	NA	NA	other
12.09_412.3337	5.2413	0.3884	+G24h:-G24h	Doxercalciferol	C28 H44 O2	412.334	12.09	NA	S4444554	NA	-4e-04	-1.0685	NA	NA	10	level4	NA	NA	NA	NA	NA	other
2.007_202.1319	1.1039	0.6224	+G24h:-G24h	Mfcd00025555	C9 H18 N2 O3	202.132	2.007	null	S227831	HMDB0028691	2e-04	0.8883	NA	NA	5	level4	Organic acids and derivatives	Carboxylic acids and derivatives	Amino acids, peptides, and analogues	Amino acids, peptides, and analogues	NA	other
2.007_257.1263	1.3891	0.5406	+G24h:-G24h	NA	C12 H19 N O5	257.126	2.007	NA	NA	NA	NA	NA	NA	NA	0	level5	NA	NA	NA	NA	NA	other
2.007_543.2304	2.1946	0.1514	+G24h:-G24h	NA	C19 H38 N5 O11 P	543.23	2.007	NA	NA	NA	NA	NA	NA	NA	0	level5	NA	NA	NA	NA	NA	other
2.009_147.0686	0.6511	0.2833	+G24h:-G24h	Indole-3-carbidol	C9 H9 N O	147.069	2.009	null	S3581	HMDB0005785	2e-04	1.2323	NA	NA	6	level4	Organoheterocyclic compounds	Indoles and derivatives	Indoles	Indoles	NA	other
2.014_252.1111	1.0907	0.902	+G24h:-G24h	Ala-tyr	C12 H16 N2 O4	252.111	2.014	null	S497607	HMDB0028699	1e-04	0.3239	NA	NA	7	level4	Organic acids and derivatives	Carboxylic acids and derivatives	Amino acids, peptides, and analogues	Amino acids, peptides, and analogues	NA	other
2.016_251.1197	1.0202	0.8464	+G24h:-G24h	NA	C10 H23 N O2 P2	251.12	2.016	NA	NA	NA	NA	NA	NA	NA	0	level5	NA	NA	NA	NA	NA	other
2.018_238.0955	1.013	0.9616	+G24h:-G24h	Felbamate	C11 H14 N2 O4	238.095	2.018	C07501	S3214	HMDB0015084	1e-04	0.5178	NA	NA	6	level4	Benzenoids	Benzene and substituted derivatives	null	Benzene and derivatives	NA	other
2.019_244.1481	1.075	0.7235	+G24h:-G24h	NA	NA	244.148	2.019	NA	NA	NA	NA	NA	NA	NA	0	level5	NA	NA	NA	NA	NA	other
2.023_145.1104	0.6406	0.1262	+G24h:-G24h	G-butyrobetaine	C7 H15 N O2	145.11	2.023	null	S705	HMDB0006831	2e-04	1.0607	NA	NA	5	level4	Lipids and lipid-like molecules	Fatty Acyls	Fatty acids and conjugates	Fatty acyls[FA]	NA	other
2.025_99.1049	0.4709	0.0552	+G24h:-G24h	Cyclohexylamine	C6 H13 N	99.1049	2.025	C00571	S7677	HMDB0031404	1e-04	1.2143	NA	NA	2	level4	Organic nitrogen compounds	Organonitrogen compounds	Cyclohexylamines	Amines and derivatives	NA	other
2.026_253.1538	1.6241	0.3761	+G24h:-G24h	NA	C11 H19 N5 O2	253.154	2.026	NA	NA	NA	NA	NA	NA	NA	0	level5	NA	NA	NA	NA	NA	other
2.028_201.1117	1.8863	0.0256	+G24h:-G24h	5-(n,n-dimethylcarbamimidamido)-2-oxopentanoic acid	C8 H15 N3 O3	201.112	2.028	null	S58779677	HMDB0240212	3e-04	1.5969	NA	NA	1	level4	Organic acids and derivatives	Keto acids and derivatives	Short-chain keto acids and derivatives	Organic acids	NA	up
2.03_363.1466	2.0101	0.3454	+G24h:-G24h	1,2-dimethoxy-12,13-dimethyl-12,13-dihydro[1,3]benzodioxolo[5,6-c]phenanthridine	C22 H21 N O4	363.147	2.03	null	S35015115	HMDB0041143	-4e-04	-1.1965	NA	NA	2	level4	Alkaloids and derivatives	Benzophenanthridine alkaloids	Dihydrobenzophenanthridine alkaloids	Alkaloids and derivatives	NA	other
2.035_330.2267	3.9031	0.0245	+G24h:-G24h	NA	C15 H30 N4 O4	330.227	2.035	NA	NA	NA	NA	NA	NA	NA	0	level5	NA	NA	NA	NA	NA	up
2.037_360.201	2.1832	0.1178	+G24h:-G24h	NA	C15 H28 N4 O6	360.201	2.037	NA	NA	NA	NA	NA	NA	NA	0	level5	NA	NA	NA	NA	NA	other
2.042_279.1584	0.2318	0.1539	+G24h:-G24h	Oxamniquine	C14 H21 N3 O3	279.158	2.042	C07341	S4451	HMDB0015228	1e-04	0.5101	NA	NA	2	level4	Organoheterocyclic compounds	Quinolines and derivatives	Nitroquinolines and derivatives	Nitroquinolines and derivatives	NULL	other
2.045_326.1592	1.5455	0.6762	+G24h:-G24h	NA	C14 H22 N4 O5	326.159	2.045	NA	NA	NA	NA	NA	NA	NA	0	level5	NA	NA	NA	NA	NA	other
2.047_201.0641	0.5416	0.1974	+G24h:-G24h	NA	C8 H11 N O5	201.064	2.047	NA	NA	NA	NA	NA	NA	NA	0	level5	NA	NA	NA	NA	NA	other
2.047_213.1117	1.0444	0.6874	+G24h:-G24h	NA	C9 H15 N3 O3	213.112	2.047	NA	NA	NA	NA	NA	NA	NA	0	level5	NA	NA	NA	NA	NA	other
2.05_261.1002	0.4428	0.0509	+G24h:-G24h	NA	C14 H15 N O4	261.1	2.05	NA	NA	NA	NA	NA	NA	NA	0	level5	NA	NA	NA	NA	NA	other
2.051_214.1433	0.6358	0.6698	+G24h:-G24h	NA	C9 H18 N4 O2	214.143	2.051	NA	NA	NA	NA	NA	NA	NA	0	level5	NA	NA	NA	NA	NA	other
2.051_418.2061	1.5543	0.3613	+G24h:-G24h	NA	C17 H30 N4 O8	418.206	2.051	NA	NA	NA	NA	NA	NA	NA	0	level5	NA	NA	NA	NA	NA	other
2.052_171.0898	1.1211	0.7459	+G24h:-G24h	Butyryl-l-homoserine lactone	C8 H13 N O3	171.09	2.052	NA	S8305680	NA	2e-04	1.1974	NA	NA	3	level4	NA	NA	NA	NA	NA	other
2.052_229.1316	1.3102	0.3727	+G24h:-G24h	Butenylcarnitine	C11 H19 N O4	229.132	2.052	null	S30776694	HMDB0013126	2e-04	0.7157	NA	NA	1	level4	Organic acids and derivatives	Hydroxy acids and derivatives	Beta hydroxy acids and derivatives	Organic acids	NA	other
2.052_233.1089	1.2952	0.5742	+G24h:-G24h	NA	C11 H21 Cl N P	233.109	2.052	NA	NA	NA	NA	NA	NA	NA	0	level5	NA	NA	NA	NA	NA	other
2.052_293.1474	1.2896	0.485	+G24h:-G24h	(2s)-4-methyl-2-({[(3s,4s,5r)-2,3,4-trihydroxy-5-(hydroxymethyl)tetrahydro-2-furanyl]methyl}amino)pentanoic acid (non-preferred name)	C12 H23 N O7	293.147	2.052	null	S35014478	HMDB0037840	-1e-04	-0.3642	NA	NA	2	level4	Organic acids and derivatives	Carboxylic acids and derivatives	Amino acids, peptides, and analogues	Amino acids, peptides, and analogues	NA	other
2.053_502.2397	1.0967	0.6431	+G24h:-G24h	Eriojaposide a	C24 H38 O11	502.24	2.053	null	S8067945	HMDB0038028	-0.0017	-3.3684	NA	NA	1	level4	Lipids and lipid-like molecules	Fatty Acyls	Fatty acyl glycosides	Fatty acyls[FA]	NA	other
2.057_294.1507	1.8152	0.231	+G24h:-G24h	NA	NA	294.151	2.057	NA	NA	NA	NA	NA	NA	NA	0	level5	NA	NA	NA	NA	NA	other
2.066_411.1839	1.4265	0.4806	+G24h:-G24h	Fluvastatin	C24 H26 F N O4	411.184	2.066	C07014	S393587	HMDB0015227	-6e-04	-1.5562	NA	NA	2	level4	Organoheterocyclic compounds	Pyrroles	Substituted pyrroles	Substituted pyrroles	NA	other
2.066_705.246	0.9114	0.8458	+G24h:-G24h	NA	C24 H44 N5 O17 P	705.246	2.066	NA	NA	NA	NA	NA	NA	NA	0	level5	NA	NA	NA	NA	NA	other
2.069_311.1483	1.6968	0.1027	+G24h:-G24h	Leonurine	C14 H21 N3 O5	311.148	2.069	NA	S141828	NA	2e-04	0.6579	NA	NA	1	level4	NA	NA	NA	NA	NA	other
2.07_243.0567	0.162	0.0528	+G24h:-G24h	NA	C10 H13 N O4 S	243.057	2.07	NA	NA	NA	NA	NA	NA	NA	0	level5	NA	NA	NA	NA	NA	other
2.071_293.1727	0.9997	0.8373	+G24h:-G24h	Lys-phe	C15 H23 N3 O3	293.173	2.071	null	S2701928	HMDB0028958	-0.0013	-4.313	NA	NA	3	level4	Organic acids and derivatives	Carboxylic acids and derivatives	Amino acids, peptides, and analogues	Amino acids, peptides, and analogues	NA	other
2.071_376.1861	1.1362	0.8037	+G24h:-G24h	Selodenoson	C17 H24 N6 O4	376.186	2.071	NA	S2339966	NA	1e-04	0.3806	NA	NA	1	level4	NA	NA	NA	NA	NA	other
2.072_289.1638	1.4155	0.1478	+G24h:-G24h	NA	C12 H23 N3 O5	289.164	2.072	NA	NA	NA	NA	NA	NA	NA	0	level5	NA	NA	NA	NA	NA	other
2.072_315.143	1.109	0.6439	+G24h:-G24h	Clavamycin d	C13 H21 N3 O6	315.143	2.072	NA	S30791680	NA	0	0.0254	NA	NA	1	level4	NA	NA	NA	NA	NA	other
2.073_343.1744	1.2555	0.4359	+G24h:-G24h	NA	C15 H25 N3 O6	343.174	2.073	NA	NA	NA	NA	NA	NA	51.8	0	level5	NA	NA	NA	NA	NA	other
2.074_257.1264	1.8052	0.2586	+G24h:-G24h	NA	C12 H19 N O5	257.126	2.074	NA	NA	NA	NA	NA	NA	NA	0	level5	NA	NA	NA	NA	NA	other
2.075_260.1372	1.0837	0.7138	+G24h:-G24h	L-gamma-glutamyl-l-leucine	C11 H20 N2 O5	260.137	2.075	null	S133115	HMDB0011171	0	0.032	NA	NA	7	level4	Organic acids and derivatives	Carboxylic acids and derivatives	Amino acids, peptides, and analogues	Amino acids, peptides, and analogues	NA	other
2.078_410.1804	1.874	0.1777	+G24h:-G24h	NA	C18 H26 N4 O7	410.18	2.078	NA	NA	NA	NA	NA	NA	NA	0	level5	NA	NA	NA	NA	NA	other
2.081_188.0932	0.9456	0.8353	+G24h:-G24h	[similar to: microcystin lf; δmass: -797.4228 da]	NA	188.093	2.081	NA	NA	NA	NA	NA	NA	NA	0	level5	NA	NA	NA	NA	NA	other
2.082_245.0901	2.8759	0.0241	+G24h:-G24h	Debromohymenialdisine	C11 H11 N5 O2	245.09	2.082	C19897	MReference-6515	NA	-0.0012	-4.9296	NA	44	1	level3	NA	NA	NA	NA	NULL	up
2.083_194.0582	2.0256	0.0339	+G24h:-G24h	(e)-ferulic acid	C10 H10 O4	194.058	2.083	C01494	S393368	HMDB0000954	3e-04	1.3031	91.5	NA	33	level4	Phenylpropanoids and polyketides	Cinnamic acids and derivatives	Hydroxycinnamic acids and derivatives	Polyketides[PK]	map01100 Metabolic pathways; map01110 Biosynthesis of secondary metabolites;	up
2.083_309.1326	0.9122	0.6386	+G24h:-G24h	Tyr-gln	C14 H19 N3 O5	309.133	2.083	null	S14129234	HMDB0029103	1e-04	0.3745	NA	NA	4	level4	Organic acids and derivatives	Carboxylic acids and derivatives	Amino acids, peptides, and analogues	Amino acids, peptides, and analogues	NA	other
2.083_388.16	1.0645	0.986	+G24h:-G24h	NA	C13 H29 N2 O9 P	388.16	2.083	NA	NA	NA	NA	NA	NA	NA	0	level5	NA	NA	NA	NA	NA	other
2.084_337.1278	0.7615	0.7757	+G24h:-G24h	Ufenamate	C18 H18 F3 N O2	337.128	2.084	NA	S5430	NA	-0.0012	-3.5585	NA	NA	1	level4	NA	NA	NA	NA	NA	other
2.084_429.1865	1.5644	0.406	+G24h:-G24h	NA	C17 H27 N5 O8	429.187	2.084	NA	NA	NA	NA	NA	NA	NA	0	level5	NA	NA	NA	NA	NA	other
2.085_246.104	1.8548	0.3255	+G24h:-G24h	Pro-met	C10 H18 N2 O3 S	246.104	2.085	null	S4402936	HMDB0029023	2e-04	0.6682	NA	NA	2	level4	Organic acids and derivatives	Carboxylic acids and derivatives	Amino acids, peptides, and analogues	Amino acids, peptides, and analogues	NA	other
2.086_408.1748	0.3201	0.6655	+G24h:-G24h	NA	C16 H28 N2 O10	408.175	2.086	NA	NA	NA	NA	NA	NA	NA	0	level5	NA	NA	NA	NA	NA	other
2.086_510.1856	1.8534	0.0853	+G24h:-G24h	NA	C26 H33 N4 O P3	510.186	2.086	NA	NA	NA	NA	NA	NA	NA	0	level5	NA	NA	NA	NA	NA	other
2.088_154.0744	1.1063	0.8623	+G24h:-G24h	NA	C7 H10 N2 O2	154.074	2.088	NA	NA	NA	NA	NA	NA	NA	0	level5	NA	NA	NA	NA	NA	other
2.09_291.1319	1.0311	0.7528	+G24h:-G24h	S(8)-(2-methylbutanoyl)dihydrolipoamide	C13 H25 N O2 S2	291.132	2.09	C05118	S389465	HMDB0006869	-7e-04	-2.5662	NA	NA	2	level4	Lipids and lipid-like molecules	Fatty Acyls	Fatty acyl thioesters	Fatty acyls[FA]	NULL	other
2.091_371.1807	0.6332	0.4984	+G24h:-G24h	NA	C15 H25 N5 O6	371.181	2.091	NA	NA	NA	NA	NA	NA	NA	0	level5	NA	NA	NA	NA	NA	other
2.092_271.1057	1.7604	0.2692	+G24h:-G24h	Deidaclin	C12 H17 N O6	271.106	2.092	NA	S66273	NA	1e-04	0.4047	NA	NA	2	level4	NA	NA	NA	NA	NA	other
2.094_256.1061	0.5612	0.2059	+G24h:-G24h	Edoxudine	C11 H16 N2 O5	256.106	2.094	NA	S59752	NA	1e-04	0.5414	NA	NA	2	level4	NA	NA	NA	NA	NA	other
2.095_416.1799	1.2274	0.5079	+G24h:-G24h	NA	NA	416.18	2.095	NA	NA	NA	NA	NA	NA	NA	0	level5	NA	NA	NA	NA	NA	other
2.098_213.1003	0.9397	0.9401	+G24h:-G24h	(−)-(alpha)-kainic acid	C10 H15 N O4	213.1	2.098	NA	S9837	NA	2e-04	1.0433	NA	NA	4	level4	NA	NA	NA	NA	NA	other
2.1_240.1474	0.5135	0.0323	+G24h:-G24h	3477	C12 H20 N2 O3	240.147	2.1	C07807	S4679	HMDB0015407	0	-0.1185	NA	NA	2	level4	Organoheterocyclic compounds	Pyridines and derivatives	Hydroxypyridines	Pyridine and derivatives	NULL	down
2.1_410.1694	0.1366	0.3585	+G24h:-G24h	3-iodooctadecanoic acid	C18 H35 I O2	410.169	2.1	NA	S4472384	NA	0.0012	3.0276	NA	NA	1	level4	NA	NA	NA	NA	NA	other
2.101_212.1162	0.9376	0.7122	+G24h:-G24h	Butabarbital	C10 H16 N2 O3	212.116	2.101	C07827	S2385	HMDB0014382	1e-04	0.6937	NA	NA	3	level4	Organoheterocyclic compounds	Diazines	Pyrimidines and pyrimidine derivatives	Pyrimidines and pyrimidine derivatives	NULL	other
2.101_253.0951	0.4119	0.4259	+G24h:-G24h	N-acetylvanilalanine	C12 H15 N O5	253.095	2.101	null	S15185955	HMDB0011716	1e-04	0.4259	NA	NA	3	level4	Organic acids and derivatives	Carboxylic acids and derivatives	Amino acids, peptides, and analogues	Amino acids, peptides, and analogues	NA	other
2.101_386.2644	1.4548	0.273	+G24h:-G24h	NA	C17 H34 N6 O4	386.264	2.101	NA	NA	NA	NA	NA	NA	NA	0	level5	NA	NA	NA	NA	NA	other
2.102_221.0723	2.3541	0.2477	+G24h:-G24h	N-[(2s)-2-hydroxypropanoyl]methionine	C8 H15 N O4 S	221.072	2.102	null	S59664337	HMDB0062182	2e-04	0.7333	NA	NA	1	level4	Organic acids and derivatives	Carboxylic acids and derivatives	Amino acids, peptides, and analogues	Amino acids, peptides, and analogues	NA	other
2.103_288.1198	0.9381	0.9575	+G24h:-G24h	NA	C7 H21 N4 O6 P	288.12	2.103	NA	NA	NA	NA	NA	NA	NA	0	level5	NA	NA	NA	NA	NA	other
2.104_309.1424	0.6827	0.5098	+G24h:-G24h	NA	C12 H23 N O8	309.142	2.104	NA	NA	NA	NA	NA	NA	NA	0	level5	NA	NA	NA	NA	NA	other
2.106_149.0479	1.6983	0.0678	+G24h:-G24h	Dihydroxyindole	C8 H7 N O2	149.048	2.106	C05578	S102690	HMDB0004058	2e-04	1.2724	NA	NA	8	level4	Organoheterocyclic compounds	Indoles and derivatives	Hydroxyindoles	Indole and derivatives	map00350 Tyrosine metabolism; map01100 Metabolic pathways;	other
2.106_441.2119	0.4632	0.4059	+G24h:-G24h	NA	C18 H36 N O9 P	441.212	2.106	NA	NA	NA	NA	NA	NA	NA	0	level5	NA	NA	NA	NA	NA	other
2.106_484.3018	0.8803	0.5639	+G24h:-G24h	NA	C20 H45 N4 O7 P	484.302	2.106	NA	NA	NA	NA	NA	NA	NA	0	level5	NA	NA	NA	NA	NA	other
2.107_275.083	2.846	0.1791	+G24h:-G24h	NA	C11 H17 N O5 S	275.083	2.107	NA	NA	NA	NA	NA	NA	NA	0	level5	NA	NA	NA	NA	NA	other
2.107_429.1638	11.6791	0.19	+G24h:-G24h	NA	C20 H23 N5 O6	429.164	2.107	NA	NA	NA	NA	NA	NA	NA	0	level5	NA	NA	NA	NA	NA	other
2.107_576.2399	0.9914	0.8294	+G24h:-G24h	NA	C24 H43 N4 O6 P3	576.24	2.107	NA	NA	NA	NA	NA	NA	NA	0	level5	NA	NA	NA	NA	NA	other
2.109_273.1689	1.4017	0.3127	+G24h:-G24h	N~6~-(5-oxo-d-isoleucyl)-l-lysine	C12 H23 N3 O4	273.169	2.109	NA	S30790796	NA	0	0.1806	NA	NA	1	level4	NA	NA	NA	NA	NA	other
2.109_319.1743	1.0495	0.9545	+G24h:-G24h	NA	C15 H30 N O2 P S	319.174	2.109	NA	NA	NA	NA	NA	NA	NA	0	level5	NA	NA	NA	NA	NA	other
2.109_374.1803	0.8235	0.6577	+G24h:-G24h	NA	C13 H31 N2 O8 P	374.18	2.109	NA	NA	NA	NA	NA	NA	NA	0	level5	NA	NA	NA	NA	NA	other
2.109_508.2277	1.5354	0.7923	+G24h:-G24h	Difluprednate	C27 H34 F2 O7	508.228	2.109	C12695	S391990	HMDB0015676	5e-04	0.9437	NA	NA	2	level4	Lipids and lipid-like molecules	Steroids and steroid derivatives	Pregnane steroids	Steroids and derivatives	NULL	other
2.109_562.2856	2.1032	0.1425	+G24h:-G24h	NA	C21 H46 N4 O11 S	562.286	2.109	NA	NA	NA	NA	NA	NA	NA	0	level5	NA	NA	NA	NA	NA	other
2.11_316.1747	1.0756	0.8381	+G24h:-G24h	NA	C13 H24 N4 O5	316.175	2.11	NA	NA	NA	NA	NA	NA	NA	0	level5	NA	NA	NA	NA	NA	other
2.11_70.0783	1.0553	0.649	+G24h:-G24h	NA	C5 H10	70.0783	2.11	NA	NA	NA	NA	NA	NA	NA	0	level5	NA	NA	NA	NA	NA	other
2.111_280.1173	1.9398	0.1215	+G24h:-G24h	NA	C12 H26 O P2 S	280.117	2.111	NA	NA	NA	NA	NA	NA	NA	0	level5	NA	NA	NA	NA	NA	other
2.111_282.122	1.0267	0.9757	+G24h:-G24h	Tyr-thr	C13 H18 N2 O5	282.122	2.111	null	S14526369	HMDB0029115	5e-04	1.6747	NA	NA	3	level4	Organic acids and derivatives	Carboxylic acids and derivatives	Amino acids, peptides, and analogues	Amino acids, peptides, and analogues	NA	other
2.111_287.1005	2.4898	0.118	+G24h:-G24h	Volkenin	C12 H17 N O7	287.101	2.111	NA	S158135	NA	0	0.0883	NA	NA	1	level4	NA	NA	NA	NA	NA	other
2.111_316.2111	1.4174	0.1253	+G24h:-G24h	NA	C14 H28 N4 O4	316.211	2.111	NA	NA	NA	NA	NA	NA	NA	0	level5	NA	NA	NA	NA	NA	other
2.111_403.207	1.9303	0.3056	+G24h:-G24h	NA	C16 H29 N5 O7	403.207	2.111	NA	NA	NA	NA	NA	NA	NA	0	level5	NA	NA	NA	NA	NA	other
2.111_439.1596	1.5093	0.3729	+G24h:-G24h	NA	C20 H29 N3 O4 S2	439.16	2.111	NA	NA	NA	NA	NA	NA	NA	0	level5	NA	NA	NA	NA	NA	other
2.111_444.1862	1.3638	0.4223	+G24h:-G24h	NA	C18 H28 N4 O9	444.186	2.111	NA	NA	NA	NA	NA	NA	NA	0	level5	NA	NA	NA	NA	NA	other
2.112_258.1449	1.1051	0.6117	+G24h:-G24h	NA	C9 H18 N6 O3	258.145	2.112	NA	NA	NA	NA	NA	NA	NA	0	level5	NA	NA	NA	NA	NA	other
2.112_373.1962	2.1796	0.0573	+G24h:-G24h	NA	C16 H31 N5 O S2	373.196	2.112	NA	NA	NA	NA	NA	NA	NA	0	level5	NA	NA	NA	NA	NA	other
2.113_171.1134	0.9642	0.9687	+G24h:-G24h	NA	NA	171.113	2.113	NA	NA	NA	NA	NA	NA	NA	0	level5	NA	NA	NA	NA	NA	other
2.113_177.0653	0.9936	0.9368	+G24h:-G24h	NA	C7 H7 N5 O	177.065	2.113	NA	NA	NA	NA	NA	NA	NA	0	level5	NA	NA	NA	NA	NA	other
2.113_257.1376	0.8615	0.5097	+G24h:-G24h	NA	C11 H19 N3 O4	257.138	2.113	NA	NA	NA	NA	NA	NA	NA	0	level5	NA	NA	NA	NA	NA	other
2.113_330.1541	1.1244	0.9684	+G24h:-G24h	NA	C11 H27 N2 O7 P	330.154	2.113	NA	NA	NA	NA	NA	NA	NA	0	level5	NA	NA	NA	NA	NA	other
2.113_332.1583	0.7464	0.4762	+G24h:-G24h	Spectinomycin	C14 H24 N2 O7	332.158	2.113	C02078	S14785	HMDB0015055	0	-0.1286	NA	NA	1	level4	Organoheterocyclic compounds	Dioxanes	1,4-dioxanes	1,4-dioxanes	map01130 Biosynthesis of antibiotics;	other
2.113_360.1646	0.8399	0.7211	+G24h:-G24h	NA	C12 H29 N2 O8 P	360.165	2.113	NA	NA	NA	NA	NA	NA	NA	0	level5	NA	NA	NA	NA	NA	other
2.113_375.1837	1.1103	0.7685	+G24h:-G24h	Cyphenothrin	C24 H25 N O3	375.184	2.113	NA	S35087	NA	3e-04	0.7712	NA	NA	1	level4	NA	NA	NA	NA	NA	other
2.114_189.1003	0.5678	0.2261	+G24h:-G24h	(+)-castanospermine	C8 H15 N O4	189.1	2.114	NA	S49177	NA	2e-04	0.9506	NA	NA	12	level4	NA	NA	NA	NA	NA	other
2.114_283.1249	1.4184	0.4458	+G24h:-G24h	Reparixin	C14 H21 N O3 S	283.125	2.114	NA	S8014432	NA	7e-04	2.5126	NA	NA	1	level4	NA	NA	NA	NA	NA	other
2.114_340.1634	2.6919	0.1032	+G24h:-G24h	Pirisudanol	C16 H24 N2 O6	340.163	2.114	NA	S59202	NA	0	-0.067	NA	NA	1	level4	NA	NA	NA	NA	NA	other
2.115_115.0634	1.1379	0.564	+G24h:-G24h	Proline	C5 H9 N O2	115.063	2.115	C00148	MReference-560	HMDB0000162	1e-04	0.7691	33.9	36.1	6	level3	Peptides	Amino acids	Common amino acids [Fig]	Amino acids	map00330 Arginine and proline metabolism; map00970 Aminoacyl-tRNA biosynthesis; map01100 Metabolic pathways; map01110 Biosynthesis of secondary metabolites; map01130 Biosynthesis of antibiotics; map01230 Biosynthesis of amino acids; map02010 ABC transporters;	other
2.115_277.1406	0.8789	0.5315	+G24h:-G24h	NA	NA	277.141	2.115	NA	NA	NA	NA	NA	NA	NA	0	level5	NA	NA	NA	NA	NA	other
2.115_299.1481	1.2722	0.4578	+G24h:-G24h	NA	C13 H21 N3 O5	299.148	2.115	NA	NA	NA	NA	NA	NA	NA	0	level5	NA	NA	NA	NA	NA	other
2.116_218.1268	1.5271	0.3429	+G24h:-G24h	Meprobamate	C9 H18 N2 O4	218.127	2.116	null	S3924	HMDB0014515	1e-04	0.5333	NA	NA	10	level4	Organic acids and derivatives	Carboxylic acids and derivatives	Amino acids, peptides, and analogues	Amino acids, peptides, and analogues	NA	other
2.116_310.1165	1.2604	0.298	+G24h:-G24h	Gamma-l-glutamyl-l-tyrosine	C14 H18 N2 O6	310.116	2.116	null	S85142	HMDB0011741	0	0.1362	NA	NA	4	level4	Organic acids and derivatives	Carboxylic acids and derivatives	Amino acids, peptides, and analogues	Amino acids, peptides, and analogues	NA	other
2.116_330.1903	1.7173	0.1485	+G24h:-G24h	NA	C16 H31 N2 O P S	330.19	2.116	NA	NA	NA	NA	NA	NA	NA	0	level5	NA	NA	NA	NA	NA	other
2.116_333.1537	1.1398	0.8145	+G24h:-G24h	Tropatepine	C22 H23 N S	333.154	2.116	NA	S171431	NA	-0.0014	-4.3026	NA	NA	1	level4	NA	NA	NA	NA	NA	other
2.116_347.1693	2.2374	0.4998	+G24h:-G24h	NA	C14 H25 N3 O7	347.169	2.116	NA	NA	NA	NA	NA	NA	NA	0	level5	NA	NA	NA	NA	NA	other
2.116_354.1904	1.1997	0.9429	+G24h:-G24h	NA	C14 H31 N2 O6 P	354.19	2.116	NA	NA	NA	NA	NA	NA	NA	0	level5	NA	NA	NA	NA	NA	other
2.116_375.1896	25.8243	0.0024	+G24h:-G24h	NA	C18 H25 N5 O4	375.19	2.116	NA	NA	NA	NA	NA	NA	NA	0	level5	NA	NA	NA	NA	NA	up
2.116_394.1954	1.119	0.6095	+G24h:-G24h	Diflucortolone	C22 H28 F2 O4	394.195	2.116	NA	S10128664	NA	-2e-04	-0.5111	NA	NA	1	level4	NA	NA	NA	NA	NA	other
2.116_396.1569	1.6161	0.2696	+G24h:-G24h	Γ-mangostin	C23 H24 O6	396.157	2.116	null	S4576523	HMDB0035795	-4e-04	-1.1002	NA	NA	6	level4	Organoheterocyclic compounds	Benzopyrans	1-benzopyrans	1-benzopyrans	NA	other
2.116_429.1499	0.8693	0.7417	+G24h:-G24h	NA	C20 H25 N5 O2 P2	429.15	2.116	NA	NA	NA	NA	NA	NA	NA	0	level5	NA	NA	NA	NA	NA	other
2.116_444.2225	1.7683	0.1843	+G24h:-G24h	NA	C19 H32 N4 O8	444.223	2.116	NA	NA	NA	NA	NA	NA	NA	0	level5	NA	NA	NA	NA	NA	other
2.116_503.2602	1.5457	0.8677	+G24h:-G24h	NA	C19 H42 N3 O10 P	503.26	2.116	NA	NA	NA	NA	NA	NA	NA	0	level5	NA	NA	NA	NA	NA	other
2.117_269.1376	2.0819	0.6389	+G24h:-G24h	NA	C12 H19 N3 O4	269.138	2.117	NA	NA	NA	NA	NA	NA	NA	0	level5	NA	NA	NA	NA	NA	other
2.117_271.1532	0.987	0.9628	+G24h:-G24h	NA	C12 H21 N3 O4	271.153	2.117	NA	NA	NA	NA	NA	NA	NA	0	level5	NA	NA	NA	NA	NA	other
2.117_83.0372	1.0564	0.6184	+G24h:-G24h	NA	C4 H5 N O	83.0372	2.117	NA	NA	NA	NA	NA	NA	NA	0	level5	NA	NA	NA	NA	NA	other
2.118_142.0743	0.8155	0.5287	+G24h:-G24h	Piracetam	C6 H10 N2 O2	142.074	2.118	NA	S4677	NA	1e-04	0.6914	NA	NA	2	level4	NA	NA	NA	NA	NA	other
2.118_175.121	0.9064	0.7592	+G24h:-G24h	NA	C8 H17 N O3	175.121	2.118	NA	NA	NA	NA	NA	NA	NA	0	level5	NA	NA	NA	NA	NA	other
2.118_194.1162	0.9939	0.8832	+G24h:-G24h	Peg-4	C8 H18 O5	194.116	2.118	null	S7908	HMDB0094708	8e-04	3.9668	NA	NA	1	level4	Organic oxygen compounds	Organooxygen compounds	Ethers	Ethers	NA	other
2.118_205.1105	2.2023	0.1533	+G24h:-G24h	Bellendine	C12 H15 N O2	205.111	2.118	NA	S391299	NA	2e-04	1.0534	NA	NA	2	level4	NA	NA	NA	NA	NA	other
2.118_213.9804	1.2393	0.5764	+G24h:-G24h	NA	C5 H4 N4 O2 P2	213.98	2.118	NA	NA	NA	NA	NA	NA	NA	0	level5	NA	NA	NA	NA	NA	other
2.118_227.1089	1.277	0.55	+G24h:-G24h	NA	NA	227.109	2.118	NA	NA	NA	NA	NA	NA	NA	0	level5	NA	NA	NA	NA	NA	other
2.118_263.1369	0.7552	0.6379	+G24h:-G24h	NA	C11 H21 N O6	263.137	2.118	NA	NA	NA	NA	NA	NA	NA	0	level5	NA	NA	NA	NA	NA	other
2.118_388.2324	1.0534	0.8176	+G24h:-G24h	NA	C17 H32 N4 O6	388.232	2.118	NA	NA	NA	NA	NA	NA	NA	0	level5	NA	NA	NA	NA	NA	other
2.118_393.1209	1.1424	0.993	+G24h:-G24h	Gamma-glutamyl-gamma-glutamyl-s-methylcysteine	C14 H23 N3 O8 S	393.121	2.118	null	S35014797	HMDB0039424	3e-04	0.6745	NA	NA	1	level4	Organic acids and derivatives	Carboxylic acids and derivatives	Amino acids, peptides, and analogues	Amino acids, peptides, and analogues	NA	other
2.119_180.1187	0.973	0.7503	+G24h:-G24h	NA	NA	180.119	2.119	NA	NA	NA	NA	NA	NA	NA	0	level5	NA	NA	NA	NA	NA	other
2.119_227.1635	1.1685	0.9638	+G24h:-G24h	NA	C11 H21 N3 O2	227.163	2.119	NA	NA	NA	NA	NA	NA	NA	0	level5	NA	NA	NA	NA	NA	other
2.119_296.1008	1.1123	0.6309	+G24h:-G24h	Asp-tyr	C13 H16 N2 O6	296.101	2.119	null	S13585187	HMDB0028765	-1e-04	-0.2159	NA	NA	4	level4	Organic acids and derivatives	Carboxylic acids and derivatives	Amino acids, peptides, and analogues	Amino acids, peptides, and analogues	NA	other
2.119_308.6386	1.23	0.8842	+G24h:-G24h	NA	NA	308.639	2.119	NA	NA	NA	NA	NA	NA	NA	0	level5	NA	NA	NA	NA	NA	other
2.12_219.117	1.6623	0.3674	+G24h:-G24h	NA	C13 H18 N P	219.117	2.12	NA	NA	NA	NA	NA	NA	NA	0	level5	NA	NA	NA	NA	NA	other
2.12_237.1401	1.0531	0.8087	+G24h:-G24h	NA	C10 H25 N O P2	237.14	2.12	NA	NA	NA	NA	NA	NA	NA	0	level5	NA	NA	NA	NA	NA	other
2.12_281.1579	1.221	0.5016	+G24h:-G24h	[similar to: 1-methyladenine; δmass: 132.0878 da]	NA	281.158	2.12	NA	NA	NA	NA	NA	NA	NA	0	level5	NA	NA	NA	NA	NA	other
2.12_306.1151	1.2835	0.7507	+G24h:-G24h	Metioprim	C14 H18 N4 O2 S	306.115	2.12	NA	S61858	NA	0	0.0357	NA	NA	1	level4	NA	NA	NA	NA	NA	other
2.12_345.1537	1.1181	0.6976	+G24h:-G24h	NA	C12 H28 N O8 P	345.154	2.12	NA	NA	NA	NA	NA	NA	NA	0	level5	NA	NA	NA	NA	NA	other
2.12_487.1924	1.5115	0.5527	+G24h:-G24h	NA	NA	487.192	2.12	NA	NA	NA	NA	NA	NA	NA	0	level5	NA	NA	NA	NA	NA	other
2.12_545.2458	1.0445	0.8311	+G24h:-G24h	NA	C19 H40 N5 O11 P	545.246	2.12	NA	NA	NA	NA	NA	NA	NA	0	level5	NA	NA	NA	NA	NA	other
2.121_366.1542	0.4501	0.6305	+G24h:-G24h	NA	C14 H27 N2 O7 P	366.154	2.121	NA	NA	NA	NA	NA	NA	NA	0	level5	NA	NA	NA	NA	NA	other
2.121_431.2384	0.8252	0.9317	+G24h:-G24h	NA	C18 H33 N5 O7	431.238	2.121	NA	NA	NA	NA	NA	NA	NA	0	level5	NA	NA	NA	NA	NA	other
2.121_617.2771	1.2917	0.809	+G24h:-G24h	NA	C22 H43 N5 O15	617.277	2.121	NA	NA	NA	NA	NA	NA	NA	0	level5	NA	NA	NA	NA	NA	other
2.122_212.1275	1.8842	0.2601	+G24h:-G24h	NA	C9 H16 N4 O2	212.127	2.122	NA	NA	NA	NA	NA	NA	NA	0	level5	NA	NA	NA	NA	NA	other
2.122_270.0852	1.2883	0.7993	+G24h:-G24h	4-imino-1-(beta-d-ribofuranosyl)-1,4-dihydro-3-pyridinecarboxylic acid	C11 H14 N2 O6	270.085	2.122	NA	S10446255	NA	0	0.1727	NA	NA	1	level4	NA	NA	NA	NA	NA	other
2.122_272.6229	1.0751	0.923	+G24h:-G24h	NA	NA	272.623	2.122	NA	NA	NA	NA	NA	NA	NA	0	level5	NA	NA	NA	NA	NA	other
2.122_388.1958	2.3443	0.0849	+G24h:-G24h	NA	C16 H28 N4 O7	388.196	2.122	NA	NA	NA	NA	NA	NA	NA	0	level5	NA	NA	NA	NA	NA	other
2.122_460.2288	0.7768	0.4871	+G24h:-G24h	NA	C17 H36 N2 O12	460.229	2.122	NA	NA	NA	NA	NA	NA	NA	0	level5	NA	NA	NA	NA	NA	other
2.123_180.0661	0.1518	0.0426	+G24h:-G24h	NA	C5 H13 N2 O3 P	180.066	2.123	NA	NA	NA	NA	NA	NA	NA	0	level5	NA	NA	NA	NA	NA	down
2.123_222.6452	1.1256	0.6217	+G24h:-G24h	[similar to: n-methylnicotinamide; δmass: 86.5816 da]	NA	222.645	2.123	NA	NA	NA	NA	NA	NA	NA	0	level5	NA	NA	NA	NA	NA	other
2.123_342.1791	3.0056	0.1575	+G24h:-G24h	NA	C11 H27 Cl N6 O4	342.179	2.123	NA	NA	NA	NA	NA	NA	NA	0	level5	NA	NA	NA	NA	NA	other
2.124_251.6297	1.4098	0.9281	+G24h:-G24h	[similar to: taurochenodeoxycholic acid; δmass: -247.6671 da]	NA	251.63	2.124	NA	NA	NA	NA	NA	NA	NA	0	level5	NA	NA	NA	NA	NA	other
2.124_303.1431	2.4807	0.3862	+G24h:-G24h	Nicotianamine	C12 H21 N3 O6	303.143	2.124	NA	S8058557	NA	0	0.0569	NA	NA	2	level4	NA	NA	NA	NA	NA	other
2.124_313.1525	1.3547	0.2652	+G24h:-G24h	NA	NA	313.152	2.124	NA	NA	NA	NA	NA	NA	NA	0	level5	NA	NA	NA	NA	NA	other
2.124_404.191	1.1405	0.6712	+G24h:-G24h	Tetraxetan	C16 H28 N4 O8	404.191	2.124	NA	S108701	NA	3e-04	0.7655	NA	NA	1	level4	NA	NA	NA	NA	NA	other
2.125_189.0639	0.7172	0.1362	+G24h:-G24h	N-acetyl-l-glutamate	C7 H11 N O5	189.064	2.125	C00624	BGI420	NA	2e-04	0.9316	49.6	NA	5	level3	NA	NA	NA	NA	map00220 Arginine biosynthesis; map01100 Metabolic pathways; map01110 Biosynthesis of secondary metabolites; map01130 Biosynthesis of antibiotics; map01210 2-Oxocarboxylic acid metabolism; map01230 Biosynthesis of amino acids;	other
2.125_270.074	2.6612	0.1745	+G24h:-G24h	Phenyl d-glucopyranosiduronic acid	C12 H14 O7	270.074	2.125	null	S106521	HMDB0059806	1e-04	0.373	NA	NA	4	level4	Organic oxygen compounds	Organooxygen compounds	Carbohydrates and carbohydrate conjugates	Carbohydrates	NA	other
2.125_418.1692	1.4906	0.2156	+G24h:-G24h	NA	C12 H32 N6 O4 P2 S	418.169	2.125	NA	NA	NA	NA	NA	NA	NA	0	level5	NA	NA	NA	NA	NA	other
2.126_128.0158	1.4098	0.0773	+G24h:-G24h	NA	C3 H4 N4 S	128.016	2.126	NA	NA	NA	NA	NA	NA	NA	0	level5	NA	NA	NA	NA	NA	other
2.126_210.137	1.7639	0.737	+G24h:-G24h	Cyclo(leucylprolyl)	C11 H18 N2 O2	210.137	2.126	null	S92947	HMDB0034276	1e-04	0.5605	NA	NA	1	level4	Organic acids and derivatives	Carboxylic acids and derivatives	Amino acids, peptides, and analogues	Amino acids, peptides, and analogues	NA	other
2.126_287.1482	2.0789	0.6108	+G24h:-G24h	N-acetyl-ala-ala-ala-methylester	C12 H21 N3 O5	287.148	2.126	NA	S4575424	NA	1e-04	0.2994	NA	NA	1	level4	NA	NA	NA	NA	NA	other
2.126_342.1063	2.2172	0.274	+G24h:-G24h	Streptidine 6-phosphate	C8 H19 N6 O7 P	342.106	2.126	NA	S4444082	NA	0.001	3.0575	NA	NA	1	level4	NA	NA	NA	NA	NA	other
2.126_342.2267	0.9378	0.9864	+G24h:-G24h	NA	C16 H30 N4 O4	342.227	2.126	NA	NA	NA	NA	NA	NA	NA	0	level5	NA	NA	NA	NA	NA	other
2.126_372.1647	1.5147	0.5149	+G24h:-G24h	Clavamycin f	C15 H24 N4 O7	372.165	2.126	NA	S30791674	NA	2e-04	0.4301	NA	NA	1	level4	NA	NA	NA	NA	NA	other
2.126_396.211	1.4671	0.2522	+G24h:-G24h	6737	C25 H32 O2 S	396.211	2.126	NA	S4940229	NA	-0.0013	-3.3064	NA	NA	1	level4	NA	NA	NA	NA	NA	other
2.126_87.1049	1.0649	0.6173	+G24h:-G24h	Isoamylamine	C5 H13 N	87.1049	2.126	C02640	MReference-6576	HMDB0031659	1e-04	1.0548	NA	82.7	2	level2	Organic nitrogen compounds	Organonitrogen compounds	Amines	Amines	NULL	other
2.127_247.1533	1.5736	0.1178	+G24h:-G24h	Lys-thr	C10 H21 N3 O4	247.153	2.127	null	S13177972	HMDB0028961	1e-04	0.2839	NA	NA	2	level4	Organic acids and derivatives	Carboxylic acids and derivatives	Amino acids, peptides, and analogues	Amino acids, peptides, and analogues	NA	other
2.127_278.1266	0.1599	0.1272	+G24h:-G24h	7098783	C14 H18 N2 O4	278.127	2.127	NA	S48518	NA	-1e-04	-0.3001	NA	NA	6	level4	NA	NA	NA	NA	NA	other
2.127_286.6563	1.3665	0.5796	+G24h:-G24h	NA	NA	286.656	2.127	NA	NA	NA	NA	NA	NA	NA	0	level5	NA	NA	NA	NA	NA	other
2.127_295.1994	1.1533	0.5418	+G24h:-G24h	NA	C14 H25 N5 O2	295.199	2.127	NA	NA	NA	NA	NA	NA	NA	0	level5	NA	NA	NA	NA	NA	other
2.127_354.179	1.2371	0.297	+G24h:-G24h	1-lauroyl-sn-glycerol 3-phosphate	C15 H31 O7 P	354.179	2.127	null	S26332895	HMDB0062319	-0.0018	-4.9502	NA	NA	1	level4	Lipids and lipid-like molecules	Glycerophospholipids	Glycerophosphates	Glycerophospholipids[GP]	NA	other
2.127_461.2128	1.1069	0.9581	+G24h:-G24h	NA	C22 H33 N5 O2 P2	461.213	2.127	NA	NA	NA	NA	NA	NA	NA	0	level5	NA	NA	NA	NA	NA	other
2.128_218.1036	1.4287	0.2412	+G24h:-G24h	NA	C6 H15 N6 O P	218.104	2.128	NA	NA	NA	NA	NA	NA	NA	0	level5	NA	NA	NA	NA	NA	other
2.128_222.627	0.9661	0.7853	+G24h:-G24h	[similar to: n-methylnicotinamide; δmass: 86.5634 da]	NA	222.627	2.128	NA	NA	NA	NA	NA	NA	NA	0	level5	NA	NA	NA	NA	NA	other
2.128_363.1544	1.3753	0.9072	+G24h:-G24h	NA	C16 H21 N5 O5	363.154	2.128	NA	NA	NA	NA	NA	NA	NA	0	level5	NA	NA	NA	NA	NA	other
2.129_202.1319	3.6271	0.4046	+G24h:-G24h	Mfcd00025555	C9 H18 N2 O3	202.132	2.129	null	S227831	HMDB0028691	1e-04	0.6469	NA	NA	5	level4	Organic acids and derivatives	Carboxylic acids and derivatives	Amino acids, peptides, and analogues	Amino acids, peptides, and analogues	NA	other
2.13_222.0642	2.4772	0.1173	+G24h:-G24h	32 861 rp	C10 H10 N2 O4	222.064	2.13	NA	S39518	NA	1e-04	0.4295	NA	NA	1	level4	NA	NA	NA	NA	NA	other
2.13_252.111	2.0654	0.6282	+G24h:-G24h	Ala-tyr	C12 H16 N2 O4	252.111	2.13	null	S497607	HMDB0028699	0	-0.095	NA	NA	7	level4	Organic acids and derivatives	Carboxylic acids and derivatives	Amino acids, peptides, and analogues	Amino acids, peptides, and analogues	NA	other
2.13_462.1963	0.5874	0.2769	+G24h:-G24h	NA	NA	462.196	2.13	NA	NA	NA	NA	NA	NA	NA	0	level5	NA	NA	NA	NA	NA	other
2.131_137.0454	1.1692	0.451	+G24h:-G24h	4-aminobenzoic acid	C7 H7 N O2	137.045	2.131	NA	NA	NA	NA	NA	NA	51.2	0	level5	NA	NA	NA	NA	NA	other
2.131_489.2079	1.7391	0.4845	+G24h:-G24h	NA	C28 H31 N3 O3 S	489.208	2.131	NA	NA	NA	NA	NA	NA	NA	0	level5	NA	NA	NA	NA	NA	other
2.132_234.1167	1.2581	0.6285	+G24h:-G24h	NA	C8 H20 N4 P2	234.117	2.132	NA	NA	NA	NA	NA	NA	NA	0	level5	NA	NA	NA	NA	NA	other
2.132_302.1589	0.7879	0.3622	+G24h:-G24h	Glycyl-l-asparaginyl-d-leucine	C12 H22 N4 O5	302.159	2.132	null	S30776674	HMDB0013016	-1e-04	-0.3203	NA	NA	1	level4	Organic acids and derivatives	Carboxylic acids and derivatives	Amino acids, peptides, and analogues	Amino acids, peptides, and analogues	NA	other
2.132_360.0959	0.3528	0.4175	+G24h:-G24h	NA	C17 H16 N2 O7	360.096	2.132	NA	NA	NA	NA	NA	NA	NA	0	level5	NA	NA	NA	NA	NA	other
2.136_196.1213	0.9431	0.808	+G24h:-G24h	Fasoracetam	C10 H16 N2 O2	196.121	2.136	NA	S171980	NA	1e-04	0.7566	NA	NA	3	level4	NA	NA	NA	NA	NA	other
2.136_273.1212	0.7013	0.4704	+G24h:-G24h	(3s)-3-{[(2e)-4-carboxy-2-butenoyl]oxy}-4-(trimethylammonio)butanoate	C12 H19 N O6	273.121	2.136	null	S30776696	HMDB0013129	0	0.0515	NA	NA	1	level4	Organic acids and derivatives	Hydroxy acids and derivatives	Beta hydroxy acids and derivatives	Organic acids	NA	other
2.138_158.058	1.0413	0.7255	+G24h:-G24h	Succinylacetone	C7 H10 O4	158.058	2.138	null	S5121	HMDB0000635	1e-04	0.5538	NA	NA	7	level4	Organic acids and derivatives	Keto acids and derivatives	Medium-chain keto acids and derivatives	Organic acids	NA	other
2.138_456.2042	2.1971	0.2025	+G24h:-G24h	NA	C16 H38 N6 O P2 S2	456.204	2.138	NA	NA	NA	NA	NA	NA	NA	0	level5	NA	NA	NA	NA	NA	other
2.139_230.0768	1.3216	0.6059	+G24h:-G24h	NA	C6 H10 N6 O4	230.077	2.139	NA	NA	NA	NA	NA	NA	NA	0	level5	NA	NA	NA	NA	NA	other
2.143_295.1166	3.5303	0.2769	+G24h:-G24h	Asn-tyr	C13 H17 N3 O5	295.117	2.143	null	S16568269	HMDB0028743	-2e-04	-0.7299	NA	NA	2	level4	Organic acids and derivatives	Carboxylic acids and derivatives	Amino acids, peptides, and analogues	Amino acids, peptides, and analogues	NA	other
2.143_438.1715	0.8499	0.8287	+G24h:-G24h	NA	C15 H32 N6 O3 P2 S	438.171	2.143	NA	NA	NA	NA	NA	NA	NA	0	level5	NA	NA	NA	NA	NA	other
2.144_172.0738	0.9844	0.7866	+G24h:-G24h	On1225000	C8 H12 O4	172.074	2.144	null	S4436353	HMDB0038601	3e-04	1.5405	NA	NA	7	level4	Lipids and lipid-like molecules	Fatty Acyls	Fatty acid esters	Fatty acyls[FA]	NA	other
2.145_155.106	0.7171	0.7296	+G24h:-G24h	NA	C7 H13 N3 O	155.106	2.145	NA	NA	NA	NA	NA	NA	NA	0	level5	NA	NA	NA	NA	NA	other
2.145_229.0951	1.6776	0.0387	+G24h:-G24h	NA	C10 H15 N O5	229.095	2.145	NA	NA	NA	NA	NA	NA	NA	0	level5	NA	NA	NA	NA	NA	up
2.147_271.1168	2.0008	0.3634	+G24h:-G24h	NA	C11 H17 N3 O5	271.117	2.147	NA	NA	NA	NA	NA	NA	NA	0	level5	NA	NA	NA	NA	NA	other
2.148_205.0376	2.513	0.0832	+G24h:-G24h	Xanthurenic acid	C10 H7 N O4	205.038	2.148	C02470	S5497	HMDB0000881	1e-04	0.6691	NA	NA	3	level4	Organoheterocyclic compounds	Quinolines and derivatives	Quinoline carboxylic acids	Quinoline carboxylic acids	map00380 Tryptophan metabolism;	other
2.152_491.2235	3.6037	0.3235	+G24h:-G24h	NA	C17 H38 N3 O11 P	491.224	2.152	NA	NA	NA	NA	NA	NA	NA	0	level5	NA	NA	NA	NA	NA	other
2.154_250.1027	0.962	0.9002	+G24h:-G24h	NA	C6 H14 N6 O5	250.103	2.154	NA	NA	NA	NA	NA	NA	NA	0	level5	NA	NA	NA	NA	NA	other
2.159_401.2391	0.8431	0.5571	+G24h:-G24h	NA	C24 H35 N O2 S	401.239	2.159	NA	NA	NA	NA	NA	NA	NA	0	level5	NA	NA	NA	NA	NA	other
2.162_171.0355	0.8003	0.7535	+G24h:-G24h	Xt5075000	C7 H9 N O2 S	171.036	2.162	NA	S6033	NA	1e-04	0.7314	NA	NA	2	level4	NA	NA	NA	NA	NA	other
2.163_228.1475	1.1186	0.557	+G24h:-G24h	Leu-pro	C11 H20 N2 O3	228.148	2.163	null	S3196828	HMDB0011175	1e-04	0.509	NA	NA	2	level4	Organic acids and derivatives	Carboxylic acids and derivatives	Amino acids, peptides, and analogues	Amino acids, peptides, and analogues	NA	other
2.165_521.2343	2.428	0.4535	+G24h:-G24h	NA	C18 H40 N3 O12 P	521.234	2.165	NA	NA	NA	NA	NA	NA	NA	0	level5	NA	NA	NA	NA	NA	other
2.166_251.0769	1.6934	0.0806	+G24h:-G24h	NA	C8 H19 N3 P2 S	251.077	2.166	NA	NA	NA	NA	NA	NA	NA	0	level5	NA	NA	NA	NA	NA	other
2.174_344.2424	0.7389	0.4121	+G24h:-G24h	NA	C16 H32 N4 O4	344.242	2.174	NA	NA	NA	NA	NA	NA	NA	0	level5	NA	NA	NA	NA	NA	other
2.194_250.143	0.545	0.3346	+G24h:-G24h	4760	C12 H18 N4 O2	250.143	2.194	NA	S43536	NA	0	0.1869	NA	36.7	1	level4	NA	NA	NA	NA	NA	other
2.196_226.0413	2.7611	0.4058	+G24h:-G24h	NA	C9 H10 N2 O3 S	226.041	2.196	NA	NA	NA	NA	NA	NA	NA	0	level5	NA	NA	NA	NA	NA	other
2.212_321.1799	0.884	0.5643	+G24h:-G24h	Arg-phe	C15 H23 N5 O3	321.18	2.212	null	S3640706	HMDB0028716	-2e-04	-0.5412	NA	NA	2	level4	Organic acids and derivatives	Carboxylic acids and derivatives	Amino acids, peptides, and analogues	Amino acids, peptides, and analogues	NA	other
2.213_443.2019	2.3556	0.294	+G24h:-G24h	NA	C16 H34 N3 O9 P	443.202	2.213	NA	NA	NA	NA	NA	NA	NA	0	level5	NA	NA	NA	NA	NA	other
2.23_542.2169	2.8741	0.3829	+G24h:-G24h	3,3'-{[2,4,6-trihydroxy-5-(2-methylbutanoyl)-1,3-phenylene]bis(methylene)}bis(6-ethyl-4-hydroxy-5-methyl-2h-pyran-2-one)	C29 H34 O10	542.217	2.23	null	S35015150	HMDB0041308	0.0017	3.1509	NA	NA	1	level4	Organic oxygen compounds	Organooxygen compounds	Carbonyl compounds	Carbonyl compounds	NA	other
2.235_141.1155	0.899	0.8686	+G24h:-G24h	3-tropanol	C8 H15 N O	141.115	2.235	NA	S13871816	NA	2e-04	1.1516	NA	NA	11	level4	NA	NA	NA	NA	NA	other
2.238_602.2192	1.7398	0.2968	+G24h:-G24h	NA	C24 H45 O11 P3	602.219	2.238	NA	NA	NA	NA	NA	NA	NA	0	level5	NA	NA	NA	NA	NA	other
2.241_187.121	1.2201	0.4724	+G24h:-G24h	Pivagabine	C9 H17 N O3	187.121	2.241	NA	S62118	NA	2e-04	0.9809	NA	NA	4	level4	NA	NA	NA	NA	NA	other
2.241_513.2378	3.2603	0.3297	+G24h:-G24h	NA	C23 H42 N5 P3 S	513.238	2.241	NA	NA	NA	NA	NA	NA	NA	0	level5	NA	NA	NA	NA	NA	other
2.243_253.1539	3.2419	0.2188	+G24h:-G24h	NA	C11 H19 N5 O2	253.154	2.243	NA	NA	NA	NA	NA	NA	NA	0	level5	NA	NA	NA	NA	NA	other
2.248_260.0831	4.8969	0.1373	+G24h:-G24h	Biotin l-sulfoxide	C10 H16 N2 O4 S	260.083	2.248	NA	S75652	NA	0	0.0321	NA	NA	1	level4	NA	NA	NA	NA	NA	other
2.26_93.058	0.3615	0.0047	+G24h:-G24h	Aniline	C6 H7 N	93.058	2.26	C00292	S5889	HMDB0003012	1e-04	1.0706	NA	NA	3	level4	Benzenoids	Benzene and substituted derivatives	Aniline and substituted anilines	Benzene and derivatives	NA	down
2.262_151.0495	1.0238	0.752	+G24h:-G24h	Guanine	C5 H5 N5 O	151.049	2.262	C00242	S744	HMDB0000132	1e-04	0.7073	NA	NA	3	level4	Organoheterocyclic compounds	Imidazopyrimidines	Purines and purine derivatives	Purines and derivatives	map00230 Purine metabolism; map01100 Metabolic pathways;	other
2.293_216.1475	1.0518	0.6868	+G24h:-G24h	Valylvaline	C10 H20 N2 O3	216.148	2.293	null	S362559	HMDB0029140	1e-04	0.4933	NA	NA	1	level4	Organic acids and derivatives	Carboxylic acids and derivatives	Amino acids, peptides, and analogues	Amino acids, peptides, and analogues	NA	other
2.293_261.1002	1.0334	0.9224	+G24h:-G24h	NA	C15 H11 N5	261.1	2.293	NA	NA	NA	NA	NA	NA	NA	0	level5	NA	NA	NA	NA	NA	other
2.316_163.0668	1.4702	0.0085	+G24h:-G24h	L-ethionine	C6 H13 N O2 S	163.067	2.316	NA	S23916	NA	1e-04	0.4916	NA	NA	4	level4	NA	NA	NA	NA	NA	up
2.316_217.1508	0.972	0.9787	+G24h:-G24h	Butylate	C11 H23 N O S	217.151	2.316	NA	S15357	NA	8e-04	3.5538	NA	NA	1	level4	NA	NA	NA	NA	NA	other
2.316_348.1322	0.6686	0.1516	+G24h:-G24h	NA	C17 H20 N2 O6	348.132	2.316	NA	NA	NA	NA	NA	NA	NA	0	level5	NA	NA	NA	NA	NA	other
2.319_297.1041	1.6158	0.0145	+G24h:-G24h	NA	C8 H22 N5 O P3	297.104	2.319	NA	NA	NA	NA	NA	NA	NA	0	level5	NA	NA	NA	NA	NA	up
2.321_439.1596	2.0072	0.165	+G24h:-G24h	NA	C28 H25 N O2 S	439.16	2.321	NA	NA	NA	NA	NA	NA	NA	0	level5	NA	NA	NA	NA	NA	other
2.325_236.0798	0.8465	0.564	+G24h:-G24h	Formylkynurenine	C11 H12 N2 O4	236.08	2.325	null	S886	HMDB0001200	1e-04	0.3109	NA	NA	4	level4	Organic oxygen compounds	Organooxygen compounds	Carbonyl compounds	Carbonyl compounds	NA	other
2.327_296.1008	1.2937	0.4476	+G24h:-G24h	Asp-tyr	C13 H16 N2 O6	296.101	2.327	null	S13585187	HMDB0028765	-1e-04	-0.2508	NA	NA	4	level4	Organic acids and derivatives	Carboxylic acids and derivatives	Amino acids, peptides, and analogues	Amino acids, peptides, and analogues	NA	other
2.329_366.154	0.3974	0.7688	+G24h:-G24h	NA	C16 H22 N4 O6	366.154	2.329	NA	NA	NA	NA	NA	NA	NA	0	level5	NA	NA	NA	NA	NA	other
2.331_187.1084	0.8837	0.76	+G24h:-G24h	[similar to: spinosyn a; δmass: -544.3525 da]	NA	187.108	2.331	NA	NA	NA	NA	NA	NA	NA	0	level5	NA	NA	NA	NA	NA	other
2.335_374.2166	0.7087	0.5163	+G24h:-G24h	NA	C16 H30 N4 O6	374.217	2.335	NA	NA	NA	NA	NA	NA	NA	0	level5	NA	NA	NA	NA	NA	other
2.342_310.1165	1.1879	0.5538	+G24h:-G24h	Gamma-l-glutamyl-l-tyrosine	C14 H18 N2 O6	310.116	2.342	null	S85142	HMDB0011741	0	0.1276	NA	NA	4	level4	Organic acids and derivatives	Carboxylic acids and derivatives	Amino acids, peptides, and analogues	Amino acids, peptides, and analogues	NA	other
2.35_212.1275	1.547	0.4046	+G24h:-G24h	NA	C9 H16 N4 O2	212.127	2.35	NA	NA	NA	NA	NA	NA	NA	0	level5	NA	NA	NA	NA	NA	other
2.353_177.0653	1.0269	0.8357	+G24h:-G24h	NA	C7 H7 N5 O	177.065	2.353	NA	NA	NA	NA	NA	NA	NA	0	level5	NA	NA	NA	NA	NA	other
2.353_269.1376	1.5595	0.1884	+G24h:-G24h	NA	C12 H19 N3 O4	269.138	2.353	NA	NA	NA	NA	NA	NA	NA	0	level5	NA	NA	NA	NA	NA	other
2.354_176.0951	0.7861	0.4442	+G24h:-G24h	Serotonin	C10 H12 N2 O	176.095	2.354	C00780	S5013	HMDB0000259	1e-04	0.7475	NA	NA	3	level4	Organoheterocyclic compounds	Indoles and derivatives	Tryptamines and derivatives	Amines and derivatives	map00380 Tryptophan metabolism; map01100 Metabolic pathways;	other
2.354_218.1036	2.3492	0.1236	+G24h:-G24h	NA	C6 H15 N6 O P	218.104	2.354	NA	NA	NA	NA	NA	NA	NA	0	level5	NA	NA	NA	NA	NA	other
2.356_180.0661	0.0743	0.0111	+G24h:-G24h	NA	C5 H13 N2 O3 P	180.066	2.356	NA	NA	NA	NA	NA	NA	NA	0	level5	NA	NA	NA	NA	NA	down
2.357_251.1157	0.5591	0.1202	+G24h:-G24h	Atee	C13 H17 N O4	251.116	2.357	NA	S12729	NA	-1e-04	-0.2646	NA	NA	1	level4	NA	NA	NA	NA	NA	other
2.357_306.115	0.8963	0.4252	+G24h:-G24h	Metioprim	C14 H18 N4 O2 S	306.115	2.357	NA	S61858	NA	0	0.0147	NA	NA	1	level4	NA	NA	NA	NA	NA	other
2.358_360.1321	0.0563	0.0132	+G24h:-G24h	Nitrendipine	C18 H20 N2 O6	360.132	2.358	C07713	S4351	HMDB0015187	0	-0.0524	NA	NA	3	level4	Organoheterocyclic compounds	Pyridines and derivatives	Hydropyridines	Pyridine and derivatives	NULL	down
2.362_401.2393	1.2022	0.4923	+G24h:-G24h	NA	C14 H36 N5 O6 P	401.239	2.362	NA	NA	NA	NA	NA	NA	NA	0	level5	NA	NA	NA	NA	NA	other
2.373_344.2424	1.1416	0.947	+G24h:-G24h	NA	C16 H32 N4 O4	344.242	2.373	NA	NA	NA	NA	NA	NA	NA	0	level5	NA	NA	NA	NA	NA	other
2.376_287.1845	1.1542	0.637	+G24h:-G24h	NA	C13 H25 N3 O4	287.185	2.376	NA	NA	NA	NA	NA	NA	NA	0	level5	NA	NA	NA	NA	NA	other
2.377_155.106	1.1877	0.5921	+G24h:-G24h	NA	C7 H13 N3 O	155.106	2.377	NA	NA	NA	NA	NA	NA	NA	0	level5	NA	NA	NA	NA	NA	other
2.378_250.1027	1.4727	0.7793	+G24h:-G24h	[similar to: angiotensin iv; δmass: -524.3038 da]	NA	250.103	2.378	NA	NA	NA	NA	NA	NA	NA	0	level5	NA	NA	NA	NA	NA	other
2.378_363.1543	0.8534	0.7629	+G24h:-G24h	NA	C16 H29 N O4 S2	363.154	2.378	NA	NA	NA	NA	NA	NA	NA	0	level5	NA	NA	NA	NA	NA	other
2.379_189.0638	0.852	0.4339	+G24h:-G24h	N-acetyl-l-glutamic acid	C7 H11 N O5	189.064	2.379	NA	S64077	NA	1e-04	0.6407	NA	NA	7	level4	NA	NA	NA	NA	NA	other
2.379_281.1124	1.2698	0.0497	+G24h:-G24h	N(6)-methyladenosine	C11 H15 N5 O4	281.112	2.379	null	S92307	HMDB0004044	0	0.0934	NA	NA	7	level4	Nucleosides, nucleotides, and analogues	Purine nucleosides	null	Purines and derivatives	NA	up
2.382_442.2067	0.3999	0.3925	+G24h:-G24h	NA	C17 H35 N2 O9 P	442.207	2.382	NA	NA	NA	NA	NA	NA	NA	0	level5	NA	NA	NA	NA	NA	other
2.387_189.1196	0.6329	0.145	+G24h:-G24h	Eptc	C9 H19 N O S	189.12	2.387	NA	S12428	NA	9e-04	4.5695	NA	NA	2	level4	NA	NA	NA	NA	NA	other
2.388_229.0951	2.4178	0.0087	+G24h:-G24h	NA	C10 H15 N O5	229.095	2.388	NA	NA	NA	NA	NA	NA	NA	0	level5	NA	NA	NA	NA	NA	up
2.389_171.0355	0.7798	0.4609	+G24h:-G24h	Xt5075000	C7 H9 N O2 S	171.036	2.389	NA	S6033	NA	1e-04	0.6194	NA	NA	2	level4	NA	NA	NA	NA	NA	other
2.393_293.1536	0.7024	0.7964	+G24h:-G24h	Ondansetron	C18 H19 N3 O	293.154	2.393	C07325	S4434	HMDB0005035	8e-04	2.828	NA	NA	1	level4	Organoheterocyclic compounds	Indoles and derivatives	Carbazoles	Indole and derivatives	NULL	other
2.394_357.2012	0.7805	0.4476	+G24h:-G24h	E-64	C15 H27 N5 O5	357.201	2.394	NA	S110504	NA	0	-0.0227	NA	NA	2	level4	NA	NA	NA	NA	NA	other
2.396_196.1214	1.8273	0.1355	+G24h:-G24h	Fasoracetam	C10 H16 N2 O2	196.121	2.396	NA	S171980	NA	2e-04	0.9377	NA	NA	3	level4	NA	NA	NA	NA	NA	other
2.396_234.1166	1.3238	0.2228	+G24h:-G24h	NA	C8 H20 N4 P2	234.117	2.396	NA	NA	NA	NA	NA	NA	NA	0	level5	NA	NA	NA	NA	NA	other
2.4_325.1737	1.5857	0.658	+G24h:-G24h	NA	C14 H23 N5 O4	325.174	2.4	NA	NA	NA	NA	NA	NA	NA	0	level5	NA	NA	NA	NA	NA	other
2.401_380.2057	0.8879	0.9666	+G24h:-G24h	NA	C14 H34 N6 P2 S	380.206	2.401	NA	NA	NA	NA	NA	NA	NA	0	level5	NA	NA	NA	NA	NA	other
2.401_427.2794	0.8294	0.3301	+G24h:-G24h	NA	C20 H37 N5 O5	427.279	2.401	NA	NA	NA	NA	NA	NA	NA	0	level5	NA	NA	NA	NA	NA	other
2.405_205.0376	1.2701	0.5709	+G24h:-G24h	Xanthurenic acid	C10 H7 N O4	205.038	2.405	C02470	S5497	HMDB0000881	1e-04	0.5897	NA	NA	3	level4	Organoheterocyclic compounds	Quinolines and derivatives	Quinoline carboxylic acids	Quinoline carboxylic acids	map00380 Tryptophan metabolism;	other
2.407_489.2079	0.8823	0.8128	+G24h:-G24h	NA	C17 H36 N3 O11 P	489.208	2.407	NA	NA	NA	NA	NA	NA	NA	0	level5	NA	NA	NA	NA	NA	other
2.41_222.0642	1.2133	0.5969	+G24h:-G24h	32 861 rp	C10 H10 N2 O4	222.064	2.41	NA	S39518	NA	1e-04	0.4469	NA	NA	1	level4	NA	NA	NA	NA	NA	other
2.412_250.143	0.6156	0.4564	+G24h:-G24h	4760	C12 H18 N4 O2	250.143	2.412	NA	S43536	NA	0	0.1887	NA	31.5	1	level4	NA	NA	NA	NA	NA	other
2.412_321.1799	0.9216	0.6487	+G24h:-G24h	Arg-phe	C15 H23 N5 O3	321.18	2.412	null	S3640706	HMDB0028716	-2e-04	-0.6069	NA	NA	2	level4	Organic acids and derivatives	Carboxylic acids and derivatives	Amino acids, peptides, and analogues	Amino acids, peptides, and analogues	NA	other
2.418_459.1606	3.7733	0.1197	+G24h:-G24h	Fenoverine	C26 H25 N3 O3 S	459.161	2.418	NA	S65083	NA	-0.0011	-2.364	NA	NA	1	level4	NA	NA	NA	NA	NA	other
2.42_270.1329	0.6347	0.2077	+G24h:-G24h	2-[3-carboxylato-3-(methylammonio)propyl]-l-histidine dizwitterion	C11 H18 N4 O4	270.133	2.42	NA	S4444301	NA	1e-04	0.2042	NA	NA	1	level4	NA	NA	NA	NA	NA	other
2.42_399.2118	0.8955	0.5918	+G24h:-G24h	NA	C17 H29 N5 O6	399.212	2.42	NA	NA	NA	NA	NA	NA	NA	0	level5	NA	NA	NA	NA	NA	other
2.423_282.1326	1.2522	0.4104	+G24h:-G24h	NA	C12 H18 N4 O4	282.133	2.423	NA	NA	NA	NA	NA	NA	NA	0	level5	NA	NA	NA	NA	NA	other
[truncated: 11,141 more rows]

## Sheet: ESI-
Metabolite ID	FoldChange	t.test_p.value	sample	Name	Formula	Molecular.Weight	Actual.RT	KEGG.ID	ID	HMDB.ID	DeltaMass..Da.	DeltaMass..ppm.	mzVault.Best.Match	mzCloud.Best.Match	ChemSpider.Results	level	Super.class	Class	Sub.class	Family	Pathway	label
0.601_329.0047	1.286	0.7313	+G24h:-G24h	NA	C8 H11 N O11 S	329.005	0.601	NA	NA	NA	NA	NA	NA	NA	0	level5	NA	NA	NA	NA	NA	other
0.604_498.0959	0.5931	0.0703	+G24h:-G24h	NA	C17 H18 N6 O12	498.096	0.604	NA	NA	NA	NA	NA	NA	NA	0	level5	NA	NA	NA	NA	NA	other
0.61_405.1378	0.8214	0.0681	+G24h:-G24h	Gamma-glutamyl-gamma-glutamylglutamic acid	C15 H23 N3 O10	405.138	0.61	NA	S389688	NA	-5e-04	-1.3016	NA	NA	1	level4	NA	NA	NA	NA	NA	other
0.611_392.0393	0.0557	0.482	+G24h:-G24h	NA	C10 H12 N6 O9 S	392.039	0.611	NA	NA	NA	NA	NA	NA	NA	0	level5	NA	NA	NA	NA	NA	other
0.614_234.0371	2.4423	0.1834	+G24h:-G24h	2-(2-acetoxy-2-oxoethyl)-2-hydroxysuccinic acid	C8 H10 O8	234.037	0.614	null	S67159455	HMDB0059808	-5e-04	-2.0287	NA	NA	1	level4	Organic acids and derivatives	Carboxylic acids and derivatives	Tetracarboxylic acids and derivatives	Organic acids	NA	other
0.615_213.978	0.7147	0.015	+G24h:-G24h	NA	C4 H6 O8 S	213.978	0.615	NA	NA	NA	NA	NA	NA	NA	0	level5	NA	NA	NA	NA	NA	down
0.615_263.0634	0.4842	0.0078	+G24h:-G24h	4,5-dihydroxy-4-(2,3,4-trihydroxytetrahydro-2-furanyl)-3,4-dihydro-2h-pyrrole-2-carboxylic acid	C9 H13 N O8	263.063	0.615	null	S35013101	HMDB0029944	-7e-04	-2.7709	NA	NA	1	level4	Organic acids and derivatives	Carboxylic acids and derivatives	Amino acids, peptides, and analogues	Amino acids, peptides, and analogues	NA	down
0.617_249.048	0.3574	0.0006	+G24h:-G24h	NA	C8 H11 N O8	249.048	0.617	NA	NA	NA	NA	NA	NA	NA	0	level5	NA	NA	NA	NA	NA	down
0.619_347.0154	0.4742	0.0035	+G24h:-G24h	NA	C8 H13 N O12 S	347.015	0.619	NA	NA	NA	NA	NA	NA	NA	0	level5	NA	NA	NA	NA	NA	down
0.621_193.0299	0.5852	0.2987	+G24h:-G24h	NA	NA	193.03	0.621	NA	NA	NA	NA	NA	NA	NA	0	level5	NA	NA	NA	NA	NA	other
0.625_283.9597	0.2021	0.166	+G24h:-G24h	NA	C3 H9 O11 P S	283.96	0.625	NA	NA	NA	NA	NA	NA	NA	0	level5	NA	NA	NA	NA	NA	other
0.63_185.9925	0.2018	0.161	+G24h:-G24h	D-(-)-3-phosphoglyceric acid	C3 H7 O7 P	185.993	0.63	C00197	S388326	HMDB0060180	-4e-04	-2.1154	NA	NA	4	level4	Organooxygen compounds	Carbohydrates and carbohydrate conjugates	Sugar acids and derivatives	Carbohydrates	map00010 Glycolysis / Gluconeogenesis; map00030 Pentose phosphate pathway; map00260 Glycine, serine and threonine metabolism; map00561 Glycerolipid metabolism; map00630 Glyoxylate and dicarboxylate metabolism; map00710 Carbon fixation in photosynthetic organisms; map01100 Metabolic pathways; map01110 Biosynthesis of secondary metabolites; map01130 Biosynthesis of antibiotics; map01200 Carbon meta…	other
0.63_503.1046	0.9386	0.3078	+G24h:-G24h	NA	C17 H32 N O8 P3 S	503.105	0.63	NA	NA	NA	NA	NA	NA	NA	0	level5	NA	NA	NA	NA	NA	other
0.634_276.0952	0.8907	0.722	+G24h:-G24h	Glu-glu	C10 H16 N2 O7	276.095	0.634	C01425	S388598	HMDB0028818	-5e-04	-1.9053	NA	NA	4	level4	Organic acids and derivatives	Carboxylic acids and derivatives	Amino acids, peptides, and analogues	Amino acids, peptides, and analogues	NULL	other
0.638_177.9238	1.3027	0.4984	+G24h:-G24h	NA	NA	177.924	0.638	NA	NA	NA	NA	NA	NA	NA	0	level5	NA	NA	NA	NA	NA	other
0.638_259.9831	1.8199	0.3031	+G24h:-G24h	NA	C9 H10 O3 P2 S	259.983	0.638	NA	NA	NA	NA	NA	NA	NA	0	level5	NA	NA	NA	NA	NA	other
0.639_305.9887	1.6914	0.4392	+G24h:-G24h	NA	C6 H10 O12 S	305.989	0.639	NA	NA	NA	NA	NA	NA	NA	0	level5	NA	NA	NA	NA	NA	other
0.639_374.0627	0.9479	0.7119	+G24h:-G24h	NA	C12 H25 O5 P3 S	374.063	0.639	NA	NA	NA	NA	NA	NA	NA	0	level5	NA	NA	NA	NA	NA	other
0.641_165.942	0.9811	0.9133	+G24h:-G24h	[similar to: adenosine 5'-phosphosulfate; δmass: -261.0779 da]	NA	165.942	0.641	NA	NA	NA	NA	NA	NA	NA	0	level5	NA	NA	NA	NA	NA	other
0.641_400.0523	2.2108	0.3531	+G24h:-G24h	Bis(2,3-dihydroxypropyl) 2-hydroxy-1,3-propanediyl bis[hydrogen (phosphate)]	C9 H22 O13 P2	400.052	0.641	NA	S389140	NA	-0.0013	-3.2594	NA	NA	1	level4	NA	NA	NA	NA	NA	other
0.642_97.9674	1.1479	0.5682	+G24h:-G24h	Sulfuric acid	H2 O4 S	97.9674	0.642	C00059	S1086	HMDB0001448	1e-04	0.6349	NA	NA	1	level4	Homogeneous non-metal compounds	Non-metal oxoanionic compounds	Non-metal sulfates	Non-metal sulfates	map00230 Purine metabolism; map00261 Monobactam biosynthesis; map00270 Cysteine and methionine metabolism; map00920 Sulfur metabolism; map01100 Metabolic pathways; map01130 Biosynthesis of antibiotics; map02010 ABC transporters;	other
0.643_192.0268	1.2612	0.5251	+G24h:-G24h	Citrate	C6 H8 O7	192.027	0.643	C00158	BGI188	HMDB0000094	-2e-04	-1.2726	97.7	95.3	13	level1	Organic acids	Carboxylic acids [Fig]	Tricarboxylic acids	Organic acids	map00020 Citrate cycle (TCA cycle); map00250 Alanine, aspartate and glutamate metabolism; map00630 Glyoxylate and dicarboxylate metabolism; map01100 Metabolic pathways; map01110 Biosynthesis of secondary metabolites; map01130 Biosynthesis of antibiotics; map01200 Carbon metabolism; map01210 2-Oxocarboxylic acid metabolism; map01230 Biosynthesis of amino acids;	other
0.644_159.9857	1.1242	0.7723	+G24h:-G24h	NA	C H4 O9	159.986	0.644	NA	NA	NA	NA	NA	NA	NA	0	level5	NA	NA	NA	NA	NA	other
0.645_313.8818	0.7257	0.8805	+G24h:-G24h	NA	C6 H6 Cl N2 O P3 S2	313.882	0.645	NA	NA	NA	NA	NA	NA	NA	0	level5	NA	NA	NA	NA	NA	other
0.646_115.9958	0.8794	0.825	+G24h:-G24h	NA	NA	115.996	0.646	NA	NA	NA	NA	NA	NA	NA	0	level5	NA	NA	NA	NA	NA	other
0.648_146.0214	1.764	0.2449	+G24h:-G24h	2-oxoglutaric acid	C5 H6 O5	146.021	0.648	C00026	MReference-305	HMDB0000208	-2e-04	-1.1764	25.5	32.8	7	level3	Organic acids	Carboxylic acids [Fig]	2-Oxocarboxylic acids	Organic acids	map00020 Citrate cycle (TCA cycle); map00040 Pentose and glucuronate interconversions; map00053 Ascorbate and aldarate metabolism; map00220 Arginine biosynthesis; map00250 Alanine, aspartate and glutamate metabolism; map00300 Lysine biosynthesis; map00310 Lysine degradation; map00340 Histidine metabolism; map00430 Taurine and hypotaurine metabolism; map00630 Glyoxylate and dicarboxylate metabolis…	other
0.648_176.0314	1.15	0.5793	+G24h:-G24h	Vitamin c	C6 H8 O6	176.031	0.648	C00072	S10189562	HMDB0000044	-7e-04	-3.7534	NA	NA	21	level4	Organoheterocyclic compounds	Dihydrofurans	Furanones	Furanones	map00053 Ascorbate and aldarate metabolism; map00480 Glutathione metabolism; map01100 Metabolic pathways; map01110 Biosynthesis of secondary metabolites;	other
0.648_260.0291	1.1949	0.1177	+G24h:-G24h	D-glucose 6-phosphate	C6 H13 O9 P	260.029	0.648	C00092	BGI16	HMDB0001401	-6e-04	-2.4592	96.2	93.4	47	level2	Organic oxygen compounds	Organooxygen compounds	Carbohydrates and carbohydrate conjugates	Carbohydrates	map00500 Starch and sucrose metabolism; map00562 Inositol phosphate metabolism; map01100 Metabolic pathways; map01130 Biosynthesis of antibiotics;	other
0.651_177.9428	0.6348	0.6287	+G24h:-G24h	Pyrophosphoric acid	H4 O7 P2	177.943	0.651	C00013	S996	HMDB0000250	-4e-04	-2.4391	NA	NA	1	level4	Homogeneous non-metal compounds	Non-metal oxoanionic compounds	Non-metal pyrophosphates	Non-metal pyrophosphates	map00190 Oxidative phosphorylation;	other
0.653_116.0109	1.0486	0.4981	+G24h:-G24h	Fumaric acid	C4 H4 O4	116.011	0.653	D02308	MReference-1274	NA	-1e-04	-0.74	50.1	49.1	3	level3	NA	NA	NA	NA	NA	other
0.653_134.0215	0.8439	0.1089	+G24h:-G24h	(s)-malate	C4 H6 O5	134.022	0.653	C00149	BGI34	HMDB0000156	-1e-04	-0.3838	96.6	94.9	5	level1	Organic acids	Carboxylic acids [Fig]	Hydroxycarboxylic acids	Organic acids	map00020 Citrate cycle (TCA cycle); map00620 Pyruvate metabolism; map00630 Glyoxylate and dicarboxylate metabolism; map00710 Carbon fixation in photosynthetic organisms; map01100 Metabolic pathways; map01110 Biosynthesis of secondary metabolites; map01130 Biosynthesis of antibiotics; map01200 Carbon metabolism;	other
0.653_195.9533	0.6933	0.6664	+G24h:-G24h	[similar to: testosterone sulfate; δmass: -172.2124 da]	NA	195.953	0.653	NA	NA	NA	NA	NA	NA	NA	0	level5	NA	NA	NA	NA	NA	other
0.654_171.9498	1.156	0.3398	+G24h:-G24h	NA	C2 H4 O5 S2	171.95	0.654	NA	NA	NA	NA	NA	NA	NA	0	level5	NA	NA	NA	NA	NA	other
0.655_100.016	2.4004	0.081	+G24h:-G24h	Succinic anhydride	C4 H4 O3	100.016	0.655	C19524	S7634	HMDB0032523	-1e-04	-0.665	NA	NA	1	level4	Organoheterocyclic compounds	Oxolanes	null	Oxolanes	NULL	other
0.657_165.9546	1.182	0.5946	+G24h:-G24h	[similar to: adenosine 5'-phosphosulfate; δmass: -261.0653 da]	NA	165.955	0.657	NA	NA	NA	NA	NA	NA	NA	0	level5	NA	NA	NA	NA	NA	other
0.657_239.9074	0.9616	0.7394	+G24h:-G24h	NA	C3 H3 N2 O3 P3 S	239.907	0.657	NA	NA	NA	NA	NA	NA	NA	0	level5	NA	NA	NA	NA	NA	other
0.658_165.9641	1.0532	0.9701	+G24h:-G24h	[similar to: adenosine 5'-phosphosulfate; δmass: -261.0558 da]	NA	165.964	0.658	NA	NA	NA	NA	NA	NA	NA	0	level5	NA	NA	NA	NA	NA	other
0.658_217.9349	0.9265	0.7614	+G24h:-G24h	NA	C8 H N2 P3	217.935	0.658	NA	NA	NA	NA	NA	NA	NA	0	level5	NA	NA	NA	NA	NA	other
0.658_288.9929	1.2382	0.537	+G24h:-G24h	NA	C5 H7 N O13	288.993	0.658	NA	NA	NA	NA	NA	NA	NA	0	level5	NA	NA	NA	NA	NA	other
0.659_133.0375	0.7379	0.6509	+G24h:-G24h	L-aspartate	C4 H7 N O4	133.037	0.659	C16433	BGI345	HMDB0062186	0	-0.2483	95.8	80	4	level1	Organic acids and derivatives	Carboxylic acids and derivatives	Amino acids, peptides, and analogues	Amino acids, peptides, and analogues	NULL	other
0.659_316.0875	0.9364	0.8884	+G24h:-G24h	Febuxostat	C16 H16 N2 O3 S	316.087	0.659	NA	S118173	NA	-7e-04	-2.1892	NA	NA	1	level4	NA	NA	NA	NA	NA	other
0.66_187.9363	1.2595	0.5821	+G24h:-G24h	NA	C2 H5 O4 P S2	187.936	0.66	NA	NA	NA	NA	NA	NA	NA	0	level5	NA	NA	NA	NA	NA	other
0.661_147.0531	0.7184	0.5457	+G24h:-G24h	L-glutamic acid	C5 H9 N O4	147.053	0.661	C00025	MReference-470	HMDB0000148	-1e-04	-0.7131	67.9	89	13	level1	Peptides	Amino acids	Common amino acids [Fig]	Amino acids	map00220 Arginine biosynthesis; map00250 Alanine, aspartate and glutamate metabolism; map00330 Arginine and proline metabolism; map00340 Histidine metabolism; map00430 Taurine and hypotaurine metabolism; map00480 Glutathione metabolism; map00630 Glyoxylate and dicarboxylate metabolism; map00650 Butanoate metabolism; map00860 Porphyrin and chlorophyll metabolism; map00910 Nitrogen metabolism; map0…	other
0.661_168.0031	2.8758	0.0724	+G24h:-G24h	[similar to: l-cysteine-s-sulfate; δmass: -32.9735 da]	NA	168.003	0.661	NA	NA	NA	NA	NA	NA	NA	0	level5	NA	NA	NA	NA	NA	other
0.662_189.0633	2.514	0.1055	+G24h:-G24h	N-acetyl-l-glutamic acid	C7 H11 N O5	189.063	0.662	NA	S64077	NA	-4e-04	-2.1973	NA	NA	5	level4	NA	NA	NA	NA	NA	other
0.662_255.9233	1.7665	0.176	+G24h:-G24h	Metrifonate	C4 H8 Cl3 O4 P	255.923	0.662	NA	S5644	NA	7e-04	2.79	NA	NA	1	level4	NA	NA	NA	NA	NA	other
0.662_354.0035	1.097	0.5614	+G24h:-G24h	NA	C9 H19 Cl O6 S3	354.003	0.662	NA	NA	NA	NA	NA	NA	NA	0	level5	NA	NA	NA	NA	NA	other
0.664_155.9259	1.3371	0.5124	+G24h:-G24h	[similar to: adenosine 5'-phosphosulfate; δmass: -271.0940 da]	NA	155.926	0.664	NA	NA	NA	NA	NA	NA	NA	0	level5	NA	NA	NA	NA	NA	other
0.665_118.0266	1.5018	0.3317	+G24h:-G24h	Succinate	C4 H6 O4	118.027	0.665	C00042	BGI525	HMDB0000254	0	0.2206	98.3	92.6	8	level1	Organic acids	Carboxylic acids [Fig]	Dicarboxylic acids	Organic acids	map00020 Citrate cycle (TCA cycle); map00190 Oxidative phosphorylation; map00250 Alanine, aspartate and glutamate metabolism; map00310 Lysine degradation; map00350 Tyrosine metabolism; map00360 Phenylalanine metabolism; map00620 Pyruvate metabolism; map00630 Glyoxylate and dicarboxylate metabolism; map00640 Propanoate metabolism; map00650 Butanoate metabolism; map00760 Nicotinate and nicotinamide…	other
0.665_177.9074	1.1033	0.7833	+G24h:-G24h	NA	C H4 Cl O2 P S2	177.907	0.665	NA	NA	NA	NA	NA	NA	NA	0	level5	NA	NA	NA	NA	NA	other
0.665_245.8944	1.213	0.588	+G24h:-G24h	NA	C7 H2 Cl O2 P3	245.894	0.665	NA	NA	NA	NA	NA	NA	NA	0	level5	NA	NA	NA	NA	NA	other
0.665_255.9327	1.1968	0.8151	+G24h:-G24h	NA	C8 H2 O6 P2	255.933	0.665	NA	NA	NA	NA	NA	NA	NA	0	level5	NA	NA	NA	NA	NA	other
0.665_303.8529	1.5823	0.4336	+G24h:-G24h	NA	C4 H3 Cl N2 O2 P2 S3	303.853	0.665	NA	NA	NA	NA	NA	NA	NA	0	level5	NA	NA	NA	NA	NA	other
0.666_133.9535	0.684	0.588	+G24h:-G24h	[similar to: dl-malic acid; δmass: -0.0680 da]	NA	133.953	0.666	NA	NA	NA	NA	NA	NA	NA	0	level5	NA	NA	NA	NA	NA	other
0.667_136.0371	1.0494	0.8209	+G24h:-G24h	L-threonic acid	C4 H8 O5	136.037	0.667	C01620	MReference-1314	HMDB0062620	0	-0.2503	NA	91.7	5	level2	Organic oxygen compounds	Organooxygen compounds	Carbohydrates and carbohydrate conjugates	Carbohydrates	map00053 Ascorbate and aldarate metabolism;	other
0.668_169.0346	1.0267	0.9784	+G24h:-G24h	NA	C3 H11 N3 O S2	169.035	0.668	NA	NA	NA	NA	NA	NA	NA	0	level5	NA	NA	NA	NA	NA	other
0.668_351.7828	1.6491	0.4197	+G24h:-G24h	NA	NA	351.783	0.668	NA	NA	NA	NA	NA	NA	NA	0	level5	NA	NA	NA	NA	NA	other
0.669_294.98	1.6931	0.4306	+G24h:-G24h	NA	C6 H8 Cl N5 O3 P2	294.98	0.669	NA	NA	NA	NA	NA	NA	NA	0	level5	NA	NA	NA	NA	NA	other
0.669_309.7983	0.9427	0.9993	+G24h:-G24h	NA	NA	309.798	0.669	NA	NA	NA	NA	NA	NA	NA	0	level5	NA	NA	NA	NA	NA	other
0.669_88.016	1.0297	0.8176	+G24h:-G24h	Pyruvic acid	C3 H4 O3	88.016	0.669	C00022	MReference-1264	HMDB0000243	-1e-04	-0.616	NA	68.5	6	level2	Organic acids	Carboxylic acids [Fig]	2-Oxocarboxylic acids	Organic acids	map00010 Glycolysis / Gluconeogenesis; map00020 Citrate cycle (TCA cycle); map00030 Pentose phosphate pathway; map00040 Pentose and glucuronate interconversions; map00053 Ascorbate and aldarate metabolism; map00250 Alanine, aspartate and glutamate metabolism; map00260 Glycine, serine and threonine metabolism; map00261 Monobactam biosynthesis; map00270 Cysteine and methionine metabolism; map00290 …	other
0.67_190.9956	0.8229	0.9495	+G24h:-G24h	NA	NA	190.996	0.67	NA	NA	NA	NA	NA	NA	NA	0	level5	NA	NA	NA	NA	NA	other
0.67_230.0551	0.8638	0.5311	+G24h:-G24h	NA	C7 H15 Cl O6	230.055	0.67	NA	NA	NA	NA	NA	NA	NA	0	level5	NA	NA	NA	NA	NA	other
0.67_245.9038	1.1501	0.7318	+G24h:-G24h	NA	C7 H Cl O4 P2	245.904	0.67	NA	NA	NA	NA	NA	NA	NA	0	level5	NA	NA	NA	NA	NA	other
0.671_223.9221	1.3965	0.627	+G24h:-G24h	NA	C4 H4 Cl N2 O P3	223.922	0.671	NA	NA	NA	NA	NA	NA	NA	0	level5	NA	NA	NA	NA	NA	other
0.671_235.8657	1.6058	0.5051	+G24h:-G24h	NA	NA	235.866	0.671	NA	NA	NA	NA	NA	NA	NA	0	level5	NA	NA	NA	NA	NA	other
0.672_226.993	1.1348	0.833	+G24h:-G24h	NA	C6 H11 Cl N O2 P S	226.993	0.672	NA	NA	NA	NA	NA	NA	NA	0	level5	NA	NA	NA	NA	NA	other
0.672_293.8241	2.1082	0.3512	+G24h:-G24h	NA	NA	293.824	0.672	NA	NA	NA	NA	NA	NA	NA	0	level5	NA	NA	NA	NA	NA	other
0.672_303.8625	1.2407	0.5862	+G24h:-G24h	NA	C3 H3 Cl N4 O P2 S3	303.863	0.672	NA	NA	NA	NA	NA	NA	NA	0	level5	NA	NA	NA	NA	NA	other
0.673_155.9353	0.8782	0.7429	+G24h:-G24h	[similar to: adenosine 5'-phosphosulfate; δmass: -271.0846 da]	NA	155.935	0.673	NA	NA	NA	NA	NA	NA	NA	0	level5	NA	NA	NA	NA	NA	other
0.673_193.9952	0.678	0.145	+G24h:-G24h	NA	C2 H3 Cl N6 O3	193.995	0.673	NA	NA	NA	NA	NA	NA	NA	0	level5	NA	NA	NA	NA	NA	other
0.673_205.0112	0.9963	0.8921	+G24h:-G24h	NA	C2 H8 Cl N3 O6	205.011	0.673	NA	NA	NA	NA	NA	NA	NA	0	level5	NA	NA	NA	NA	NA	other
0.673_284.9513	1.3664	0.2996	+G24h:-G24h	NA	C4 H7 Cl N5 O2 P3	284.951	0.673	NA	NA	NA	NA	NA	NA	NA	0	level5	NA	NA	NA	NA	NA	other
0.673_295.8212	1.2277	0.7636	+G24h:-G24h	NA	NA	295.821	0.673	NA	NA	NA	NA	NA	NA	NA	0	level5	NA	NA	NA	NA	NA	other
0.674_246.0498	1.2711	0.3808	+G24h:-G24h	Glycerophosphoglycerol	C6 H15 O8 P	246.05	0.674	NA	S388990	NA	-6e-04	-2.6349	NA	NA	1	level4	NA	NA	NA	NA	NA	other
0.674_251.8394	0.8613	0.5548	+G24h:-G24h	NA	NA	251.839	0.674	NA	NA	NA	NA	NA	NA	NA	0	level5	NA	NA	NA	NA	NA	other
0.675_213.8935	0.8211	0.3666	+G24h:-G24h	[similar to: d-(-)-glutamine; δmass: 67.8243 da]	NA	213.893	0.675	NA	NA	NA	NA	NA	NA	NA	0	level5	NA	NA	NA	NA	NA	other
0.675_235.875	0.8447	0.258	+G24h:-G24h	NA	NA	235.875	0.675	NA	NA	NA	NA	NA	NA	NA	0	level5	NA	NA	NA	NA	NA	other
0.675_242.9667	0.7693	0.8517	+G24h:-G24h	NA	C9 H7 Cl N O P S	242.967	0.675	NA	NA	NA	NA	NA	NA	NA	0	level5	NA	NA	NA	NA	NA	other
0.675_293.8336	1.2029	0.5623	+G24h:-G24h	NA	NA	293.834	0.675	NA	NA	NA	NA	NA	NA	NA	0	level5	NA	NA	NA	NA	NA	other
0.676_139.9892	2.0868	0.2303	+G24h:-G24h	NA	C H4 N2 O4 S	139.989	0.676	NA	NA	NA	NA	NA	NA	NA	0	level5	NA	NA	NA	NA	NA	other
0.676_171.9091	0.5124	0.5516	+G24h:-G24h	NA	C H2 Cl N2 P S2	171.909	0.676	NA	NA	NA	NA	NA	NA	NA	0	level5	NA	NA	NA	NA	NA	other
0.676_300.9253	1.0512	0.9978	+G24h:-G24h	NA	C7 H3 Cl N5 O P3	300.925	0.676	NA	NA	NA	NA	NA	NA	NA	0	level5	NA	NA	NA	NA	NA	other
0.676_304.0081	1.0892	0.8626	+G24h:-G24h	NA	C3 H10 N6 O7 P2	304.008	0.676	NA	NA	NA	NA	NA	NA	NA	0	level5	NA	NA	NA	NA	NA	other
0.677_237.8721	1.086	0.7683	+G24h:-G24h	NA	NA	237.872	0.677	NA	NA	NA	NA	NA	NA	NA	0	level5	NA	NA	NA	NA	NA	other
0.678_149.9567	1.15	0.7817	+G24h:-G24h	NA	C2 H4 N2 P2 S	149.957	0.678	NA	NA	NA	NA	NA	NA	NA	0	level5	NA	NA	NA	NA	NA	other
0.678_331.8075	1.1211	0.6758	+G24h:-G24h	NA	NA	331.808	0.678	NA	NA	NA	NA	NA	NA	NA	0	level5	NA	NA	NA	NA	NA	other
0.679_273.8489	1.063	0.6338	+G24h:-G24h	NA	C4 H Cl O4 P2 S2	273.849	0.679	NA	NA	NA	NA	NA	NA	NA	0	level5	NA	NA	NA	NA	NA	other
0.679_353.7696	1.1959	0.7125	+G24h:-G24h	NA	NA	353.77	0.679	NA	NA	NA	NA	NA	NA	NA	0	level5	NA	NA	NA	NA	NA	other
0.68_229.8673	0.6595	0.6476	+G24h:-G24h	NA	C3 H2 Cl O2 P3 S	229.867	0.68	NA	NA	NA	NA	NA	NA	NA	0	level5	NA	NA	NA	NA	NA	other
0.68_237.8515	1.234	0.32	+G24h:-G24h	NA	NA	237.851	0.68	NA	NA	NA	NA	NA	NA	NA	0	level5	NA	NA	NA	NA	NA	other
0.68_287.8255	0.8339	0.7088	+G24h:-G24h	NA	NA	287.825	0.68	NA	NA	NA	NA	NA	NA	NA	0	level5	NA	NA	NA	NA	NA	other
0.68_329.8102	0.9756	0.9864	+G24h:-G24h	NA	C6 H2 Cl O2 P3 S3	329.81	0.68	NA	NA	NA	NA	NA	NA	NA	0	level5	NA	NA	NA	NA	NA	other
0.68_355.8551	0.961	0.7679	+G24h:-G24h	NA	C H3 Cl N6 O4 P2 S3	355.855	0.68	NA	NA	NA	NA	NA	NA	NA	0	level5	NA	NA	NA	NA	NA	other
0.681_279.836	1.4181	0.5713	+G24h:-G24h	[similar to: uridine; δmass: 35.7665 da]	NA	279.836	0.681	NA	NA	NA	NA	NA	NA	NA	0	level5	NA	NA	NA	NA	NA	other
0.681_287.8677	0.879	0.9266	+G24h:-G24h	NA	NA	287.868	0.681	NA	NA	NA	NA	NA	NA	NA	0	level5	NA	NA	NA	NA	NA	other
0.681_313.8706	1.406	0.3515	+G24h:-G24h	NA	C7 H6 Cl O2 P3 S2	313.871	0.681	NA	NA	NA	NA	NA	NA	NA	0	level5	NA	NA	NA	NA	NA	other
0.681_337.7946	1.6734	0.4504	+G24h:-G24h	NA	NA	337.795	0.681	NA	NA	NA	NA	NA	NA	NA	0	level5	NA	NA	NA	NA	NA	other
0.681_381.8576	0.7467	0.4276	+G24h:-G24h	NA	C2 H8 Cl N2 O8 P S4	381.858	0.681	NA	NA	NA	NA	NA	NA	NA	0	level5	NA	NA	NA	NA	NA	other
0.681_405.7817	2.6438	0.3893	+G24h:-G24h	NA	C H2 Cl N4 O5 P3 S4	405.782	0.681	NA	NA	NA	NA	NA	NA	NA	0	level5	NA	NA	NA	NA	NA	other
0.681_81.9819	1.3433	0.6953	+G24h:-G24h	Phosphonic acid	H3 O3 P	81.9819	0.681	NA	S10449259	NA	-1e-04	-0.6175	NA	NA	2	level4	NA	NA	NA	NA	NA	other
0.682_163.9194	1.4737	0.1514	+G24h:-G24h	Chloral hydrate	C2 H3 Cl3 O2	163.919	0.682	C06899	S2606	HMDB0060451	-5e-04	-2.7676	NA	NA	1	level4	Organohalogen compounds	Halohydrins	Chlorohydrins	Chlorohydrins	NA	other
0.682_219.8805	1.6283	0.4908	+G24h:-G24h	NA	NA	219.881	0.682	NA	NA	NA	NA	NA	NA	NA	0	level5	NA	NA	NA	NA	NA	other
0.682_221.8776	1.3766	0.5638	+G24h:-G24h	NA	C5 H2 Cl P3 S	221.878	0.682	NA	NA	NA	NA	NA	NA	NA	0	level5	NA	NA	NA	NA	NA	other
0.682_228.0393	0.902	0.8208	+G24h:-G24h	Mevalonic acid-5p	C6 H13 O7 P	228.039	0.682	C01107	S388517	HMDB0001343	-6e-04	-2.5883	NA	NA	2	level4	Organic acids and derivatives	Organic phosphoric acids and derivatives	Phosphate esters	Organic acids	map00900 Terpenoid backbone biosynthesis; map01100 Metabolic pathways; map01110 Biosynthesis of secondary metabolites; map01130 Biosynthesis of antibiotics;	other
0.682_229.9093	1.4116	0.3357	+G24h:-G24h	NA	C6 H O4 P3	229.909	0.682	NA	NA	NA	NA	NA	NA	NA	0	level5	NA	NA	NA	NA	NA	other
0.682_235.8542	1.1552	0.3071	+G24h:-G24h	NA	NA	235.854	0.682	NA	NA	NA	NA	NA	NA	NA	0	level5	NA	NA	NA	NA	NA	other
0.683_277.8389	1.4277	0.5683	+G24h:-G24h	[similar to: flavin mononucleotide (fmn); δmass: -178.2657 da]	NA	277.839	0.683	NA	NA	NA	NA	NA	NA	NA	0	level5	NA	NA	NA	NA	NA	other
0.683_295.81	1.0398	0.8014	+G24h:-G24h	NA	NA	295.81	0.683	NA	NA	NA	NA	NA	NA	NA	0	level5	NA	NA	NA	NA	NA	other
0.683_347.8233	1.431	0.4874	+G24h:-G24h	NA	C2 H2 Cl O10 P S3	347.823	0.683	NA	NA	NA	NA	NA	NA	NA	0	level5	NA	NA	NA	NA	NA	other
0.683_371.8292	1.4363	0.1754	+G24h:-G24h	NA	C H Cl N6 O5 S5	371.829	0.683	NA	NA	NA	NA	NA	NA	NA	0	level5	NA	NA	NA	NA	NA	other
0.684_163.0008	0.9062	0.6977	+G24h:-G24h	NA	NA	163.001	0.684	NA	NA	NA	NA	NA	NA	NA	0	level5	NA	NA	NA	NA	NA	other
0.684_245.883	0.9237	0.8492	+G24h:-G24h	NA	C2 H Cl N2 O4 P2 S	245.883	0.684	NA	NA	NA	NA	NA	NA	NA	0	level5	NA	NA	NA	NA	NA	other
0.684_327.7658	1.458	0.5489	+G24h:-G24h	NA	NA	327.766	0.684	NA	NA	NA	NA	NA	NA	NA	0	level5	NA	NA	NA	NA	NA	other
0.684_345.8264	1.5051	0.5118	+G24h:-G24h	NA	C5 H Cl N2 O4 P2 S3	345.826	0.684	NA	NA	NA	NA	NA	NA	NA	0	level5	NA	NA	NA	NA	NA	other
0.685_297.8966	2.2304	0.168	+G24h:-G24h	NA	C3 H7 Cl N2 O4 S4	297.897	0.685	NA	NA	NA	NA	NA	NA	NA	0	level5	NA	NA	NA	NA	NA	other
0.685_305.839	1.1554	0.7236	+G24h:-G24h	NA	C H3 Cl O8 S4	305.839	0.685	NA	NA	NA	NA	NA	NA	NA	0	level5	NA	NA	NA	NA	NA	other
0.686_156.0091	8.4327	0.0029	+G24h:-G24h	(2r)-3-sulfopropanediol	C3 H8 O5 S	156.009	0.686	NA	S26332071	NA	-2e-04	-1.0556	NA	NA	1	level4	NA	NA	NA	NA	NA	up
0.686_168.0203	1.0873	0.8004	+G24h:-G24h	NA	C3 H8 N2 O4 S	168.02	0.686	NA	NA	NA	NA	NA	NA	NA	0	level5	NA	NA	NA	NA	NA	other
0.686_363.7976	1.5318	0.5978	+G24h:-G24h	NA	C5 H2 O5 P2 S5	363.798	0.686	NA	NA	NA	NA	NA	NA	NA	0	level5	NA	NA	NA	NA	NA	other
0.687_103.9641	1.2015	0.3871	+G24h:-G24h	NA	NA	103.964	0.687	NA	NA	NA	NA	NA	NA	NA	0	level5	NA	NA	NA	NA	NA	other
0.687_132.0534	0.5044	0.2229	+G24h:-G24h	L-asparagine	C4 H8 N2 O3	132.053	0.687	C00152	BGI344	HMDB0000168	-1e-04	-0.9093	46	38.1	8	level3	Peptides	Amino acids	Common amino acids [Fig]	Amino acids	map00250 Alanine, aspartate and glutamate metabolism; map00460 Cyanoamino acid metabolism; map00970 Aminoacyl-tRNA biosynthesis; map01100 Metabolic pathways; map01110 Biosynthesis of secondary metabolites; map01230 Biosynthesis of amino acids;	other
0.687_161.9224	1.4546	0.4372	+G24h:-G24h	[similar to: β-d-glucopyranuronic acid; δmass: -32.1203 da]	NA	161.922	0.687	NA	NA	NA	NA	NA	NA	NA	0	level5	NA	NA	NA	NA	NA	other
0.687_246.064	0.4751	0.0073	+G24h:-G24h	Floxuridine	C9 H11 F N2 O5	246.064	0.687	C11736	S5586	HMDB0014467	-0.0012	-4.8412	NA	NA	3	level4	Nucleosides, nucleotides, and analogues	Pyrimidine nucleosides	Pyrimidine 2'-deoxyribonucleosides	Nucleic acids and analogues	NA	down
0.687_365.8841	1.3189	0.5346	+G24h:-G24h	NA	C3 H6 Cl N6 O3 P3 S2	365.884	0.687	NA	NA	NA	NA	NA	NA	NA	0	level5	NA	NA	NA	NA	NA	other
0.688_190.0116	0.8582	0.5455	+G24h:-G24h	Oxalosuccinic acid	C6 H6 O7	190.012	0.688	C05379	S947	HMDB0003974	2e-04	1.1123	NA	NA	1	level4	Organic acids and derivatives	Carboxylic acids and derivatives	Tricarboxylic acids and derivatives	Organic acids	map00020 Citrate cycle (TCA cycle); map01100 Metabolic pathways; map01110 Biosynthesis of secondary metabolites; map01130 Biosynthesis of antibiotics; map01210 2-Oxocarboxylic acid metabolism;	other
0.69_385.9602	1.0512	0.9886	+G24h:-G24h	NA	C4 H7 Cl N4 O15	385.96	0.69	NA	NA	NA	NA	NA	NA	NA	0	level5	NA	NA	NA	NA	NA	other
0.691_148.0369	1.8189	0.1764	+G24h:-G24h	(+/-)-2-hydroxyglutaric acid	C5 H8 O5	148.037	0.691	C02630	S42	HMDB0059655	-3e-04	-1.7937	2.4	NA	20	level4	Organic acids and derivatives	Hydroxy acids and derivatives	Short-chain hydroxy acids and derivatives	Organic acids	map00650 Butanoate metabolism;	other
0.691_182.0453	0.3829	0.0287	+G24h:-G24h	NA	C5 H11 Cl N2 O3	182.045	0.691	NA	NA	NA	NA	NA	NA	NA	0	level5	NA	NA	NA	NA	NA	down
0.694_119.938	0.8442	0.4454	+G24h:-G24h	[similar to: l(-)-fucose; δmass: -44.1305 da]	NA	119.938	0.694	NA	NA	NA	NA	NA	NA	NA	0	level5	NA	NA	NA	NA	NA	other
0.694_166.9468	0.8276	0.8901	+G24h:-G24h	NA	C2 H3 Cl N3 P S	166.947	0.694	NA	NA	NA	NA	NA	NA	NA	0	level5	NA	NA	NA	NA	NA	other
0.694_296.8263	0.9294	0.9978	+G24h:-G24h	NA	NA	296.826	0.694	NA	NA	NA	NA	NA	NA	NA	0	level5	NA	NA	NA	NA	NA	other
0.694_319.9443	0.8125	0.5249	+G24h:-G24h	2,2',5,5'-tetrachlorobenzidine	C12 H8 Cl4 N2	319.944	0.694	NA	S25559	NA	2e-04	0.5711	NA	NA	1	level4	NA	NA	NA	NA	NA	other
0.695_120.9543	1.0288	0.9164	+G24h:-G24h	NA	NA	120.954	0.695	NA	NA	NA	NA	NA	NA	NA	0	level5	NA	NA	NA	NA	NA	other
0.695_294.8288	1.4921	0.3799	+G24h:-G24h	NA	NA	294.829	0.695	NA	NA	NA	NA	NA	NA	NA	0	level5	NA	NA	NA	NA	NA	other
0.695_349.9836	0.7713	0.7836	+G24h:-G24h	NA	C5 H10 N4 O10 S2	349.984	0.695	NA	NA	NA	NA	NA	NA	NA	0	level5	NA	NA	NA	NA	NA	other
0.696_136.928	0.6788	0.1241	+G24h:-G24h	NA	NA	136.928	0.696	NA	NA	NA	NA	NA	NA	NA	0	level5	NA	NA	NA	NA	NA	other
0.696_178.9124	1.0517	0.9431	+G24h:-G24h	NA	NA	178.912	0.696	NA	NA	NA	NA	NA	NA	NA	0	level5	NA	NA	NA	NA	NA	other
0.697_147.006	1.3054	0.351	+G24h:-G24h	[similar to: l-glutamic acid; δmass: -0.0471 da]	NA	147.006	0.697	NA	NA	NA	NA	NA	NA	NA	0	level5	NA	NA	NA	NA	NA	other
0.697_183.9368	0.8124	0.8723	+G24h:-G24h	NA	C H2 Cl N4 O P S	183.937	0.697	NA	NA	NA	NA	NA	NA	NA	0	level5	NA	NA	NA	NA	NA	other
0.697_261.9854	0.6137	0.0015	+G24h:-G24h	NA	C4 H3 N6 O6 P	261.985	0.697	NA	NA	NA	NA	NA	NA	NA	0	level5	NA	NA	NA	NA	NA	down
0.697_304.8583	1.1152	0.6256	+G24h:-G24h	NA	NA	304.858	0.697	NA	NA	NA	NA	NA	NA	NA	0	level5	NA	NA	NA	NA	NA	other
0.697_323.8993	1.0497	0.8327	+G24h:-G24h	NA	C8 H3 Cl O8 P2	323.899	0.697	NA	NA	NA	NA	NA	NA	NA	0	level5	NA	NA	NA	NA	NA	other
0.697_328.0017	0.9914	0.9967	+G24h:-G24h	NA	C4 H14 Cl N4 O7 P S	328.002	0.697	NA	NA	NA	NA	NA	NA	NA	0	level5	NA	NA	NA	NA	NA	other
0.698_157.0504	0.9658	0.8252	+G24h:-G24h	[similar to: adenosine 5'-phosphosulfate; δmass: -269.9696 da]	NA	157.05	0.698	NA	NA	NA	NA	NA	NA	NA	0	level5	NA	NA	NA	NA	NA	other
0.698_210.0878	0.7357	0.002	+G24h:-G24h	N(4)-phosphoagmatine	C5 H15 N4 O3 P	210.088	0.698	NA	S388847	NA	-4e-04	-1.9199	NA	NA	2	level4	NA	NA	NA	NA	NA	down
0.698_314.8866	1.2221	0.6047	+G24h:-G24h	NA	C3 H7 Cl N O6 P S3	314.887	0.698	NA	NA	NA	NA	NA	NA	NA	0	level5	NA	NA	NA	NA	NA	other
0.698_330.0724	0.8679	0.7989	+G24h:-G24h	Tricin	C17 H14 O7	330.072	0.698	C10193	S4445019	HMDB0124861	-0.0016	-4.8053	NA	NA	31	level4	Phenylpropanoids and polyketides	Flavonoids	O-methylated flavonoids	Flavonoids	NULL	other
0.7_147.9731	0.9791	0.696	+G24h:-G24h	NA	NA	147.973	0.7	NA	NA	NA	NA	NA	NA	NA	0	level5	NA	NA	NA	NA	NA	other
0.7_171.9512	1.2001	0.5413	+G24h:-G24h	NA	C3 H6 Cl O2 P S	171.951	0.7	NA	NA	NA	NA	NA	NA	NA	0	level5	NA	NA	NA	NA	NA	other
0.701_232.0298	0.6296	0.252	+G24h:-G24h	2-methoxy[1,3]thiazino[6,5-b]indol-4(9h)-one	C11 H8 N2 O2 S	232.03	0.701	null	S358831	HMDB0034209	-8e-04	-3.5982	NA	NA	1	level4	Organoheterocyclic compounds	Indoles and derivatives	Indoles	Indoles	NA	other
0.703_204.0272	1.0532	0.73	+G24h:-G24h	1-oxo-1,2,4-butanetricarboxylic acid	C7 H8 O7	204.027	0.703	NA	S389591	NA	2e-04	1.1328	NA	NA	2	level4	NA	NA	NA	NA	NA	other
0.704_220.0008	0.6543	0.5214	+G24h:-G24h	NA	C5 H5 Cl N4 O4	220.001	0.704	NA	NA	NA	NA	NA	NA	NA	0	level5	NA	NA	NA	NA	NA	other
0.704_290.0279	1.0275	0.9511	+G24h:-G24h	NA	C6 H15 Cl N4 O3 S2	290.028	0.704	NA	NA	NA	NA	NA	NA	NA	0	level5	NA	NA	NA	NA	NA	other
0.704_307.9254	1.3761	0.351	+G24h:-G24h	NA	C6 H3 Cl N4 O5 P2	307.925	0.704	NA	NA	NA	NA	NA	NA	NA	0	level5	NA	NA	NA	NA	NA	other
0.704_357.8524	2.0584	0.3111	+G24h:-G24h	NA	C6 H2 Cl N2 O6 P3 S	357.852	0.704	NA	NA	NA	NA	NA	NA	NA	0	level5	NA	NA	NA	NA	NA	other
0.705_256.928	0.7383	0.975	+G24h:-G24h	NA	C2 H2 Cl N5 O4 P2	256.928	0.705	NA	NA	NA	NA	NA	NA	NA	0	level5	NA	NA	NA	NA	NA	other
0.708_147.99	14.0301	0.0005	+G24h:-G24h	NA	C H Cl N6 O	147.99	0.708	NA	NA	NA	NA	NA	NA	NA	0	level5	NA	NA	NA	NA	NA	up
0.709_158.0189	30.2723	0.0047	+G24h:-G24h	NA	C2 H2 N6 O3	158.019	0.709	NA	NA	NA	NA	NA	NA	NA	0	level5	NA	NA	NA	NA	NA	up
0.709_243.0585	1.572	0.3999	+G24h:-G24h	NA	C6 H13 N O9	243.059	0.709	NA	NA	NA	NA	NA	NA	NA	0	level5	NA	NA	NA	NA	NA	other
0.709_340.0018	0.8639	0.8394	+G24h:-G24h	NA	C7 H11 Cl N6 O4 P2	340.002	0.709	NA	NA	NA	NA	NA	NA	NA	0	level5	NA	NA	NA	NA	NA	other
0.71_146.069	0.7096	0.4222	+G24h:-G24h	L-glutamine	C5 H10 N2 O3	146.069	0.71	C00064	BGI357	HMDB0000641	-1e-04	-0.7072	86	83.9	6	level1	Peptides	Amino acids	Common amino acids [Fig]	Amino acids	map00220 Arginine biosynthesis; map00230 Purine metabolism; map00240 Pyrimidine metabolism; map00250 Alanine, aspartate and glutamate metabolism; map00630 Glyoxylate and dicarboxylate metabolism; map00910 Nitrogen metabolism; map00970 Aminoacyl-tRNA biosynthesis; map01100 Metabolic pathways; map01230 Biosynthesis of amino acids; map02010 ABC transporters;	other
0.71_177.0164	0.6592	0.0419	+G24h:-G24h	NA	NA	177.016	0.71	NA	NA	NA	NA	NA	NA	NA	0	level5	NA	NA	NA	NA	NA	down
0.71_358.0156	0.8139	0.4985	+G24h:-G24h	5352	C11 H17 Cl O7 P2	358.016	0.71	NA	S54883	NA	0.0017	4.8699	NA	NA	1	level4	NA	NA	NA	NA	NA	other
0.712_217.0429	1.9313	0.0093	+G24h:-G24h	NA	C8 H13 N O2 P2	217.043	0.712	NA	NA	NA	NA	NA	NA	NA	0	level5	NA	NA	NA	NA	NA	up
0.712_218.0366	1.8057	0.001	+G24h:-G24h	[similar to: testosterone sulfate; δmass: -150.1292 da]	NA	218.037	0.712	NA	NA	NA	NA	NA	NA	NA	0	level5	NA	NA	NA	NA	NA	up
0.713_156.0186	2.2263	0.0879	+G24h:-G24h	Propanediol 1-phosphate	C3 H9 O5 P	156.019	0.713	NA	S389149	NA	-2e-04	-1.0674	NA	NA	1	level4	NA	NA	NA	NA	NA	other
0.713_216.0397	1.7773	0.0026	+G24h:-G24h	2-c-methylerythritol 4-phosphate	C5 H13 O7 P	216.04	0.713	NA	S391470	NA	-2e-04	-1.0467	55.8	NA	1	level4	NA	NA	NA	NA	NA	up
0.713_246.0317	1.2031	0.5928	+G24h:-G24h	NA	C6 H15 O6 P S	246.032	0.713	NA	NA	NA	NA	NA	NA	NA	0	level5	NA	NA	NA	NA	NA	other
0.713_272.0141	0.5525	0.1805	+G24h:-G24h	NA	C7 H14 Cl N2 O3 P S	272.014	0.713	NA	NA	NA	NA	NA	NA	NA	0	level5	NA	NA	NA	NA	NA	other
0.714_172.0134	0.3652	0.0394	+G24h:-G24h	Glycerol 3-phosphate	C3 H9 O6 P	172.013	0.714	C03189	MReference-1489	NA	-3e-04	-1.8355	NA	59	4	level3	NA	NA	NA	NA	NULL	down
0.714_293.0784	1.0071	0.7712	+G24h:-G24h	NA	NA	293.078	0.714	NA	NA	NA	NA	NA	NA	NA	0	level5	NA	NA	NA	NA	NA	other
0.716_314.0369	0.8204	0.4881	+G24h:-G24h	NA	C5 H11 N6 O8 P	314.037	0.716	NA	NA	NA	NA	NA	NA	NA	0	level5	NA	NA	NA	NA	NA	other
0.717_174.1114	0.9852	0.883	+G24h:-G24h	Dl-arginine	C6 H14 N4 O2	174.111	0.717	C02385	MReference-408	NA	-3e-04	-1.497	NA	91.4	3	level2	NA	NA	NA	NA	NULL	other
0.718_232.0694	0.8332	0.2486	+G24h:-G24h	NA	C11 H17 Cl O S	232.069	0.718	NA	NA	NA	NA	NA	NA	NA	0	level5	NA	NA	NA	NA	NA	other
0.719_270.0942	17.6742	0.0299	+G24h:-G24h	NA	C9 H18 O9	270.094	0.719	NA	NA	NA	NA	NA	NA	NA	0	level5	NA	NA	NA	NA	NA	up
0.722_187.0452	1.1411	0.6978	+G24h:-G24h	NA	NA	187.045	0.722	NA	NA	NA	NA	NA	NA	NA	0	level5	NA	NA	NA	NA	NA	other
0.722_300.0568	0.9007	0.8326	+G24h:-G24h	NA	C9 H19 Cl N2 O3 P2	300.057	0.722	NA	NA	NA	NA	NA	NA	NA	0	level5	NA	NA	NA	NA	NA	other
0.722_307.9749	1.617	0.0027	+G24h:-G24h	NA	C5 H7 N6 O4 P3	307.975	0.722	NA	NA	NA	NA	NA	NA	NA	0	level5	NA	NA	NA	NA	NA	up
0.723_326.1315	1.1161	0.8805	+G24h:-G24h	Hydroxyhexamide	C15 H22 N2 O4 S	326.132	0.723	null	S17470	HMDB0060610	0.0015	4.6209	NA	NA	1	level4	Benzenoids	Benzene and substituted derivatives	Benzenesulfonamides	Benzene and derivatives	NA	other
0.723_89.0476	0.8639	0.7233	+G24h:-G24h	Β-alanine	C3 H7 N O2	89.0476	0.723	C00099	MReference-599	HMDB0000056	-1e-04	-0.9513	NA	83.5	8	level2	Peptides	Amino acids	Other amino acids [Fig]	Amino acids	map00240 Pyrimidine metabolism; map00410 beta-Alanine metabolism; map00640 Propanoate metabolism; map00770 Pantothenate and CoA biosynthesis; map01100 Metabolic pathways; map01110 Biosynthesis of secondary metabolites;	other
0.724_246.0498	1.5393	0.046	+G24h:-G24h	Glycerophosphoglycerol	C6 H15 O8 P	246.05	0.724	NA	S388990	NA	-6e-04	-2.4592	NA	NA	1	level4	NA	NA	NA	NA	NA	up
0.724_248.0654	3.6629	0.0011	+G24h:-G24h	Beta-aspartylaspartic acid	C8 H12 N2 O7	248.065	0.724	null	S241211	HMDB0011163	9e-04	3.6474	NA	NA	2	level4	Organic acids and derivatives	Peptidomimetics	Hybrid peptides	Organic acids	NA	up
0.724_278.0394	1.5231	0.2196	+G24h:-G24h	NA	C6 H15 O10 P	278.039	0.724	NA	NA	NA	NA	NA	NA	NA	0	level5	NA	NA	NA	NA	NA	other
0.724_368.1116	2.3038	0.5217	+G24h:-G24h	3-o-feruloyl-d-quinic acid	C17 H20 O9	368.112	0.724	NA	S7975151	NA	9e-04	2.442	NA	NA	5	level4	NA	NA	NA	NA	NA	other
0.725_158.0438	0.7431	0.5757	+G24h:-G24h	Allantoin	C4 H6 N4 O3	158.044	0.725	C01551	S199	HMDB0000462	-2e-04	-1.0661	NA	NA	3	level4	Organoheterocyclic compounds	Azoles	Imidazoles	Imidazoles	NULL	other
0.725_212.0887	3.0749	0.0041	+G24h:-G24h	.alpha.-glucoheptitol	C7 H16 O7	212.089	0.725	null	S91934	HMDB0033750	-9e-04	-4.1933	NA	NA	4	level4	Organic oxygen compounds	Organooxygen compounds	Carbohydrates and carbohydrate conjugates	Carbohydrates	NA	up
0.725_214.056	1.4189	0.2209	+G24h:-G24h	1-methyl-3-(1,3-thiazol-2-yl)-1h-indole	C12 H10 N2 S	214.056	0.725	null	S9450932	HMDB0034965	-5e-04	-2.1418	NA	NA	1	level4	Organoheterocyclic compounds	Indoles and derivatives	N-alkylindoles	Indole and derivatives	NA	other
0.725_299.1207	0.867	0.8986	+G24h:-G24h	Pentiapine	C15 H17 N5 S	299.121	0.725	NA	S49448	NA	2e-04	0.6864	NA	NA	1	level4	NA	NA	NA	NA	NA	other
0.726_132.0897	0.8426	0.5015	+G24h:-G24h	Ornithine	C5 H12 N2 O2	132.09	0.726	C01602	MReference-531	NA	-1e-04	-1.0267	NA	60.1	4	level2	NA	NA	NA	NA	NULL	other
0.726_210.0731	1.5301	0.0623	+G24h:-G24h	Hept-2-ulose	C7 H14 O7	210.073	0.726	null	S92980	HMDB0003219	-8e-04	-3.8523	NA	NA	5	level4	Organic oxygen compounds	Organooxygen compounds	Carbohydrates and carbohydrate conjugates	Carbohydrates	NA	other
0.728_294.0557	2.8456	0.0274	+G24h:-G24h	2-hydroxy-1,2-diphenylethyl hydrogen sulfate	C14 H14 O5 S	294.056	0.728	null	S74853754	HMDB0135202	-5e-04	-1.8606	NA	NA	1	level4	Phenylpropanoids and polyketides	Stilbenes	null	Polyketides[PK]	NA	up
0.731_90.0316	2.0986	0.1739	+G24h:-G24h	Dl-lactic acid	C3 H6 O3	90.0316	0.731	C01432	MReference-2603	HMDB0144295	-1e-04	-1.2015	NA	70.8	11	level2	Organic acids and derivatives	Hydroxy acids and derivatives	Alpha hydroxy acids and derivatives	Organic acids	NULL	other
0.734_194.0783	1.2131	0.6401	+G24h:-G24h	Methyl beta-d-galactoside	C7 H14 O6	194.078	0.734	NA	S85024	NA	-7e-04	-3.6491	NA	NA	16	level4	NA	NA	NA	NA	NA	other
0.734_198.0289	1.7487	0.1289	+G24h:-G24h	NA	C6 H11 Cl O5	198.029	0.734	NA	NA	NA	NA	NA	NA	NA	0	level5	NA	NA	NA	NA	NA	other
0.734_319.1024	0.634	0.923	+G24h:-G24h	(11s,13s)-3-amino-14-(hydroxymethyl)-8,10-dioxa-2,4-diazatetracyclo[7.3.1.1~7,11~.0~1,6~]tetradec-3-ene-5,9,12,13,14-pentol	C11 H17 N3 O8	319.102	0.734	NA	S4445240	NA	8e-04	2.6125	NA	NA	1	level4	NA	NA	NA	NA	NA	other
0.735_119.0582	0.7587	0.4549	+G24h:-G24h	L-threonine	C4 H9 N O3	119.058	0.735	C00188	BGI380	HMDB0000167	0	-0.0188	65.6	56.4	10	level1	Peptides	Amino acids	Common amino acids [Fig]	Amino acids	map00260 Glycine, serine and threonine metabolism; map00261 Monobactam biosynthesis; map00290 Valine, leucine and isoleucine biosynthesis; map00860 Porphyrin and chlorophyll metabolism; map00970 Aminoacyl-tRNA biosynthesis; map01100 Metabolic pathways; map01110 Biosynthesis of secondary metabolites; map01130 Biosynthesis of antibiotics; map01230 Biosynthesis of amino acids; map02010 ABC transport…	other
0.735_181.9799	1.4687	0.0313	+G24h:-G24h	NA	C4 H7 O4 P S	181.98	0.735	NA	NA	NA	NA	NA	NA	NA	0	level5	NA	NA	NA	NA	NA	up
0.735_214.0237	1.072	0.5302	+G24h:-G24h	Deoxyxylulose monophosphate	C5 H11 O7 P	214.024	0.735	C11437	S391473	HMDB0001213	-5e-04	-2.4762	NA	NA	7	level4	Organic oxygen compounds	Organooxygen compounds	Carbohydrates and carbohydrate conjugates	Carbohydrates	map00730 Thiamine metabolism; map00900 Terpenoid backbone biosynthesis; map01100 Metabolic pathways; map01110 Biosynthesis of secondary metabolites; map01130 Biosynthesis of antibiotics;	other
0.737_150.0526	1.2294	0.0848	+G24h:-G24h	D-lyxose	C5 H10 O5	150.053	0.737	C00476	BGI240	NA	-2e-04	-1.6306	47.6	45.6	39	level3	Carbohydrates	Monosaccharides	Aldoses [Fig]	Carbohydrates	map00040 Pentose and glucuronate interconversions;	other
0.738_452.1284	0.9184	0.8144	+G24h:-G24h	NA	C12 H31 Cl N6 O4 P2 S	452.128	0.738	NA	NA	NA	NA	NA	NA	NA	0	level5	NA	NA	NA	NA	NA	other
0.739_120.0422	2.6881	0.0033	+G24h:-G24h	D-(−)-threose	C4 H8 O4	120.042	0.739	NA	S388736	NA	-1e-04	-0.4681	NA	NA	11	level4	NA	NA	NA	NA	NA	up
0.74_187.0007	1.0606	0.8994	+G24h:-G24h	NA	C3 H10 Cl N3 S2	187.001	0.74	NA	NA	NA	NA	NA	NA	NA	0	level5	NA	NA	NA	NA	NA	other
0.741_249.9668	1.3371	0.2503	+G24h:-G24h	NA	C2 H7 N2 O8 P S	249.967	0.741	NA	NA	NA	NA	NA	NA	NA	0	level5	NA	NA	NA	NA	NA	other
0.742_268.0783	6.0296	0.0508	+G24h:-G24h	2-(alpha-d-mannosyl)-d-glyceric acid	C9 H16 O9	268.078	0.742	NA	S4573823	NA	-0.0012	-4.2975	NA	NA	4	level4	NA	NA	NA	NA	NA	other
0.742_309.105	1.5977	0.4366	+G24h:-G24h	N-acetylneuraminate	C11 H19 N O9	309.105	0.742	C00270	BGI424	NA	-0.001	-3.2262	8.8	NA	4	level3	Carbohydrates	Monosaccharides	Amino sugars [Fig]	Carbohydrates	map00520 Amino sugar and nucleotide sugar metabolism; map01100 Metabolic pathways;	other
0.743_155.0692	0.9459	0.576	+G24h:-G24h	L-histidine	C6 H9 N3 O2	155.069	0.743	C00135	MReference-473	HMDB0000177	-3e-04	-1.6789	NA	92.7	5	level2	Peptides	Amino acids	Common amino acids [Fig]	Amino acids	map00340 Histidine metabolism; map00410 beta-Alanine metabolism; map00970 Aminoacyl-tRNA biosynthesis; map01100 Metabolic pathways; map01110 Biosynthesis of secondary metabolites; map01230 Biosynthesis of amino acids; map02010 ABC transporters;	other
0.744_102.0317	2.0233	0.0094	+G24h:-G24h	2-oxobutyric acid	C4 H6 O3	102.032	0.744	C00109	MReference-180	HMDB0000005	0	0.043	NA	69.8	8	level2	Organic acids	Carboxylic acids [Fig]	2-Oxocarboxylic acids	Organic acids	map00260 Glycine, serine and threonine metabolism; map00270 Cysteine and methionine metabolism; map00290 Valine, leucine and isoleucine biosynthesis; map00640 Propanoate metabolism; map01100 Metabolic pathways; map01110 Biosynthesis of secondary metabolites; map01130 Biosynthesis of antibiotics; map01210 2-Oxocarboxylic acid metabolism; map01230 Biosynthesis of amino acids;	up
0.745_303.1074	1.1135	0.8594	+G24h:-G24h	(1r,5s,6r,7r,9s,11s,12s,13s,14s)-3-amino-14-methyl-8,10-dioxa-2,4-diazatetracyclo[7.3.1.1~7,11~.0~1,6~]tetradec-2-ene-5,9,12,13,14-pentol	C11 H17 N3 O7	303.107	0.745	NA	S21258167	NA	7e-04	2.4046	NA	NA	1	level4	NA	NA	NA	NA	NA	other
0.746_129.0425	0.9834	0.8302	+G24h:-G24h	4-oxoproline	C5 H7 N O3	129.042	0.746	C01877	MReference-1268	NA	-1e-04	-0.4217	NA	97.8	10	level2	NA	NA	NA	NA	map00330 Arginine and proline metabolism;	other
0.747_114.0317	2.4478	0.0151	+G24h:-G24h	4-hydroxy-5-methylfuran-3(2h)-one	C5 H6 O3	114.032	0.747	null	S3757733	HMDB0031859	0	0.058	NA	NA	4	level4	Organoheterocyclic compounds	Dihydrofurans	Furanones	Furanones	NA	up
0.749_324.0349	1.0265	0.9051	+G24h:-G24h	Uridine monophosphate	C9 H13 N2 O9 P	324.035	0.749	C00105	S5808	HMDB0000288	-0.001	-2.9818	NA	NA	4	level4	Nucleosides, nucleotides, and analogues	Pyrimidine nucleotides	Pyrimidine ribonucleotides	Nucleic acids and analogues	map00240 Pyrimidine metabolism; map01100 Metabolic pathways;	other
0.749_462.1571	0.8835	0.6639	+G24h:-G24h	NA	C19 H31 N2 O7 P S	462.157	0.749	NA	NA	NA	NA	NA	NA	NA	0	level5	NA	NA	NA	NA	NA	other
0.75_132.0422	2.4555	0.0151	+G24h:-G24h	Glutaric acid	C5 H8 O4	132.042	0.75	C00489	S723	HMDB0000661	0	-0.2903	23.4	31.5	17	level4	Organic acids and derivatives	Carboxylic acids and derivatives	Dicarboxylic acids and derivatives	Organic acids	map00071 Fatty acid degradation; map00310 Lysine degradation;	up
0.751_166.0474	2.7925	0.0467	+G24h:-G24h	D-xylonic acid	C5 H10 O6	166.047	0.751	NA	S5034782	NA	-3e-04	-1.9515	NA	NA	9	level4	NA	NA	NA	NA	NA	up
0.751_290.0759	0.7073	0.2897	+G24h:-G24h	NA	C9 H19 Cl O8	290.076	0.751	NA	NA	NA	NA	NA	NA	NA	0	level5	NA	NA	NA	NA	NA	other
0.753_227.9724	0.7884	0.9023	+G24h:-G24h	NA	C3 H7 Cl N4 O2 P2	227.972	0.753	NA	NA	NA	NA	NA	NA	NA	0	level5	NA	NA	NA	NA	NA	other
0.756_178.0471	3.444	0.0085	+G24h:-G24h	D-glucono-delta-lactone	C6 H10 O6	178.047	0.756	C00198	S6760	HMDB0000150	-6e-04	-3.3693	NA	NA	33	level4	Organic oxygen compounds	Organooxygen compounds	Carbohydrates and carbohydrate conjugates	Carbohydrates	map00030 Pentose phosphate pathway; map01100 Metabolic pathways; map01110 Biosynthesis of secondary metabolites; map01130 Biosynthesis of antibiotics; map01200 Carbon metabolism;	up
0.756_254.0993	0.7271	0.206	+G24h:-G24h	3-o-beta-d-galactosyl-sn-glycerol	C9 H18 O8	254.099	0.756	NA	S10263569	NA	-9e-04	-3.4128	NA	NA	3	level4	NA	NA	NA	NA	NA	other
0.756_295.0738	1.5086	0.0347	+G24h:-G24h	NA	C10 H19 N O5 P2	295.074	0.756	NA	NA	NA	NA	NA	NA	NA	0	level5	NA	NA	NA	NA	NA	up
0.757_378.0922	3.0191	0.0033	+G24h:-G24h	NA	C13 H27 Cl O6 S2	378.092	0.757	NA	NA	NA	NA	NA	73.2	NA	0	level5	NA	NA	NA	NA	NA	up
0.757_494.0085	2.063	0.2728	+G24h:-G24h	NA	C7 H22 Cl N6 O9 P3 S	494.009	0.757	NA	NA	NA	NA	NA	NA	NA	0	level5	NA	NA	NA	NA	NA	other
0.759_168.0202	1.0663	0.9046	+G24h:-G24h	NA	C3 H8 N2 O4 S	168.02	0.759	NA	NA	NA	NA	NA	NA	NA	0	level5	NA	NA	NA	NA	NA	other
0.759_216.0733	0.9343	0.7129	+G24h:-G24h	NA	NA	216.073	0.759	NA	NA	NA	NA	NA	NA	NA	0	level5	NA	NA	NA	NA	NA	other
0.759_436.0503	3.2258	0.0316	+G24h:-G24h	NA	C13 H26 Cl N2 O4 P S3	436.05	0.759	NA	NA	NA	NA	NA	NA	NA	0	level5	NA	NA	NA	NA	NA	up
0.76_290.0662	0.5901	0.0069	+G24h:-G24h	NA	C11 H15 Cl N2 O5	290.066	0.76	NA	NA	NA	NA	NA	NA	NA	0	level5	NA	NA	NA	NA	NA	down
0.76_373.0175	1.0505	0.7821	+G24h:-G24h	NA	C11 H20 Cl N3 O S4	373.017	0.76	NA	NA	NA	NA	NA	NA	NA	0	level5	NA	NA	NA	NA	NA	other
0.76_383.0461	1.3126	0.2176	+G24h:-G24h	NA	NA	383.046	0.76	NA	NA	NA	NA	NA	NA	NA	0	level5	NA	NA	NA	NA	NA	other
0.761_230.0897	1.0875	0.5833	+G24h:-G24h	Aspartyl-l-proline	C9 H14 N2 O5	230.09	0.761	null	S149163	HMDB0002335	-6e-04	-2.5297	NA	NA	6	level4	Organic acids and derivatives	Carboxylic acids and derivatives	Amino acids, peptides, and analogues	Amino acids, peptides, and analogues	NA	other
0.761_540.1437	3.6763	0.0643	+G24h:-G24h	NA	C21 H28 N6 O7 S2	540.144	0.761	NA	NA	NA	NA	NA	NA	NA	0	level5	NA	NA	NA	NA	NA	other
0.762_181.05	0.7675	0.4033	+G24h:-G24h	Glufosinate	C5 H12 N O4 P	181.05	0.762	NA	S4630	NA	-4e-04	-2.0105	NA	NA	2	level4	NA	NA	NA	NA	NA	other
0.762_315.0589	3.3648	0.0198	+G24h:-G24h	NA	C8 H18 Cl N5 O2 S2	315.059	0.762	NA	NA	NA	NA	NA	NA	NA	0	level5	NA	NA	NA	NA	NA	up
0.762_324.1047	3.764	0.019	+G24h:-G24h	Bis-d-fructose 2',1:2,1'-dianhydride	C12 H20 O10	324.105	0.762	NA	S9956975	NA	-9e-04	-2.7968	NA	NA	3	level4	NA	NA	NA	NA	NA	up
0.762_360.0813	3.2867	0.0985	+G24h:-G24h	Payzone	C14 H12 N6 O6	360.081	0.762	NA	S4863110	NA	-6e-04	-1.6127	NA	NA	2	level4	NA	NA	NA	NA	NA	other
0.762_72.021	2.1143	0.034	+G24h:-G24h	Acrylic acid	C3 H4 O2	72.021	0.762	C00511	MReference-2696	NA	-1e-04	-1.6263	NA	96.9	5	level2	NA	NA	NA	NA	NA	up
0.763_440.092	2.5183	0.316	+G24h:-G24h	NA	C9 H27 N6 O6 P3 S	440.092	0.763	NA	NA	NA	NA	NA	NA	NA	0	level5	NA	NA	NA	NA	NA	other
0.763_462.0529	3.0604	0.0342	+G24h:-G24h	NA	C6 H20 N6 O14 P2	462.053	0.763	NA	NA	NA	NA	NA	NA	NA	0	level5	NA	NA	NA	NA	NA	up
0.763_504.0372	3.8088	0.1009	+G24h:-G24h	NA	NA	504.037	0.763	NA	NA	NA	NA	NA	NA	NA	0	level5	NA	NA	NA	NA	NA	other
0.764_446.0791	3.9337	0.0002	+G24h:-G24h	NA	C11 H19 Cl N6 O11	446.079	0.764	NA	NA	NA	NA	NA	NA	NA	0	level5	NA	NA	NA	NA	NA	up
0.765_297.0872	0.9599	0.7797	+G24h:-G24h	NA	NA	297.087	0.765	NA	NA	NA	NA	NA	NA	NA	0	level5	NA	NA	NA	NA	NA	other
0.765_342.1155	3.2231	0.0006	+G24h:-G24h	D-(+)-maltose	C12 H22 O11	342.115	0.765	C01971	MReference-6213	NA	-7e-04	-2.1123	77.7	89.9	45	level2	NA	NA	NA	NA	NULL	up
0.765_392.1075	3.8908	0.1206	+G24h:-G24h	NA	C16 H26 Cl N2 O3 P S	392.108	0.765	NA	NA	NA	NA	NA	NA	NA	0	level5	NA	NA	NA	NA	NA	other
0.765_393.075	1.5731	0.0215	+G24h:-G24h	NA	C13 H20 N3 O7 P S	393.075	0.765	NA	NA	NA	NA	NA	NA	NA	0	level5	NA	NA	NA	NA	NA	up
0.765_514.0658	3.1054	0.0364	+G24h:-G24h	NA	C11 H24 Cl N6 O11 P S	514.066	0.765	NA	NA	NA	NA	NA	NA	NA	0	level5	NA	NA	NA	NA	NA	up
0.767_111.9861	1.6037	0.0045	+G24h:-G24h	[similar to: udp-n-acetylglucosamine; δmass: -495.0954 da]	NA	111.986	0.767	NA	NA	NA	NA	NA	NA	NA	0	level5	NA	NA	NA	NA	NA	up
0.767_410.1024	3.5388	0.0001	+G24h:-G24h	Nicosulfuron [ansi]	C15 H18 N6 O6 S	410.102	0.767	NA	S66024	NA	0.0016	3.8183	NA	NA	1	level4	NA	NA	NA	NA	NA	up
0.767_426.1301	1.5578	0.4146	+G24h:-G24h	NA	C10 H28 N4 O10 P2	426.13	0.767	NA	NA	NA	NA	NA	NA	NA	0	level5	NA	NA	NA	NA	NA	other
0.768_157.9706	1.606	0.0007	+G24h:-G24h	NA	C2 H6 O4 S2	157.971	0.768	NA	NA	NA	NA	NA	NA	NA	0	level5	NA	NA	NA	NA	NA	up
0.768_325.0876	0.6451	0.0316	+G24h:-G24h	NA	C10 H20 N3 O5 P S	325.088	0.768	NA	NA	NA	NA	NA	NA	NA	0	level5	NA	NA	NA	NA	NA	down
0.769_115.0633	0.7192	0.1947	+G24h:-G24h	L-proline	C5 H9 N O2	115.063	0.769	C00148	S128566	HMDB0000162	-1e-04	-0.5898	NA	NA	6	level4	Organic acids and derivatives	Carboxylic acids and derivatives	Amino acids, peptides, and analogues	Amino acids	map00330 Arginine and proline metabolism; map00970 Aminoacyl-tRNA biosynthesis; map01100 Metabolic pathways; map01110 Biosynthesis of secondary metabolites; map01130 Biosynthesis of antibiotics; map01230 Biosynthesis of amino acids; map02010 ABC transporters;	other
0.769_200.0794	0.92	0.6177	+G24h:-G24h	Alanylclavam	C8 H12 N2 O4	200.079	0.769	NA	S168852	NA	-3e-04	-1.6193	NA	NA	2	level4	NA	NA	NA	NA	NA	other
0.769_230.0551	0.7846	0.1111	+G24h:-G24h	NA	C7 H15 Cl O6	230.055	0.769	NA	NA	NA	NA	NA	NA	NA	0	level5	NA	NA	NA	NA	NA	other
0.769_320.0959	0.3068	0.1698	+G24h:-G24h	NA	C14 H26 P2 S2	320.096	0.769	NA	NA	NA	NA	NA	NA	NA	0	level5	NA	NA	NA	NA	NA	other
0.771_301.092	1.1616	0.6049	+G24h:-G24h	Gamma-glutamyl-3-(5-oxo-1,2-oxazol-2(5h)-yl)alanine	C11 H15 N3 O7	301.092	0.771	null	S35014953	HMDB0040515	0.001	3.4522	NA	NA	1	level4	Organic acids and derivatives	Carboxylic acids and derivatives	Amino acids, peptides, and analogues	Amino acids, peptides, and analogues	NA	other
0.773_257.1005	0.5181	0.0813	+G24h:-G24h	Benserazide	C10 H15 N3 O5	257.101	0.773	NA	S2237	NA	-6e-04	-2.4007	NA	NA	4	level4	NA	NA	NA	NA	NA	other
0.775_255.0735	1.6564	0.5184	+G24h:-G24h	N-(4-hydroxy-3,5-dimethoxybenzoyl)glycine	C11 H13 N O6	255.073	0.775	null	S57489981	HMDB0131458	-8e-04	-3.1551	NA	NA	1	level4	Benzenoids	Benzene and substituted derivatives	Benzoic acids and derivatives	Benzene and derivatives	NA	other
0.775_405.111	2.2603	0.0293	+G24h:-G24h	NA	C12 H23 N O14	405.111	0.775	NA	NA	NA	NA	NA	NA	NA	0	level5	NA	NA	NA	NA	NA	up
0.775_456.1079	3.2877	0.0002	+G24h:-G24h	(-)-ecg-3''-o-me	C23 H20 O10	456.108	0.775	null	S410661	HMDB0037945	0.0022	4.8473	NA	NA	3	level4	Phenylpropanoids and polyketides	Flavonoids	Flavans	Flavonoids	NA	up
0.775_524.0946	3.621	0.0001	+G24h:-G24h	NA	NA	524.095	0.775	NA	NA	NA	NA	NA	NA	NA	0	level5	NA	NA	NA	NA	NA	up
0.776_293.1099	0.5718	0.8849	+G24h:-G24h	N-acetylmuramic acid	C11 H19 N O8	293.11	0.776	C02713	S4575341	HMDB0060493	-0.0012	-4.0856	NA	NA	3	level4	Organic oxygen compounds	Organooxygen compounds	Carbohydrates and carbohydrate conjugates	Carbohydrates	map00520 Amino sugar and nucleotide sugar metabolism; map01100 Metabolic pathways;	other
0.776_300.0952	0.6859	0.2251	+G24h:-G24h	Coronene	C24 H12	300.095	0.776	C19375	S8761	NA	0.0013	4.4183	NA	NA	1	level4	NA	NA	NA	NA	NULL	other
0.776_472.0817	2.2596	0.0971	+G24h:-G24h	NA	C8 H21 N6 O15 P	472.082	0.776	NA	NA	NA	NA	NA	NA	NA	0	level5	NA	NA	NA	NA	NA	other
0.778_185.0451	0.6676	0.0676	+G24h:-G24h	NA	C5 H12 Cl N O4	185.045	0.778	NA	NA	NA	NA	NA	NA	NA	0	level5	NA	NA	NA	NA	NA	other
0.778_343.1028	1.1498	0.6425	+G24h:-G24h	NA	NA	343.103	0.778	NA	NA	NA	NA	NA	NA	NA	0	level5	NA	NA	NA	NA	NA	other
0.779_122.015	1.606	0.0007	+G24h:-G24h	NA	C2 H6 N2 O2 S	122.015	0.779	NA	NA	NA	NA	NA	NA	NA	0	level5	NA	NA	NA	NA	NA	up
0.782_147.0722	0.6736	0.3516	+G24h:-G24h	(e)-5-(methylsulfanyl)pentanal oxime	C6 H13 N O S	147.072	0.782	NA	S24785237	NA	4e-04	2.9465	NA	NA	1	level4	NA	NA	NA	NA	NA	other
0.783_230.055	0.9116	0.8876	+G24h:-G24h	NA	C7 H15 Cl O6	230.055	0.783	NA	NA	NA	NA	NA	NA	NA	0	level5	NA	NA	NA	NA	NA	other
0.783_402.1366	3.3625	0.0874	+G24h:-G24h	Setipiprant	C24 H19 F N2 O3	402.137	0.783	NA	S29738718	NA	-0.0014	-3.383	NA	NA	1	level4	NA	NA	NA	NA	NA	other
0.791_343.1187	3.5935	0.0017	+G24h:-G24h	NA	NA	343.119	0.791	NA	NA	NA	NA	NA	NA	NA	0	level5	NA	NA	NA	NA	NA	up
0.791_84.0435	1.6111	0.0006	+G24h:-G24h	Amitrole	C2 H4 N4	84.0435	0.791	NA	S1577	NA	-1e-04	-0.6917	NA	NA	1	level4	NA	NA	NA	NA	NA	up
0.792_227.0715	1.8627	0.7407	+G24h:-G24h	Elvucitabine	C9 H10 F N3 O3	227.071	0.792	NA	S412628	NA	9e-04	3.8824	NA	NA	2	level4	NA	NA	NA	NA	NA	other
0.8_354.1744	1.9982	0.2624	+G24h:-G24h	NA	C14 H33 N2 O2 P3	354.174	0.8	NA	NA	NA	NA	NA	NA	NA	0	level5	NA	NA	NA	NA	NA	other
0.802_180.063	2.1215	0.018	+G24h:-G24h	D-tagatose	C6 H12 O6	180.063	0.802	C00795	BGI252	NA	-4e-04	-1.9459	98.2	96.9	58	level1	Carbohydrates	Monosaccharides	Ketoses [Fig]	Carbohydrates	map00052 Galactose metabolism;	up
0.803_182.0669	2.5029	0.0399	+G24h:-G24h	NA	NA	182.067	0.803	NA	NA	NA	NA	NA	NA	NA	0	level5	NA	NA	NA	NA	NA	up
0.805_368.1116	2.6807	0.719	+G24h:-G24h	3-o-feruloyl-d-quinic acid	C17 H20 O9	368.112	0.805	NA	S7975151	NA	9e-04	2.4474	NA	NA	5	level4	NA	NA	NA	NA	NA	other
0.81_159.9857	1.0774	0.7387	+G24h:-G24h	NA	C4 H5 N2 O P S	159.986	0.81	NA	NA	NA	NA	NA	NA	NA	0	level5	NA	NA	NA	NA	NA	other
0.812_185.0659	0.9738	0.749	+G24h:-G24h	[similar to: n-acetyl-dl-norvaline; δmass: 25.9763 da]	NA	185.066	0.812	NA	NA	NA	NA	NA	NA	NA	0	level5	NA	NA	NA	NA	NA	other
0.813_297.1413	2.1226	0.1693	+G24h:-G24h	NA	C9 H26 N5 P3	297.141	0.813	NA	NA	NA	NA	NA	NA	NA	0	level5	NA	NA	NA	NA	NA	other
0.83_228.0029	1.1666	0.4525	+G24h:-G24h	3,5-dinitro-2-hydroxybenzoic acid	C7 H4 N2 O7	228.003	0.83	NA	S11380	NA	0.001	4.4584	NA	NA	2	level4	NA	NA	NA	NA	NA	other
0.834_117.079	0.8736	0.0889	+G24h:-G24h	5-aminovaleric acid	C5 H11 N O2	117.079	0.834	C00431	MReference-251	HMDB0003355	0	0.0735	NA	96.7	15	level2	FA Fatty acyls	FA01 Fatty Acids and Conjugates	FA0110 Amino fatty acids	Fatty acyls[FA]	map00310 Lysine degradation; map00330 Arginine and proline metabolism;	other
0.86_198.0362	1.0238	0.7179	+G24h:-G24h	NA	NA	198.036	0.86	NA	NA	NA	NA	NA	NA	NA	0	level5	NA	NA	NA	NA	NA	other
0.88_324.066	1.2193	0.6385	+G24h:-G24h	1-(2,5-dihydroxyphenyl)-3-phenylpropyl hydrogen sulfate	C15 H16 O6 S	324.066	0.88	null	S74853815	HMDB0135396	-8e-04	-2.4725	NA	NA	2	level4	Phenylpropanoids and polyketides	Linear 1,3-diarylpropanoids	Cinnamylphenols	Phenols and derivatives	NA	other
0.882_294.0557	1.3688	0.3859	+G24h:-G24h	2-hydroxy-1,2-diphenylethyl hydrogen sulfate	C14 H14 O5 S	294.056	0.882	null	S74853754	HMDB0135202	-5e-04	-1.8311	NA	NA	1	level4	Phenylpropanoids and polyketides	Stilbenes	null	Polyketides[PK]	NA	other
0.884_198.9701	0.4251	0.2413	+G24h:-G24h	NA	C3 H6 N O5 P S	198.97	0.884	NA	NA	NA	NA	NA	NA	NA	0	level5	NA	NA	NA	NA	NA	other
0.892_227.9854	0.5095	0.1433	+G24h:-G24h	NA	C7 H6 N2 O3 P2	227.985	0.892	NA	NA	NA	NA	NA	NA	NA	0	level5	NA	NA	NA	NA	NA	other
0.911_358.0616	1.036	0.5989	+G24h:-G24h	NA	C10 H21 N2 O6 P3	358.062	0.911	NA	NA	NA	NA	NA	NA	NA	0	level5	NA	NA	NA	NA	NA	other
0.934_217.038	1.1532	0.695	+G24h:-G24h	NA	NA	217.038	0.934	NA	NA	NA	NA	NA	NA	NA	0	level5	NA	NA	NA	NA	NA	other
0.935_147.0894	0.4653	0.0387	+G24h:-G24h	Afegostat	C6 H13 N O3	147.089	0.935	NA	S394649	NA	-1e-04	-0.8464	NA	NA	7	level4	NA	NA	NA	NA	NA	down
0.944_255.0736	0.6747	0.666	+G24h:-G24h	N-(4-hydroxy-3,5-dimethoxybenzoyl)glycine	C11 H13 N O6	255.074	0.944	null	S57489981	HMDB0131458	-7e-04	-2.5923	NA	NA	1	level4	Benzenoids	Benzene and substituted derivatives	Benzoic acids and derivatives	Benzene and derivatives	NA	other
0.948_301.0921	1.1912	0.7927	+G24h:-G24h	Gamma-glutamyl-3-(5-oxo-1,2-oxazol-2(5h)-yl)alanine	C11 H15 N3 O7	301.092	0.948	null	S35014953	HMDB0040515	0.0011	3.7424	NA	NA	1	level4	Organic acids and derivatives	Carboxylic acids and derivatives	Amino acids, peptides, and analogues	Amino acids, peptides, and analogues	NA	other
0.953_300.0952	0.7263	0.0624	+G24h:-G24h	Coronene	C24 H12	300.095	0.953	C19375	S8761	NA	0.0013	4.2536	NA	NA	1	level4	NA	NA	NA	NA	NULL	other
0.956_328.111	1.2838	0.2596	+G24h:-G24h	NA	NA	328.111	0.956	NA	NA	NA	NA	NA	NA	NA	0	level5	NA	NA	NA	NA	NA	other
0.966_200.0794	0.8904	0.5746	+G24h:-G24h	Alanylclavam	C8 H12 N2 O4	200.079	0.966	NA	S168852	NA	-3e-04	-1.6268	NA	NA	2	level4	NA	NA	NA	NA	NA	other
0.973_240.0839	3.1941	0.0002	+G24h:-G24h	NA	C8 H16 O8	240.084	0.973	NA	NA	NA	NA	NA	NA	NA	0	level5	NA	NA	NA	NA	NA	up
0.978_230.0896	0.7014	0.1673	+G24h:-G24h	Aspartyl-l-proline	C9 H14 N2 O5	230.09	0.978	null	S149163	HMDB0002335	-7e-04	-3.0998	NA	NA	6	level4	Organic acids and derivatives	Carboxylic acids and derivatives	Amino acids, peptides, and analogues	Amino acids, peptides, and analogues	NA	other
0.986_138.0316	0.2828	0.0004	+G24h:-G24h	Salicylic acid	C7 H6 O3	138.032	0.986	C00805	MReference-643	HMDB0001895	-1e-04	-0.4438	NA	93.2	10	level2	Benzenoids	Benzene and substituted derivatives	Benzoic acids and derivatives	Benzene and derivatives	map00360 Phenylalanine metabolism; map01100 Metabolic pathways; map01110 Biosynthesis of secondary metabolites; map01130 Biosynthesis of antibiotics;	down
0.986_276.0406	0.885	0.8134	+G24h:-G24h	NA	C9 H12 N2 O6 S	276.041	0.986	NA	NA	NA	NA	NA	NA	NA	0	level5	NA	NA	NA	NA	NA	other
0.997_249.0605	0.2087	0.1045	+G24h:-G24h	NA	C16 H11 N S	249.06	0.997	NA	NA	NA	NA	NA	NA	NA	0	level5	NA	NA	NA	NA	NA	other
1.001_353.1314	1.4227	0.4401	+G24h:-G24h	NA	C17 H23 N O5 S	353.131	1.001	NA	NA	NA	NA	NA	NA	NA	0	level5	NA	NA	NA	NA	NA	other
1.008_343.1027	0.8554	0.716	+G24h:-G24h	NA	C12 H22 Cl N O8	343.103	1.008	NA	NA	NA	NA	NA	NA	NA	0	level5	NA	NA	NA	NA	NA	other
1.01_329.1137	1.9023	0.0917	+G24h:-G24h	NA	C11 H23 N O8 S	329.114	1.01	NA	NA	NA	NA	NA	NA	NA	0	level5	NA	NA	NA	NA	NA	other
1.013_370.1218	0.601	0.9327	+G24h:-G24h	NA	C12 H22 N2 O11	370.122	1.013	NA	NA	NA	NA	NA	NA	NA	0	level5	NA	NA	NA	NA	NA	other
1.021_112.0273	0.8505	0.9585	+G24h:-G24h	Uracil	C4 H4 N2 O2	112.027	1.021	C00106	MReference-2531	HMDB0000300	0	0.1729	NA	84.1	3	level1	Nucleic acids	Bases [Fig]	Pyrimidines	Nucleic acids	map00240 Pyrimidine metabolism; map00410 beta-Alanine metabolism; map00770 Pantothenate and CoA biosynthesis; map01100 Metabolic pathways;	other
1.024_149.051	1.1798	0.4499	+G24h:-G24h	L-(-)-methionine	C5 H11 N O2 S	149.051	1.024	C00073	S5907	HMDB0000696	-1e-04	-0.6079	NA	NA	5	level4	Organic acids and derivatives	Carboxylic acids and derivatives	Amino acids, peptides, and analogues	Amino acids	map00270 Cysteine and methionine metabolism; map00970 Aminoacyl-tRNA biosynthesis; map01100 Metabolic pathways; map01110 Biosynthesis of secondary metabolites; map01210 2-Oxocarboxylic acid metabolism; map01230 Biosynthesis of amino acids;	other
1.04_211.0373	0.7838	0.0223	+G24h:-G24h	NA	C3 H9 N5 O4 S	211.037	1.04	NA	NA	NA	NA	NA	NA	NA	0	level5	NA	NA	NA	NA	NA	down
1.055_361.1367	0.5491	0.1509	+G24h:-G24h	NA	C11 H29 N3 O4 P2 S	361.137	1.055	NA	NA	NA	NA	NA	NA	NA	0	level5	NA	NA	NA	NA	NA	other
1.067_213.0632	0.7692	0.9878	+G24h:-G24h	Droxidopa	C9 H11 N O5	213.063	1.067	null	S83927	HMDB0015627	-5e-04	-2.3449	NA	NA	3	level4	Organic acids and derivatives	Carboxylic acids and derivatives	Amino acids, peptides, and analogues	Amino acids, peptides, and analogues	NA	other
1.076_94.0418	0.2457	0.093	+G24h:-G24h	Phenol	C6 H6 O	94.0418	1.076	C00146	MReference-3052	NA	-1e-04	-0.7703	NA	81.8	2	level2	NA	NA	NA	NA	map00350 Tyrosine metabolism;	other
1.077_279.1311	0.5718	0.7668	+G24h:-G24h	(2s)-3-methyl-2-({[(3s,4s,5r)-2,3,4-trihydroxy-5-(hydroxymethyl)tetrahydro-2-furanyl]methyl}amino)butanoic acid (non-preferred name)	C11 H21 N O7	279.131	1.077	null	S35014481	HMDB0037844	-7e-04	-2.4643	NA	NA	1	level4	Organic acids and derivatives	Carboxylic acids and derivatives	Amino acids, peptides, and analogues	Amino acids, peptides, and analogues	NA	other
1.08_342.1267	0.5698	0.8141	+G24h:-G24h	NA	C11 H22 N2 O10	342.127	1.08	NA	NA	NA	NA	NA	NA	NA	0	level5	NA	NA	NA	NA	NA	other
1.081_189.0997	0.5569	0.7874	+G24h:-G24h	(+)-castanospermine	C8 H15 N O4	189.1	1.081	NA	S49177	NA	-4e-04	-2.188	NA	NA	12	level4	NA	NA	NA	NA	NA	other
1.086_288.084	0.7983	0.7453	+G24h:-G24h	1,5-anhydro-1-(2,4,6-trihydroxyphenyl)hexitol	C12 H16 O8	288.084	1.086	null	S74886754	HMDB0132663	-5e-04	-1.8692	NA	NA	1	level4	Organic oxygen compounds	Organooxygen compounds	Carbohydrates and carbohydrate conjugates	Carbohydrates	NA	other
1.09_188.068	0.3921	0.034	+G24h:-G24h	1778635	C8 H12 O5	188.068	1.09	NA	S129557	NA	-5e-04	-2.5629	NA	NA	2	level4	NA	NA	NA	NA	NA	down
1.094_166.0264	0.3692	0.0184	+G24h:-G24h	Phthalic acid	C8 H6 O4	166.026	1.094	C01606	S992	HMDB0002107	-2e-04	-1.3673	47.1	NA	7	level4	Benzenoids	Benzene and substituted derivatives	Benzoic acids and derivatives	Benzene and derivatives	map01100 Metabolic pathways; map02010 ABC transporters;	down
1.101_285.1429	1.0025	0.9173	+G24h:-G24h	NA	C11 H19 N5 O4	285.143	1.101	NA	NA	NA	NA	NA	NA	NA	0	level5	NA	NA	NA	NA	NA	other
1.134_275.0569	0.3938	0.1227	+G24h:-G24h	Paraoxon	C10 H14 N O6 P	275.057	1.134	C06606	S9026	HMDB0013035	0.001	3.6957	NA	NA	1	level4	Benzenoids	Benzene and substituted derivatives	Nitrobenzenes	Benzene and derivatives	NA	other
1.137_294.0514	0.6488	0.7496	+G24h:-G24h	NA	C9 H14 N2 O7 S	294.051	1.137	NA	NA	NA	NA	NA	NA	NA	0	level5	NA	NA	NA	NA	NA	other
1.197_272.1001	0.4627	0.0297	+G24h:-G24h	NA	C11 H16 N2 O6	272.1	1.197	NA	NA	NA	NA	NA	NA	NA	0	level5	NA	NA	NA	NA	NA	down
1.212_245.137	0.5029	0.0043	+G24h:-G24h	Leucylasparagine	C10 H19 N3 O4	245.137	1.212	null	S3341296	HMDB0028924	-5e-04	-2.241	NA	NA	8	level4	Organic acids and derivatives	Carboxylic acids and derivatives	Amino acids, peptides, and analogues	Amino acids, peptides, and analogues	NA	down
[truncated: 998 more rows]
