# Supplementary material for: Transcriptomics and Metabolomics Analyses Provide Novel Insights into Glucose-Induced Trophic Transition of the Marine Diatom Nitzschia laevis
Source: Mar Drugs. 2021 Jul 27;19(8):426. doi: 10.3390/md19080426 (PMC8401676; doi:10.3390/md19080426)
Supplement: Supplementary file 1 [file marinedrugs-19-00426-s001.zip › Table S5 Genes related in carotenoids biosynthesis and fatty acids metabolism.xlsx]

## Sheet: carotenoid_TPM
Gene_id	KO_name	EC_number	Full_NAME	-G3h_1	-G3h_2	-G3h_3	-G6h_1	-G6h_2	-G6h_3	-G12h_1	-G12h_2	-G12h_3	+G3h_1	+G3h_2	+G3h_3	+G6h_1	+G6h_2	+G6h_3	+G12h_1	+G12h_2	+G12h_3
MAP00900 TERPENOID BACKBONE BIOSYNTHESIS
MVA pathway
TRINITY_DN612_c0_g1	ACAT	[EC:2.3.1.9]	acetyl-CoA C-acetyltransferase	24.46	26.35	33.73	21.07	24.13	23.22	26.14	25.12	26.37	12.88	12.59	13.39	16.34	15.77	15.9	20.03	19.33	20.14
TRINITY_DN5015_c0_g1	HMGCS	[EC:2.3.3.10]	hydroxymethylglutaryl-CoA synthase	25.56	27.94	18.66	53.07	44.42	43.17	32.01	34.16	37.68	51.52	41.84	38.66	48.03	60.53	50.5	21.83	19.76	24.1
TRINITY_DN11738_c0_g1	HMGCS	[EC:2.3.3.10]	hydroxymethylglutaryl-CoA synthase	0.18	0	0.17	0.97	0.19	0	0	0	0	0	0	0.16	0.18	0.2	0.18	0.19	0.7	0.18
TRINITY_DN11893_c0_g2	HMGCR	[EC:1.1.1.34]	hydroxymethylglutaryl-CoA reductase(NADPH)	0	0	0	4.96	0	0	0	0	0	0	0	0	0	0	0	0	0	0
TRINITY_DN12575_c0_g1	HMGCR	[EC:1.1.1.34]	hydroxymethylglutaryl-CoA reductase(NADPH)	21.79	21.81	14.46	88.44	45.67	51.51	48.05	59.59	50.57	41.37	30.85	29.03	45.1	54.46	44.84	48.66	43.41	51.64
TRINITY_DN664_c2_g1	HMGCR	[EC:1.1.1.34]	hydroxymethylglutaryl-CoA reductase(NADPH)	0.09	0.19	0	0.54	0.2	0.1	0.29	0.1	0.1	0.09	0	0.18	0.3	0.32	0	0.2	0.19	0
TRINITY_DN8015_c0_g1	PMK	[EC:2.7.4.2]	phosphomevalonate kinase	45.39	41.92	58.01	40.46	31.63	37.78	44.97	43.67	47.84	48.42	61.4	63.48	51	45.17	47.52	41.79	55.95	43.16
TRINITY_DN7353_c0_g1	MVD	[EC:4.1.1.33]	diphosphomevalonate decarboxylase	11.44	11.25	12.04	9.33	13.15	11.97	8.21	7.19	9.23	62.21	71.95	80.84	39.45	43.32	39.93	12.33	13.79	12.41
MEP pathway
TRINITY_DN12858_c0_g1	DXS	[EC:2.2.1.7]	1-deoxy-D-xylulose-5-phosphate synthase	0.2	0	0	0.64	0	0	0	0	0.2	0.18	0.2	0	0	0.22	0.41	0	0.38	0
TRINITY_DN15176_c0_g1	DXS	[EC:2.2.1.7]	1-deoxy-D-xylulose-5-phosphate synthase	0	0	0	0	0	0	0	0	0	0	0	0	0	0	0	0	0	0
TRINITY_DN5764_c0_g1	DXR	[EC:1.1.1.267]	1-deoxy-D-xylulose-5-phosphate reductoisomerase	136.32	110.55	134.62	67.58	76.06	76.12	153.22	177.38	146	98.64	100.7	103.4	72.88	82.74	64.45	131.89	107.95	130.79
TRINITY_DN11830_c0_g1	DXR	[EC:1.1.1.267]	1-deoxy-D-xylulose-5-phosphate reductoisomerase	0	0	0	0	0	0	0	0	0	0	0	0	0	0	0	2.22	3.6	0
TRINITY_DN11830_c0_g2	DXR	[EC:1.1.1.267]	1-deoxy-D-xylulose-5-phosphate reductoisomerase	0.68	0	0	0	1.38	0.68	0	0	0	0	0.66	0	0	0	0	0	0.63	0
TRINITY_DN3808_c0_g1	MCT	[EC:2.7.7.60]	2-C-methyl-D-erythritol 4-phosphate cytidylyltransferase	59.66	59.14	84.97	79.39	69.74	71.06	61.64	52.67	68.24	104.27	120.57	131.44	143.22	113.69	138.93	92.77	107.53	90.18
TRINITY_DN6265_c0_g1	CMK	[EC:2.7.1.148]	4-diphosphocytidyl-2-C-methyl-D-erythritol kinase	27.38	26.67	35.77	32.96	27.55	29.06	48.83	45.41	45.19	17.82	20.88	20.86	33.6	28.84	30.58	41.67	41.22	40.65
TRINITY_DN1160_c0_g1	MDS	[EC:4.6.1.12]	2-C-methyl-D-erythritol 2,4-cyclodiphosphate synthase	21.51	19.62	24.04	21.7	18.86	20.93	21.52	25.47	22.69	13.33	13.08	14.48	18.6	15.07	20.33	21.23	24.23	22.26
TRINITY_DN3462_c0_g1	HDS	[EC:1.17.7.1;1.17.7.3]	(E)-4-hydroxy-3-methylbut-2-enyl-diphosphate synthase	114.99	110.07	103.93	80.54	98.79	91.34	151.12	178.48	145.71	64.2	65.07	66.36	74.22	89.6	73.13	193.61	190.65	213.22
TRINITY_DN16147_c0_g1	HDS	[EC:1.17.7.1;1.17.7.3]	(E)-4-hydroxy-3-methylbut-2-enyl-diphosphate synthase	0.09	0	0	0.31	0.38	0	0.28	0.1	0.09	0.16	0.28	0.08	0	0.1	0.1	0.19	0	0
TRINITY_DN471_c0_g1	HDS	[EC:1.17.7.1;1.17.7.3]	(E)-4-hydroxy-3-methylbut-2-enyl-diphosphate synthase	43.27	44.69	51.63	77.88	61.37	61.59	43.57	51.77	51.9	60.76	68.38	64.26	61.9	45.76	61.16	38.32	48.9	37.31
TRINITY_DN3775_c0_g1	HDR	[EC:1.17.7.4]	4-hydroxy-3-methylbut-2-enoyl diphosphate reductase	105.18	112.89	129.91	63.98	89.15	94.83	95.39	114.77	102.47	83.69	72.76	70.17	75.2	92.3	74.95	154.6	128.92	174.27
TRINITY_DN14069_c0_g1	HDR	[EC:1.17.7.4]	4-hydroxy-3-methylbut-2-enoyl diphosphate reductase	0	0.16	0.15	0.35	0.67	0.16	0	0.17	0	0.14	0	0	0.33	0.54	0	0.17	0.47	0
Others in terpnoid biosynthesis
TRINITY_DN4615_c0_g1	IDI	[EC:5.3.3.2]	isopentenyl-diphosphate Delta-isomerase	10.01	10.66	10.18	12.5	10.98	13.48	18.61	18.83	18.6	9.97	9.76	9.03	8.59	11.78	8.99	16.09	12.78	16.27
TRINITY_DN11949_c0_g1	IDI	[EC:5.3.3.2]	isopentenyl-diphosphate Delta-isomerase	0	0	0	0.4	0	0.4	0	0	0	0	0.38	0	0	0	0	0	0	0
TRINITY_DN5218_c0_g1	IDI	[EC:5.3.3.2]	isopentenyl-diphosphate Delta-isomerase	29.05	32.7	41.79	38.03	40.01	36.64	31.55	30.2	35.04	122.38	155.53	160.97	113.67	114.35	117.02	37.13	48.94	42.95
TRINITY_DN15647_c0_g1	IDI	[EC:5.3.3.2]	isopentenyl-diphosphate Delta-isomerase	0	0	0	0	0	0	0	0	0	0	0	0	0	0	0	0	0	0
TRINITY_DN1861_c0_g1	GPPS	[EC:2.5.1.1]	geranyl diphosphate synthase	62.18	60.87	62.44	56.33	70.74	59.05	69.75	74.24	66.57	46.76	46.45	50.19	40.9	51.3	42.72	66.33	52.44	72.52
TRINITY_DN1473_c0_g1	FDPS	[EC:2.5.1.1;2.5.1.10]	farnesyl diphosphatesynthase	26.3	26.62	34.37	28.68	35.31	35.96	28.69	28.47	28.17	103.45	118	121.01	88.93	102.62	101.46	29.47	32.23	34.42
TRINITY_DN1710_c0_g1	GGPPS	[EC:2.5.1.1;2.5.1.10;2.5.1.29]	geranylgeranyl diphosphate synthase type II	137.13	138.98	197.18	191.51	138.96	161.29	152	159.07	167.38	152.17	186.15	214.37	237.25	168.1	233.11	174.93	251.88	186.99
TRINITY_DN17102_c0_g1	FNTA	[EC:2.5.1.58;2.5.1.59]	protein farnesyltransferase/geranylgeranyltransferase type-1 subunit alpha	0	0	0	0	0	0	0	0	0	0	0	0	0	0	0	0	0	0
TRINITY_DN2849_c0_g1	FNTA	[EC:2.5.1.58;2.5.1.59]	protein farnesyltransferase/geranylgeranyltransferase type-1 subunit alpha	18.32	20.64	27.85	30.25	21.37	21.65	20.33	20.42	22.15	21.55	22.54	23.38	30.36	21.73	28.65	20.76	27.36	24.49
TRINITY_DN1668_c0_g1	PCME	[EC:3.1.1.-]	prenylcysteine alpha-carboxyl methylesterase	6.01	8.51	10.86	41.3	21.48	21.12	12.32	16.91	13.86	3.57	4.01	5.35	10.65	6.78	12.16	12.96	16.41	10.92
TRINITY_DN3275_c0_g1	PCME	[EC:3.1.1.-]	prenylcysteine alpha-carboxyl methylesterase	6.13	6	6.23	8.18	9.28	7.18	4.11	6.84	5.32	3.58	4.1	3.83	4.41	4.16	5.15	3.09	4.1	3.69
TRINITY_DN5690_c0_g1	RCE1	[EC:3.4.22.-]	prenyl protein peptidase	1.07	0.96	1.73	4.16	3.36	3.46	4.44	5.73	6.11	1.49	0.81	1.7	2.62	1.66	2.67	4.17	3.36	3.68
TRINITY_DN14732_c0_g1	RCE1	[EC:3.4.22.-]	prenyl protein peptidase	25.34	23.19	26.34	35.67	31.93	31.8	20.75	21.06	24.47	45.9	40.65	40.66	59.64	57.66	55.19	41.18	42.83	39.86
TRINITY_DN2187_c0_g1	uppS	[EC:2.5.1.31]	undecaprenyl diphosphate synthase	2.96	3.52	4.79	17.8	9.62	12.67	3.69	5.02	5.62	12.98	11.69	13.86	19.35	16.82	20.51	5.25	5.28	5.53
TRINITY_DN440_c0_g1	uppS	[EC:2.5.1.31]	undecaprenyl diphosphate synthase	11.42	11.49	14.89	14.67	14.4	13.94	16.16	13.58	17.05	21.25	23.82	23.19	24.41	19.67	25.84	15.66	19.14	15.65
TRINITY_DN14712_c0_g1	hexPS	[EC:2.5.1.82;2.5.1.83]	hexaprenyl-diphosphate synthase	2.9	2.82	2.24	6.12	5.88	6.71	2.72	3.14	4.16	29.25	32.78	35.4	22.14	25.91	22.61	12.32	9.16	12.31
TRINITY_DN5505_c0_g1	STE24	[EC:3.4.24.84]	STE24 endopeptidase	36.68	36.16	40.26	41.86	39.61	35.75	30.64	32.88	30.53	68.46	66.82	70.48	62.67	61.45	63.4	49.51	44.63	49.17
TRINITY_DN5844_c0_g1	chlP	[EC:1.3.1.83;1.3.1.111]	geranylgeranyl diphosphate/geranylgeranyl-bacteriochlorophyllide a reductase	637.41	599.01	664.98	365.73	441.49	408.52	683.73	747.13	716.13	677.43	654.4	677.49	578.31	533.59	554.88	1320.33	1542.38	1295.94
TRINITY_DN5997_c0_g1	PCYOX1	[EC:1.8.3.5;1.8.3.6]	prenylcysteine oxidase/farnesylcysteine lyase	8.71	8.86	12.23	17.5	12.94	12.56	12.04	15.81	14.17	5.82	7.05	6.8	10.14	7.43	9.84	10.89	13.48	13.2
MAP00906 CARETENOID BIOSYNTHESIS
TRINITY_DN11902_c0_g1	PSY	[EC:2.5.1.32]	15-cis-phytoene synthase	0.11	0.11	0.21	0.71	0.11	0.22	0.11	0.11	0.11	0.38	0	0.1	0.22	0.24	0.22	0.33	0.63	0
TRINITY_DN3707_c0_g1	PSY	[EC:2.5.1.32]	15-cis-phytoene synthase	56.7	49.9	49.13	51.28	35.86	35.54	56.33	62.39	57.25	35	36.84	36.19	27.11	33.31	25.79	47.06	42.16	52.27
TRINITY_DN5645_c0_g1	PDS	[EC:1.3.5.5]	15-cis-phytoene desaturase	11.77	12.22	14.98	30.31	25.85	27.83	22.94	27.04	24.81	15.86	15.8	16.13	24.69	24.2	25.99	13.3	14.65	15.29
TRINITY_DN6254_c0_g1	PDS	[EC:1.3.5.5]	15-cis-phytoene desaturase	163.56	166.86	159.19	83.78	139.58	121.99	162.52	186.26	149.21	66.9	63.6	63.87	44.61	66.76	51.37	211.35	193.43	229.37
TRINITY_DN3982_c0_g1	ZISO	[EC:5.2.1.12]	zeta-carotene isomerase	19.14	17.19	16.23	8.18	8.72	7.2	30.32	28.87	24.17	4.1	2.85	4.02	3.47	3.88	2.68	23.5	17.8	23.14
TRINITY_DN285_c0_g1	ZDS	[EC:1.3.5.6]	zeta-carotene desaturase	32.12	30.89	36.8	33.49	32.19	28.48	32.87	38.19	34.68	16.64	16.98	20.74	23.62	19.27	24.44	34.37	40.71	35.16
TRINITY_DN5816_c0_g1	LCYb	[EC:5.5.1.19]	lycopene beta-cyclase	23.35	23.15	20.23	22.09	20.26	21.09	28.43	29.13	25.28	15.61	16.11	15.43	15.04	18.54	14.98	27.3	21.69	28.64
TRINITY_DN15379_c0_g1	CHYB	[EC:1.14.15.24]	beta-carotene 3-hydroxylase	0	0	0	0	1.57	0	0	0	0	1.44	0	0	0	0	0	0	0	0
TRINITY_DN1902_c0_g1	ZEP	[EC:1.14.15.21]	zeaxanthin epoxidase	26.39	25.14	29.04	25.28	21.59	21.38	26.98	30.1	31.16	17.83	20.45	20.05	14.57	15.86	15.04	28.78	26.83	27.04
TRINITY_DN1385_c0_g1	ZEP	[EC:1.14.15.21]	zeaxanthin epoxidase	34.82	35.82	43.29	50.7	39.04	43.67	33.19	31.73	35.55	29.34	30.31	37.35	30.22	28.46	26.53	43.3	53.54	43.39
TRINITY_DN5319_c0_g1	ZEP	[EC:1.14.15.21]	zeaxanthin epoxidase	13.01	9.11	5.29	7.75	4.67	3.45	20.75	23.82	17.82	28.13	26.93	25.37	10.21	20.6	9.64	89.74	68.45	79.24
TRINITY_DN6297_c0_g1	VDE	[EC:1.23.5.1]	violaxanthin de-epoxidase	102.7	111.01	121.67	87.12	73.85	78.81	74.22	85.88	77.11	72.26	85.03	85.99	67.86	60.51	68.11	71.72	85.51	71.79
TRINITY_DN15092_c0_g1	LUT5	[EC:1.14.-.-]	beta-ring hydroxylase	0	0	0	1.03	1.12	0	0	0	0	0	0	0	0	0	0	1.21	0	0
TRINITY_DN6014_c0_g1	CYP707A	[EC:1.14.14.137]	(+)-abscisicacid 8'-hydroxylase	17.22	19.72	21.48	23.88	23.19	21.35	15.47	21.52	19.32	17.44	20.02	19.15	12.48	14.22	15.04	15.91	16.28	17.53
TRINITY_DN297_c0_g1	AL1	[EC:1.3.99.30]	phytoene desaturase(3，4-didehydrolycopene-forming)	15.4	16.29	12.38	16.09	17.46	15.12	13.13	14.95	14.15	16.51	15.81	16.57	15.01	18.83	16.07	17.86	16.9	18.15

## Sheet: fatty acids_TPM
Gene_id	KO_name	EC_number	Full_NAME	-G3h_1	-G3h_2	-G3h_3	-G6h_1	-G6h_2	-G6h_3	-G12h_1	-G12h_2	-G12h_3	+G3h_1	+G3h_2	+G3h_3	+G6h_1	+G6h_2	+G6h_3	+G12h_1	+G12h_2	+G12h_3
map00061 Fatty acid biosynthesis
TRINITY_DN9545_c0_g1	ACC		acetyl-CoA carboxylase	1.5	0	0	0	0	0	0	0	0	0	0	0	0	1.74	0	1.63	0	0
TRINITY_DN4912_c0_g1	ACC	EC:6.4.1.2 6.3.4.14 2.1.3.15]	acetyl-CoA carboxylase / biotin carboxylase 1	108.92	121.46	89.75	101.29	108.91	93.23	94.43	104.24	106.27	124.32	143.54	163.43	68.26	67.05	69.49	68.63	80.61	68.24
TRINITY_DN9219_c0_g1	ACC	EC:6.4.1.2 6.3.4.14 2.1.3.15]	acetyl-CoA carboxylase / biotin carboxylase 1	8.04	10.01	9.22	15.16	11.89	11.24	12.36	15.2	15.78	16.13	15.36	15.89	18.95	15.5	19.79	16.92	20.85	16.76
TRINITY_DN4336_c0_g1	fabD, MAT	EC:2.3.1.39]	acyl-carrier-protein] S-malonyltransferase	29.86	28.94	35.94	17.97	27.83	26.69	41.45	36.1	37.77	47.8	51.77	60.11	32.74	25.22	25.94	40.68	37.81	39.47
TRINITY_DN14982_c0_g1	fabD, MAT	EC:2.3.1.39]	acyl-carrier-protein] S-malonyltransferase	0	0	0	0	0	0	0	0	0	0	0	0	0	0	0	0	0	0
TRINITY_DN15337_c0_g1	fabF, KAS1	EC:2.3.1.179]	3-oxoacyl-acyl-carrier-protein] synthase II	14.37	16.15	21.01	25.17	20.86	21.97	15.05	15.81	15.16	18.46	21.53	27.86	21.59	21.61	23.25	14.16	16.96	14.99
TRINITY_DN478_c0_g1	fabF, KAS1	EC:2.3.1.179]	3-oxoacyl-acyl-carrier-protein] synthase II	14.62	15.8	18.8	17.94	18.69	14.82	14.87	16.46	16.71	54.75	62.72	71.08	31.12	30.06	33.15	21.03	21.9	21.64
TRINITY_DN3898_c0_g1	fabH, KAS2	EC:2.3.1.180]	3-oxoacyl-acyl-carrier-protein] synthase III	24.18	25.36	34.73	29.03	27.27	30.41	23.33	26.85	24.12	73.12	88.27	107.96	48.62	41.43	50.12	35.66	40.74	31.73
TRINITY_DN7070_c0_g1	fabG, KAR	EC:1.1.1.100]	3-oxoacyl-acyl-carrier protein] reductase	0.84	2.02	1.05	1.61	1.72	1	1.1	1.19	1.51	0.15	0.23	0.11	0.3	0.06	0.36	4.01	2.37	2.29
TRINITY_DN8281_c0_g1	fabG, KAR	EC:1.1.1.100]	3-oxoacyl-acyl-carrier protein] reductase	43.39	49.4	66.17	15.59	28.46	31.6	42.92	40.47	37.76	454.78	546.14	647.06	159.15	149.31	164.54	54.34	58.05	54.11
TRINITY_DN7317_c0_g1	fabZ, HAD	EC:4.2.1.59]	3-hydroxyacyl-acyl-carrier-protein] dehydratase	15.1	15.06	14.37	17.25	16.76	19.51	15.43	14.69	15.36	44.96	49.82	50.24	21.29	16.98	17.94	13.3	10.17	12.61
TRINITY_DN3279_c0_g1	fabI, ENR	EC:1.3.1.9 1.3.1.10]	enoyl-acyl-carrier protein] reductase I	359.39	336.56	452.09	338.44	274.73	278.47	306.52	314.15	317.26	255.85	267.05	269.65	242.87	181	220.39	329.49	429.7	306.09
TRINITY_DN3757_c0_g1	fabI, ENR	EC:1.3.1.9 1.3.1.10]	enoyl-acyl-carrier protein] reductase I	14.59	12.89	15.95	37.66	27.83	29.86	33.84	41.55	41.32	9.77	9	11.82	36.84	21.84	32.91	11.88	14.93	12.18
TRINITY_DN16835_c0_g1	fabK, ENR	EC:1.3.1.9]	enoyl-acyl-carrier protein] reductase II	57.63	47.12	51.26	30.79	41.05	40.52	30.33	34.9	31.17	26.5	27.59	28.34	28.99	26.23	27.94	30.61	27.14	29.87
TRINITY_DN12002_c0_g2	FAT	EC:3.1.2.14 3.1.2.21]	fatty acyl-ACP thioesterase B	0	0	0	0.53	0	0.53	0	0	0	0	0	0	0	0	0	0	0.99	0
map00062 Fatty acid elongation
TRINITY_DN3639_c0_g1	TRRAP;KCS	EC:2.3.1.199]	3-ketoacyl-CoA synthase	15.66	21.34	13.28	91.96	65.35	55.04	6.03	11.55	7.46	116.35	73.99	76.81	125.91	75.89	123.16	16.31	12.02	16.66
TRINITY_DN5556_c0_g1	ELOVL4;ELOVL5	EC:2.3.1.199]	elongation of very long chain fatty acids protein 4	1.38	0.8	1.69	9.48	7.31	5.24	2.8	3.91	2.87	11.72	10.31	11.65	20.1	16.23	20.31	9.65	6.2	8.73
TRINITY_DN5955_c0_g1	ELOVL6	EC:2.3.1.199]	elongation of very long chain fatty acids protein 6	28.43	31.54	33.18	37.58	40.71	42.93	45.24	39.5	39.65	70.16	68.68	68.18	70.31	74.79	70.49	29.93	26.75	28.67
TRINITY_DN6968_c0_g1	ELOVL6	EC:2.3.1.199]	elongation of very long chain fatty acids protein 6	25.7	26.63	29.75	32.26	30.98	34.63	19.33	21.15	23.91	28.47	32.72	35.72	32.78	28.33	36.45	16.29	17.93	19.32
TRINITY_DN1686_c0_g1	HSD17B12, KCR	EC:1.1.1.330]	very-long-chain 3-ketoacyl-CoA reductase	53.4	51.44	54.53	47.07	46.7	49.06	50.88	54.3	54.26	54.99	52.88	54.32	50.83	47.85	51.36	56.6	60.45	59.63
TRINITY_DN6194_c0_g1	HACD	EC:4.2.1.134]	very-long-chain (3R)-3-hydroxyacyl-CoA dehydratase	31.52	37.29	43.63	31.54	25.67	27.18	25.35	23.19	23.1	31.51	35.85	37.35	34.24	27.38	32.03	26.35	30.98	24.11
TRINITY_DN8429_c0_g1	TER, CER10	EC:1.3.1.93]	very-long-chain enoyl-CoA reductase	1.57	1.93	1.33	1.46	2.34	1.2	4.27	3.5	2.51	2.13	2.04	1	1.27	1.77	1.07	1.8	1.79	3.14
map00071 Fatty acid degradation
TRINITY_DN17456_c0_g1	LCAS, fadD	EC:6.2.1.3]	long-chain acyl-CoA synthetase	0	0	0.37	0.41	0	0	0.42	0	0.4	0	0	0	0	0	0	0	0	0
TRINITY_DN3362_c0_g2	LCAS, fadD	EC:6.2.1.3]	long-chain acyl-CoA synthetase	38.37	31.07	31.89	36.3	23.18	24.27	62.25	69.94	65.06	16.47	14.33	18.18	17.67	19.31	18.01	75.8	101.72	85.3
TRINITY_DN3386_c0_g1	LCAS, fadD	EC:6.2.1.3]	long-chain acyl-CoA synthetase	95.21	112.01	106.18	86.27	99.26	88.62	103.55	108.41	97.52	60.04	67.98	72.27	47.74	64.63	48.5	114.97	109.31	117.97
TRINITY_DN3931_c2_g1	LCAS, fadD	EC:6.2.1.3]	long-chain acyl-CoA synthetase	234.39	209.26	171.15	138.07	170.4	150.25	152.18	165.05	162.03	329.77	264.62	242.49	200.45	229.35	196.85	220.6	206	210.15
TRINITY_DN4613_c0_g1	LCAS, fadD	EC:6.2.1.3]	long-chain acyl-CoA synthetase	51.13	49.39	47.21	42.19	47.48	43.95	42.45	53.28	48.77	42.49	39.32	41.38	31.47	41.46	32.18	42.58	37.07	45.96
TRINITY_DN4814_c0_g1	LCAS, fadD	EC:6.2.1.3]	long-chain acyl-CoA synthetase	127.73	119.67	120.89	96.19	98.56	90.63	98.42	106.22	107.24	60.98	59.5	57.76	46.76	52.81	45.08	50.97	53.87	54.47
TRINITY_DN560_c0_g1	LCAS, fadD	EC:6.2.1.3]	long-chain acyl-CoA synthetase	125.85	114.01	98.98	65.14	68.99	54.15	41.52	53.67	37.92	23.6	26.85	28.46	25.8	23.85	27.18	13.82	15.2	13.28
TRINITY_DN5612_c0_g1	LCAS, fadD	EC:6.2.1.3]	long-chain acyl-CoA synthetase	189.4	189.65	167.87	126.43	197.17	141.31	149	166.03	133.65	28.26	28.21	30	56.92	89.98	57.19	107.67	99.36	121.21
TRINITY_DN15690_c0_g1	AOX	EC:1.3.3.6]	acyl-CoA oxidase	0.62	0	0	2.43	0.63	0	0.65	0	0	0	0.6	0	0	0	0	0	0	0
TRINITY_DN1923_c0_g1	AOX	EC:1.3.3.6]	acyl-CoA oxidase	35.31	36.15	48.54	44.75	36.42	37.22	30.57	28.89	31.95	49.23	50.97	53.55	46.08	40.95	49.48	41.07	44.99	39.56
TRINITY_DN4131_c0_g1	AOX	EC:1.3.3.6]	acyl-CoA oxidase	39.79	41.07	47.37	41.61	37.07	33.98	25.04	26.31	30.56	40.25	40.74	46.07	39.99	38.24	41.04	45.65	54.5	46.98
TRINITY_DN17225_c0_g1	ECH	EC:4.2.1.17]	enoyl-CoA hydratase	92.75	86.53	60.07	53.71	79.62	72.04	68.42	79.5	70.45	23.73	22.54	17.31	29.78	40.63	29.45	55.91	38.63	63.73
TRINITY_DN4147_c0_g1	ECH/HCD		enoyl-CoA hydratase / 3-hydroxyacyl-CoA dehydrogenase / 3,2-trans-enoyl-CoA isomerase	49.23	47.05	43.16	50.82	50.25	44.44	38.37	43.5	43.63	52.29	51.77	56.09	45.61	47.76	50.27	41.74	46.09	47.09
TRINITY_DN4922_c0_g1	ECH/HCD	EC:4.2.1.17 1.1.1.211]	enoyl-CoA hydratase / long-chain 3-hydroxyacyl-CoA dehydrogenase	279.44	252.53	160.6	172.51	284.99	221.03	210.63	245.36	208.22	95.23	76.56	69.05	127.6	204.7	137.5	234.15	176.78	251.62
TRINITY_DN10245_c0_g2	ACAA1, KATO	EC:2.3.1.16]	acetyl-CoA acyltransferase 1, 3-ketoacyl-CoA thiolase	0.15	0	0.29	0.17	0.32	0	0.16	0.16	0.46	0.27	0	0	0	0	0.16	0.16	0.15	0
TRINITY_DN4904_c0_g1	ACAA1, KATO	EC:2.3.1.16]	acetyl-CoA acyltransferase 1, 3-ketoacyl-CoA thiolase	44.8	50.13	57.1	52.5	52.14	54.17	38.39	36.47	41.17	51.68	51.97	56.81	44.04	48.65	46.93	47.64	50.18	50.06
TRINITY_DN6060_c0_g1	ACAA2, KATO	EC:2.3.1.16]	acetyl-CoA acyltransferase 2, 3-ketoacyl-CoA thiolase	70.74	74.5	73.93	75.17	102.56	85.3	64.34	78.81	57.94	11.27	10.99	10.17	48.61	57.96	52.44	85.38	76.61	96.56
TRINITY_DN8063_c0_g1	KATO	EC:2.3.1.16]	acetyl-CoA acyltransferase, 3-ketoacyl-CoA thiolase	257.94	264.84	310.11	189.2	236.06	246.18	163.97	154.48	162.34	127.61	130.74	144.85	243.97	248.8	236.37	237.37	238.09	264.38
TRINITY_DN3490_c0_g1	ACADS, bcd	EC:1.3.8.1]	butyryl-CoA dehydrogenase	52.84	50.56	64.43	54.84	58.28	56.31	63.96	67.58	65.87	59.34	63.88	67.92	102.14	92.43	101.25	80.21	87.88	87.44
TRINITY_DN5685_c1_g1	ACADSB	EC:1.3.8.5]	short-chain 2-methylacyl-CoA dehydrogenase	73.3	71.09	91.85	65.07	60.3	60.83	73.47	77.4	74.99	26.87	32.28	30.89	34.23	32.45	32.69	24.74	25.09	24.17
TRINITY_DN612_c0_g1	atoB	EC:2.3.1.9]	acetyl-CoA C-acetyltransferase	24.46	26.35	33.73	21.07	24.13	23.22	26.14	25.12	26.37	12.88	12.59	13.39	16.34	15.77	15.9	20.03	19.33	20.14
TRINITY_DN3501_c0_g1	frmA, ADH5, adhC	EC:1.1.1.284	S-(hydroxymethyl)glutathione dehydrogenase / alcohol dehydrogenase	11.74	13.26	12.93	13.05	9.28	8.99	6.34	7.34	6.07	15.45	16.78	18.78	10.61	10.93	11.85	15.96	14.36	15.13
TRINITY_DN4693_c0_g1	frmA, ADH5, adhC	EC:1.1.1.284	S-(hydroxymethyl)glutathione dehydrogenase / alcohol dehydrogenase	46.09	51.79	49.81	33.91	50.77	40.16	28.72	35.01	32.23	39.47	38.22	41.54	26.59	36.59	29.45	43.06	42.19	44.32
TRINITY_DN5441_c0_g1	frmA, ADH5, adhC	EC:1.1.1.284	S-(hydroxymethyl)glutathione dehydrogenase / alcohol dehydrogenase	108.85	106.61	108.67	141.44	111.89	114.07	81.89	97.18	98.29	110.76	122.33	132.62	130.35	113.13	145.95	116.35	125.28	121.26
TRINITY_DN14332_c0_g1	GCDH, gcdH	EC:1.3.8.6]	glutaryl-CoA dehydrogenase	129.98	134.85	150.71	86.15	95.56	84.17	58.85	68.62	59.2	27.04	28.49	30.44	27.54	25.04	23.92	40.1	42.86	40.76
TRINITY_DN5231_c0_g1	MRS2, MFM1;ECI1, DCI			16.74	16.91	15.36	27.27	28.41	24.88	19.01	22.37	20.93	5.25	5.02	6.02	14.49	10.91	12.75	24.04	15.86	20.35

## Sheet: FCPs_TPM
Gene_id	-G3h_1	-G3h_2	-G3h_3	-G6h_1	-G6h_2	-G6h_3	-G12h_1	-G12h_2	-G12h_3	+G3h_1	+G3h_2	+G3h_3	+G6h_1	+G6h_2	+G6h_3	+G12h_1	+G12h_2	+G12h_3
TRINITY_DN12221_c0_g1	0	0	0	0.99	0	0	0	1.15	0	0	2.02	0	2	0	0.98	1.15	10.57	2.1
TRINITY_DN12464_c1_g1	3103.42	3006.13	4516.06	2718.87	2202.46	2659.43	1683.08	1702.6	2335.49	3678.29	3818.4	4064.5	3152.86	2165.34	3086.04	2909.04	4011.89	2544.68
TRINITY_DN13151_c1_g1	7759.08	8038.31	9933.73	5449.26	5656.61	5401.7	3946.34	3905.54	4248.38	9015.33	8133.98	8685.21	6303.11	5066.17	6411.28	7055.9	7450.8	5382.47
TRINITY_DN14103_c0_g1	247.45	236.55	272.96	222.2	203.81	200.32	223.41	229.67	207.86	187.23	188.14	190.98	166.7	137.95	151.45	219.1	271.2	206.35
TRINITY_DN1415_c0_g1	168.05	154.68	175.73	86.37	115.52	96.36	176.84	194.12	159.74	67.71	64.52	66.63	58.52	60.87	54.16	180.64	190.75	184.53
TRINITY_DN1874_c0_g1	2.18	3.73	5.36	7.54	4.77	6.41	2.46	3.58	2.75	7.35	9.35	9.92	7.47	4.63	6.98	4.19	4.93	5.28
TRINITY_DN208_c0_g1	960.43	942.37	824.5	528.11	771.81	745.06	851.53	868.35	889.11	937.51	794.63	727.51	508.99	536.23	490.1	1029.67	772.53	982.71
TRINITY_DN208_c0_g2	87.83	99.4	66.5	30.98	76.8	73.74	66.36	53.56	74.9	89.55	68.84	57.7	26.2	46.28	27.62	96.43	42.45	83.89
TRINITY_DN2904_c0_g1	116.5	108.87	144.8	131.85	112.45	118.24	131.27	148.57	131.25	109.38	108.76	114.45	121.89	87.49	110.07	150.59	204.02	152.92
TRINITY_DN3279_c0_g2	1665.68	1725.76	2144.42	1498.82	1345.28	1426.77	1141.14	1249.32	1245.03	1446.35	1620.67	1656.11	1400.89	890.99	1301.79	1137.99	1519.16	1014.56
TRINITY_DN5429_c0_g1	16.73	17.66	21.81	12.04	13.25	13.04	15.86	17.39	16.89	15.56	18.87	19.97	19.77	17.81	18.48	37.4	45.76	43.61
TRINITY_DN5719_c0_g1	370.87	372.46	463.88	356.92	304.66	302.36	396.78	413.16	362.52	221.59	218.36	212.51	220.82	165.85	197.8	405.15	503.79	383.95
TRINITY_DN6598_c0_g2	262.07	268.1	365.89	327.15	257.27	288.66	265.02	285.24	268.53	302.84	323.64	350.24	361.26	244.23	344.36	383.05	531.07	363.48
TRINITY_DN6669_c0_g1	80.63	59.88	53.92	65.09	56.45	52.18	111.45	124.63	83.68	70.79	67.4	66.82	26.73	36.04	29.77	57.93	52.14	53.16
TRINITY_DN7726_c0_g2	8119.64	7768.17	11161.6	8847.5	5896.16	6860.99	4065.05	4236.24	4140.27	6301.01	6499.33	7207.46	5266.82	3214.54	4223.25	4374.18	6089.78	3487.36
TRINITY_DN8184_c0_g1	34.76	33.99	44.89	33.91	25.83	27.52	43.96	48.05	40.86	49.36	57.15	57.16	36.87	36.93	41.79	67.69	101.66	72.2
TRINITY_DN8193_c0_g1	58.09	55.78	46.57	36.03	43.34	38.91	46.09	46.42	34.88	38.19	28.83	24.86	15.49	16.35	15.27	19.39	15.75	18.22
TRINITY_DN8761_c2_g1	2865.54	2965.41	4960.9	3432.84	2036.02	2839.11	1484.61	1426.35	1744.44	3309.49	3766.92	4229.86	3145.31	1894.66	2915.85	2595.54	3957.34	2026.08
